# Supplementary material for: Lipid accumulation in human breast cancer cells injured by iron depletors
Source: J Exp Clin Cancer Res. 2018 Apr 3;37:75. doi: 10.1186/s13046-018-0737-z (PMC5883539; doi:10.1186/s13046-018-0737-z)
Supplement: Supplementary file 3 — Reports of statistical results, specifically up- and down- regulated proteins in DFO- or Dp44mT-treated cells with respect to control. Down-regulated in DFO- treated cells versus untreated. (XLS 618 kb) [file 13046_2018_737_MOESM3_ESM.xls]

## Sheet: downregulated in DFO
GOMF name	GOBP slim name	GOCC slim name	KEGG name	Keywords	Corum	PEP	Intensity	Razor + unique peptides	welch Difference	Protein IDs	Majority protein IDs	Protein names	Gene names	Fasta headers
adenyl nucleotide binding;adenyl ribonucleotide binding;ATP binding;ATPase activity;binding;catalytic activity;hydrolase activity;hydrolase activity, acting on acid anhydrides;hydrolase activity, acting on acid anhydrides, in phosphorus-containing anhydrides;lipid binding;nucleoside-triphosphatase activity;nucleotide binding;polyubiquitin binding;protein binding;purine nucleotide binding;purine r…	biological regulation;biosynthetic process;carbohydrate metabolic process;catabolic process;cellular component assembly;cellular component organization;cellular metabolic process;cellular nitrogen compound metabolic process;cellular process;DNA metabolic process;DNA repair;establishment of localization;Golgi vesicle transport;macromolecular complex assembly;macromolecule metabolic process;macromo…	cell part;cytoplasm;cytosol;endoplasmic reticulum;intracellular membrane-bounded organelle;intracellular organelle;macromolecular complex;nucleus;organelle;proteasome complex;protein complex	Protein processing in endoplasmic reticulum	3D-structure;Acetylation;Amyotrophiclateralsclerosis;ATP-binding;Completeproteome;Cytoplasm;Directproteinsequencing;Diseasemutation;DNAdamage;DNArepair;Endoplasmicreticulum;Hydrolase;Lipid-binding;Methylation;Neurodegeneration;Nucleotide-binding;Nucleus;Phosphoprotein;Referenceproteome;Transport;Ublconjugation;Ublconjugationpathway	BRCA1-VCP complex;gp78-p97/VCP-DERL1 complex;Membrane protein complex (DERL1, SELS, VCP);Membrane protein complex (VCP, UFD1L, SEC61B);p97/VCP-VIMP-DERL1 complex;p97/VCP-VIMP-DERL1-DERL2-HRD1-SEL1L complex;p97/VCP-VIMP-DERL2 complex;Profilin 1 complex;SVIP-p97/VCP-DERL1 complex	0	1651500000	31	-0.140996	P55072;C9IZA5;C9JUP7	P55072	Transitional endoplasmic reticulum ATPase	VCP	>sp|P55072|TERA_HUMAN Transitional endoplasmic reticulum ATPase OS=Homo sapiens GN=VCP PE=1 SV=4
adenyl nucleotide binding;adenyl ribonucleotide binding;ATP binding;ATPase activity;ATPase activity, coupled;binding;catalytic activity;hydrolase activity;hydrolase activity, acting on acid anhydrides;hydrolase activity, acting on acid anhydrides, in phosphorus-containing anhydrides;microtubule motor activity;motor activity;nucleoside-triphosphatase activity;nucleotide binding;purine nucleotide b…	cell death;cellular component assembly;cellular component movement;cellular component organization;cellular macromolecular complex assembly;cellular process;cytoskeleton organization;death;establishment of localization;immune system process;macromolecular complex assembly;organelle organization;ribonucleoprotein complex assembly;transport	cell part;centrosome;cytosol;extracellular organelle;Golgi apparatus;intracellular membrane-bounded organelle;intracellular non-membrane-bounded organelle;intracellular organelle;macromolecular complex;microtubule organizing center;organelle;protein complex;vesicle	Phagosome;Vasopressin-regulated water reabsorption	3D-structure;Acetylation;ATP-binding;Charcot-Marie-Toothdisease;Coiledcoil;Completeproteome;Cytoplasm;Cytoskeleton;Diseasemutation;Dynein;Mentalretardation;Microtubule;Motorprotein;Neurodegeneration;Neuropathy;Nucleotide-binding;Phosphoprotein;Polymorphism;Referenceproteome;Repeat;Transport	CDC5L complex	0	1228000000	107	-0.208699	Q14204;H0YJ21	Q14204	Cytoplasmic dynein 1 heavy chain 1	DYNC1H1	>sp|Q14204|DYHC1_HUMAN Cytoplasmic dynein 1 heavy chain 1 OS=Homo sapiens GN=DYNC1H1 PE=1 SV=5
adenyl nucleotide binding;adenyl ribonucleotide binding;alanine-tRNA ligase activity;amine binding;amino acid binding;aminoacyl-tRNA editing activity;aminoacyl-tRNA ligase activity;ATP binding;binding;carboxylic acid binding;carboxylic ester hydrolase activity;catalytic activity;cation binding;hydrolase activity;hydrolase activity, acting on ester bonds;ion binding;ligase activity;ligase activity…	amine metabolic process;anatomical structure development;biological regulation;cellular amino acid metabolic process;cellular ketone metabolic process;cellular metabolic process;cellular nitrogen compound metabolic process;cellular process;developmental process;macromolecule metabolic process;macromolecule modification;metabolic process;molting cycle;multicellular organismal process;neurological …	cell part;cytoplasm;cytosol	Aminoacyl-tRNA biosynthesis	Acetylation;Aminoacyl-tRNAsynthetase;ATP-binding;Charcot-Marie-Toothdisease;Completeproteome;Cytoplasm;Directproteinsequencing;Diseasemutation;Ligase;Metal-binding;Neuropathy;Nucleotide-binding;Phosphoprotein;Polymorphism;Proteinbiosynthesis;Referenceproteome;RNA-binding;tRNA-binding;Ublconjugation;Zinc		0	325230000	22	-0.218822	P49588;H3BPK7	P49588	Alanine--tRNA ligase, cytoplasmic	AARS	>sp|P49588|SYAC_HUMAN Alanine--tRNA ligase, cytoplasmic OS=Homo sapiens GN=AARS PE=1 SV=2
adenyl nucleotide binding;adenyl ribonucleotide binding;ATP binding;ATPase activity;ATPase activity, coupled;binding;catalytic activity;glycolipid binding;hydrolase activity;hydrolase activity, acting on acid anhydrides;hydrolase activity, acting on acid anhydrides, in phosphorus-containing anhydrides;lipid binding;nucleoside-triphosphatase activity;nucleotide binding;protein binding;purine nucle…	anatomical structure development;biological regulation;biosynthetic process;cell development;cellular component disassembly;cellular component organization;cellular membrane organization;cellular metabolic process;cellular nitrogen compound metabolic process;cellular process;chromosome organization;developmental process;establishment of localization;Golgi vesicle transport;interspecies interactio…	cell part;cell surface;cytoplasmic membrane-bounded vesicle;cytosol;extracellular organelle;intracellular membrane-bounded organelle;intracellular non-membrane-bounded organelle;intracellular organelle;macromolecular complex;membrane;mitochondrion;nucleolus;nucleus;organelle;plasma membrane;protein complex;ribonucleoprotein complex;spliceosomal complex;vesicle	Antigen processing and presentation;Endocytosis;MAPK signaling pathway;Measles;Protein processing in endoplasmic reticulum;Spliceosome;Toxoplasmosis	3D-structure;Acetylation;Alternativesplicing;ATP-binding;Chaperone;Completeproteome;Cytoplasm;Directproteinsequencing;Host-virusinteraction;mRNAprocessing;mRNAsplicing;Nucleotide-binding;Nucleus;Phosphoprotein;Polymorphism;Referenceproteome;Repressor;Spliceosome;Stressresponse;Transcription;Transcriptionregulation;Ublconjugation	BAG3-HSC70-HSPB8-CHIP complex;BCOR complex;CDC5L complex;CDC5L core complex;CEN complex;CHIP-HSC70 complex;DNAJB2-HSPA8-PSMA3 complex;HCF-1 complex;HMGB1-HMGB2-HSC70-ERP60-GAPDH complex;P2X7 receptor signalling complex;PABPC1-HSPA8-HNRPD-EIF4G1 complex;Profilin 1 complex;Profilin 2 complex	0	4886000000	26	-0.258112	P11142;E9PKE3;E9PNE6;E9PN89;A8K7Q2;E9PLF4;E9PK54;E9PQK7;E9PQQ4;E9PI65;E9PPY6;P54652;E9PN25;E9PS65;E9PM13	P11142;E9PKE3;E9PNE6;E9PN89	Heat shock cognate 71 kDa protein	HSPA8	>sp|P11142|HSP7C_HUMAN Heat shock cognate 71 kDa protein OS=Homo sapiens GN=HSPA8 PE=1 SV=1;>tr|E9PKE3|E9PKE3_HUMAN Heat shock cognate 71 kDa protein OS=Homo sapiens GN=HSPA8 PE=1 SV=1;>tr|E9PNE6|E9PNE6_HUMAN Heat shock cognate 71 kDa protein OS=Homo sapie
catalytic activity;cyclohydrolase activity;hydrolase activity;hydrolase activity, acting on carbon-nitrogen (but not peptide) bonds;hydrolase activity, acting on carbon-nitrogen (but not peptide) bonds, in cyclic amidines;hydroxymethyl-, formyl- and related transferase activity;IMP cyclohydrolase activity;phosphoribosylaminoimidazolecarboxamide formyltransferase activity;transferase activity;tran…	anatomical structure development;anatomical structure morphogenesis;biosynthetic process;cellular aromatic compound metabolic process;cellular metabolic process;cellular nitrogen compound metabolic process;cellular process;cofactor metabolic process;developmental process;heterocycle metabolic process;metabolic process;nitrogen compound metabolic process;nucleobase-containing compound metabolic pr…	cell part;cytosol;intracellular membrane-bounded organelle;intracellular organelle;mitochondrion;organelle	One carbon pool by folate;Purine metabolism	3D-structure;Acetylation;Completeproteome;Directproteinsequencing;Diseasemutation;Epilepsy;Hydrolase;Multifunctionalenzyme;Polymorphism;Purinebiosynthesis;Referenceproteome;Transferase		1.26e-270	286160000	21	-0.264234	P31939;H7C1S2;C9JLK0;F8WEF0	P31939	Bifunctional purine biosynthesis protein PURH;Phosphoribosylaminoimidazolecarboxamide formyltransferase;IMP cyclohydrolase	ATIC	>sp|P31939|PUR9_HUMAN Bifunctional purine biosynthesis protein PURH OS=Homo sapiens GN=ATIC PE=1 SV=3
enzyme regulator activity	biological regulation;catabolic process;cell death;cellular metabolic process;cellular nitrogen compound metabolic process;cellular process;death;immune system process;macromolecule metabolic process;macromolecule modification;metabolic process;mRNA metabolic process;nitrogen compound metabolic process;nucleobase-containing compound metabolic process;primary metabolic process;protein metabolic pr…	cell part;cytosol;macromolecular complex;nucleoplasm;protein complex	Proteasome	Completeproteome;Proteasome;Referenceproteome	PA700 complex;PA700-20S-PA28 complex	1.73e-81	228730000	14	-0.279912	O43242;H0YGV8	O43242	26S proteasome non-ATPase regulatory subunit 3	PSMD3	>sp|O43242|PSMD3_HUMAN 26S proteasome non-ATPase regulatory subunit 3 OS=Homo sapiens GN=PSMD3 PE=1 SV=2
	amine metabolic process;biological regulation;biosynthetic process;cellular amino acid metabolic process;cellular ketone metabolic process;cellular metabolic process;cellular nitrogen compound metabolic process;cellular process;circulatory system process;metabolic process;multicellular organismal process;nitrogen compound metabolic process;organic acid metabolic process;peptide metabolic process;…	cell part;cytosol;macromolecular complex;protein complex	Glutathione metabolism	Acetylation;Completeproteome;Glutathionebiosynthesis;Polymorphism;Referenceproteome		1.5e-85	69764000	4	-0.285227	P48507	P48507	Glutamate--cysteine ligase regulatory subunit	GCLM	>sp|P48507|GSH0_HUMAN Glutamate--cysteine ligase regulatory subunit OS=Homo sapiens GN=GCLM PE=1 SV=1
adenyl nucleotide binding;adenyl ribonucleotide binding;ATP binding;binding;catalytic activity;DNA binding;DNA-dependent protein kinase activity;kinase activity;nucleic acid binding;nucleotide binding;phosphotransferase activity, alcohol group as acceptor;protein kinase activity;protein serine/threonine kinase activity;purine nucleotide binding;purine ribonucleoside triphosphate binding;purine ri…	anatomical structure development;anatomical structure formation involved in morphogenesis;biological regulation;cell activation;cell death;cell differentiation;cellular component organization;cellular metabolic process;cellular nitrogen compound metabolic process;cellular process;chromosome organization;death;developmental process;DNA metabolic process;DNA recombination;DNA repair;homeostatic pro…	cell part;intracellular non-membrane-bounded organelle;intracellular organelle;macromolecular complex;nucleolus;organelle;protein complex;transcription factor complex	Cell cycle;Non-homologous end-joining	Acetylation;Alternativesplicing;ATP-binding;Completeproteome;DNA-binding;DNAdamage;DNArecombination;DNArepair;Kinase;Nucleotide-binding;Nucleus;Phosphoprotein;Polymorphism;Referenceproteome;Repeat;Serine/threonine-proteinkinase;S-nitrosylation;TPRrepeat;Transferase	Artemis-DNA-PK complex;CDC5L complex;DHX9-ADAR-vigilin-DNA-PK-Ku antigen complex;DNA-PK-Ku antigen complex;DNA-PK-Ku complex;DNA-PK-Ku-eIF2-NF90-NF45 complex;MGC1-DNA-PKcs-Ku complex;NCOA6-DNA-PK-Ku-PARP1 complex;Vigilin-DNA-PK-Ku antigen complex	0	363500000	49	-0.288401	P78527	P78527	DNA-dependent protein kinase catalytic subunit	PRKDC	>sp|P78527|PRKDC_HUMAN DNA-dependent protein kinase catalytic subunit OS=Homo sapiens GN=PRKDC PE=1 SV=3
adenyl nucleotide binding;adenyl ribonucleotide binding;amine binding;amino acid binding;aminoacyl-tRNA ligase activity;arginine binding;arginine-tRNA ligase activity;ATP binding;binding;carboxylic acid binding;catalytic activity;ligase activity;ligase activity, forming aminoacyl-tRNA and related compounds;ligase activity, forming carbon-oxygen bonds;nucleic acid binding;nucleotide binding;purine…	amine metabolic process;cellular amino acid metabolic process;cellular ketone metabolic process;cellular metabolic process;cellular nitrogen compound metabolic process;cellular process;macromolecule metabolic process;metabolic process;nitrogen compound metabolic process;nucleobase-containing compound metabolic process;organic acid metabolic process;primary metabolic process;RNA metabolic process;…	cell part;cytoplasm;cytosol;intracellular membrane-bounded organelle;intracellular organelle;macromolecular complex;mitochondrion;nucleus;organelle;protein complex	Aminoacyl-tRNA biosynthesis	Alternativeinitiation;Aminoacyl-tRNAsynthetase;ATP-binding;Completeproteome;Cytoplasm;Directproteinsequencing;Ligase;Nucleotide-binding;Polymorphism;Proteinbiosynthesis;Referenceproteome	Multisynthetase complex	5.45e-163	169560000	16	-0.325233	P54136;E5RJM9;E5RH09;E5RI24	P54136	Arginine--tRNA ligase, cytoplasmic	RARS	>sp|P54136|SYRC_HUMAN Arginine--tRNA ligase, cytoplasmic OS=Homo sapiens GN=RARS PE=1 SV=2
acid-thiol ligase activity;adenyl nucleotide binding;adenyl ribonucleotide binding;ATP binding;ATP citrate synthase activity;binding;catalytic activity;cation binding;CoA-ligase activity;cofactor binding;ion binding;ligase activity;ligase activity, forming carbon-sulfur bonds;metal ion binding;nucleotide binding;purine nucleotide binding;purine ribonucleoside triphosphate binding;purine ribonucle…	biological regulation;biosynthetic process;carbohydrate metabolic process;catabolic process;cellular ketone metabolic process;cellular lipid metabolic process;cellular metabolic process;cellular nitrogen compound metabolic process;cellular process;cofactor metabolic process;energy reserve metabolic process;generation of precursor metabolites and energy;glycerol ether metabolic process;heterocycle…	cell part;cytosol;intracellular membrane-bounded organelle;intracellular organelle;macromolecular complex;membrane;mitochondrion;nucleus;organelle;plasma membrane;protein complex	Carbon fixation pathways in prokaryotes;Citrate cycle (TCA cycle)	3D-structure;Acetylation;Alternativesplicing;ATP-binding;Completeproteome;Cytoplasm;Lipidbiosynthesis;Lipidmetabolism;Magnesium;Metal-binding;Nucleotide-binding;Phosphoprotein;Polymorphism;Referenceproteome;Transferase;Ublconjugation		1.1e-116	224080000	22	-0.333778	P53396;K7ESG8	P53396	ATP-citrate synthase	ACLY	>sp|P53396|ACLY_HUMAN ATP-citrate synthase OS=Homo sapiens GN=ACLY PE=1 SV=3
binding;nucleic acid binding;nucleotide binding;RNA binding;translation factor activity, nucleic acid binding;translation initiation factor activity	cellular process;translational initiation	cell part;cytosol;intracellular membrane-bounded organelle;intracellular organelle;macromolecular complex;nucleus;organelle;protein complex	RNA transport	3D-structure;Completeproteome;Cytoplasm;Directproteinsequencing;Initiationfactor;Nucleus;Phosphoprotein;Proteinbiosynthesis;Referenceproteome;RNA-binding	EIF3 complex (EIF3A, EIF3B, EIF3G, EIF3I, EIF3C);EIF3 complex (EIF3A, EIF3B, EIF3G, EIF3I, EIF3J);EIF3 complex (EIF3B, EIF3G, EIF3I);eIF3 complex (EIF3S6, EIF3S5, EIF3S4, EIF3S3, EIF3S6IP, EIF3S2, EIF3S9, EIF3S12, EIF3S10, EIF3S8, EIF3S1, EIF3S7);eIF3 complex (EIF3S6, EIF3S5, EIF3S4, EIF3S3, EIF3S6IP, EIF3S2, EIF3S9, EIF3S12, EIF3S10, EIF3S8, EIF3S1, EIF3S7, PCID1);EIF3 core complex (EIF3A, EIF3B…	1.83e-135	200150000	7	-0.355213	O75821;K7EL20;K7ENA8;K7EP16;K7EL60	O75821;K7EL20;K7ENA8;K7EP16	Eukaryotic translation initiation factor 3 subunit G	EIF3G	>sp|O75821|EIF3G_HUMAN Eukaryotic translation initiation factor 3 subunit G OS=Homo sapiens GN=EIF3G PE=1 SV=2;>tr|K7EL20|K7EL20_HUMAN Eukaryotic translation initiation factor 3 subunit G (Fragment) OS=Homo sapiens GN=EIF3G PE=1 SV=5;>tr|K7ENA8|K7ENA8_HUMA
anion channel activity;anion transmembrane transporter activity;channel activity;chloride channel activity;gated channel activity;ion channel activity;ion transmembrane transporter activity;passive transmembrane transporter activity;substrate-specific channel activity;substrate-specific transmembrane transporter activity;substrate-specific transporter activity;transmembrane transporter activity;t…	biological regulation;cellular homeostasis;cellular ion homeostasis;cellular process;homeostatic process;response to stimulus;signal transduction	brush border;cell part;cell projection;intracellular membrane-bounded organelle;intracellular organelle;macromolecular complex;membrane;mitochondrion;nuclear envelope;organelle;plasma membrane;protein complex		3D-structure;Acetylation;Cellmembrane;Chloride;Chloridechannel;Completeproteome;Cytoplasm;Directproteinsequencing;Disulfidebond;Glutathionylation;Ionchannel;Iontransport;Membrane;Nucleus;Phosphoprotein;Referenceproteome;Transmembrane;Transmembranehelix;Transport;Voltage-gatedchannel		3.38e-231	1802500000	13	-0.360139	O00299	O00299	Chloride intracellular channel protein 1	CLIC1	>sp|O00299|CLIC1_HUMAN Chloride intracellular channel protein 1 OS=Homo sapiens GN=CLIC1 PE=1 SV=4
binding;core promoter proximal region DNA binding;core promoter proximal region sequence-specific DNA binding;DNA binding;nucleic acid binding;nucleic acid binding transcription factor activity;regulatory region DNA binding;regulatory region nucleic acid binding;RNA binding;RNA polymerase II core promoter proximal region sequence-specific DNA binding;RNA polymerase II core promoter proximal regio…	biological regulation;cellular metabolic process;cellular nitrogen compound metabolic process;cellular process;interspecies interaction between organisms;macromolecule metabolic process;metabolic process;mRNA metabolic process;mRNA processing;multi-organism process;nitrogen compound metabolic process;nucleobase-containing compound metabolic process;primary metabolic process;regulation of transpor…	cell part;cytoplasm;macromolecular complex;nucleoplasm;ribonucleoprotein complex;spliceosomal complex	Spliceosome	3D-structure;Acetylation;Activator;Alternativesplicing;Celljunction;Cellprojection;Completeproteome;Cytoplasm;Directproteinsequencing;DNA-binding;Glycoprotein;Host-virusinteraction;Isopeptidebond;mRNAprocessing;mRNAsplicing;Nucleus;Phosphoprotein;Referenceproteome;Repeat;Repressor;Ribonucleoprotein;RNA-binding;Spliceosome;Transcription;Transcriptionregulation;Ublconjugation	C complex spliceosome;Emerin complex 25;Emerin complex 52	0	814020000	16	-0.361605	P61978;S4R359;S4R457	P61978	Heterogeneous nuclear ribonucleoprotein K	HNRNPK	>sp|P61978|HNRPK_HUMAN Heterogeneous nuclear ribonucleoprotein K OS=Homo sapiens GN=HNRNPK PE=1 SV=1
binding;damaged DNA binding;DNA binding;nucleic acid binding	biological regulation;catabolic process;cellular metabolic process;cellular nitrogen compound metabolic process;cellular process;DNA metabolic process;interspecies interaction between organisms;macromolecule metabolic process;macromolecule modification;metabolic process;multi-organism process;nitrogen compound metabolic process;nucleobase-containing compound metabolic process;primary metabolic pr…	cell part;cytoplasm;intracellular membrane-bounded organelle;intracellular organelle;macromolecular complex;nucleoplasm;nucleus;organelle;protein complex;ubiquitin ligase complex	Nucleotide excision repair;Ubiquitin mediated proteolysis	3D-structure;Acetylation;Completeproteome;Cytoplasm;DNA-binding;DNAdamage;DNArepair;Host-virusinteraction;Nucleus;Phosphoprotein;Polymorphism;Referenceproteome;Ublconjugation;Ublconjugationpathway	CEN complex;CSA complex;CSA-POLIIa complex;DDB complex;DDB2 complex;SNW1 complex;Ubiquitin E3 ligase (AHR, ARNT, DDB1, TBL3, CUL4B, RBX1);Ubiquitin E3 ligase (CDT1, DDB1, CUL4A, RBX1);Ubiquitin E3 ligase (DDB1, CUL4A, RBX1);Ubiquitin E3 ligase (DDB1, DDB2, CUL4A, CUL4B, RBX1);Ubiquitin E3 ligase (DET1, DDB1, CUL4A, RBX1, COP1)	5.03e-149	174010000	19	-0.370974	Q16531;F5GY55;F5H581;F5H238;F5H6C5;F5H775;F5H2L3;F5GZY8;F5GWI0;F5H4N9;F5H0Y5;F5GYG8;F5GZ34;F5H7A0;F8WF81	Q16531;F5GY55	DNA damage-binding protein 1	DDB1	>sp|Q16531|DDB1_HUMAN DNA damage-binding protein 1 OS=Homo sapiens GN=DDB1 PE=1 SV=1;>tr|F5GY55|F5GY55_HUMAN DNA damage-binding protein 1 OS=Homo sapiens GN=DDB1 PE=1 SV=1
adenyl nucleotide binding;adenyl ribonucleotide binding;ATP binding;binding;calcium channel activity;cation channel activity;cation transmembrane transporter activity;channel activity;ion channel activity;ion transmembrane transporter activity;nucleotide binding;passive transmembrane transporter activity;purine nucleotide binding;purine ribonucleoside triphosphate binding;purine ribonucleotide bi…	biological adhesion;biological regulation;cell adhesion;cellular metabolic process;cellular process;detection of stimulus;developmental process;macromolecule metabolic process;metabolic process;primary metabolic process;protein folding;protein metabolic process;response to abiotic stimulus;response to chemical stimulus;response to endogenous stimulus;response to external stimulus;response to stim…	cell part;cell projection;cilium;cytoplasm;extracellular region;intracellular membrane-bounded organelle;intracellular organelle;macromolecular complex;membrane;nucleus;organelle;protein complex	Protein processing in endoplasmic reticulum	Alternativesplicing;ATP-binding;Completeproteome;Cytoplasm;Directproteinsequencing;Glycoprotein;Membrane;Nucleotide-binding;Phosphoprotein;Polymorphism;Referenceproteome;Repeat;Stressresponse;Transmembrane;Transmembranehelix		0	572480000	24	-0.372781	Q92598;A0A0A0MSM0;R4GN69;Q5TBM3;Q8TDX9	Q92598;A0A0A0MSM0	Heat shock protein 105 kDa	HSPH1	>sp|Q92598|HS105_HUMAN Heat shock protein 105 kDa OS=Homo sapiens GN=HSPH1 PE=1 SV=1;>tr|A0A0A0MSM0|A0A0A0MSM0_HUMAN Heat shock protein 105 kDa OS=Homo sapiens GN=HSPH1 PE=1 SV=1
binding;catalytic activity;cation binding;cysteine-type endopeptidase activity;cysteine-type peptidase activity;endopeptidase activity;exopeptidase activity;hydrolase activity;hydrolase activity, acting on ester bonds;ion binding;metal ion binding;omega peptidase activity;peptidase activity;peptidase activity, acting on L-amino acid peptides;protein binding;small conjugating protein binding;small…	autophagy;biological regulation;catabolic process;cell differentiation;cell proliferation;cellular metabolic process;cellular process;developmental process;macromolecule metabolic process;macromolecule modification;metabolic process;primary metabolic process;protein metabolic process;protein modification by small protein conjugation or removal;protein modification process;proteolysis;proteolysis …	cell part;intracellular membrane-bounded organelle;intracellular organelle;lysosome;organelle;vacuole		3D-structure;Alternativesplicing;Autophagy;Completeproteome;Directproteinsequencing;Disulfidebond;Hydrolase;Metal-binding;Phosphoprotein;Protease;Referenceproteome;Repeat;Thiolprotease;Ublconjugationpathway;Zinc;Zinc-finger		2.75e-230	101140000	16	-0.387253	P45974;Q92995;H7C5J3;F5H571	P45974	Ubiquitin carboxyl-terminal hydrolase 5	USP5	>sp|P45974|UBP5_HUMAN Ubiquitin carboxyl-terminal hydrolase 5 OS=Homo sapiens GN=USP5 PE=1 SV=2
binding;nucleic acid binding;protein transporter activity;RNA binding;substrate-specific transporter activity;transporter activity;tRNA binding	establishment of localization;nuclear transport;nucleobase-containing compound transport;nucleocytoplasmic transport;protein transport;transport	cell part;cytoplasm;macromolecular complex;nuclear pore;nucleoplasm;protein complex	RNA transport	Acetylation;Completeproteome;Cytoplasm;Directproteinsequencing;Nucleus;Polymorphism;Referenceproteome;RNA-binding;Transport;tRNA-binding		9.75e-23	13310000	4	-0.391475	O43592;F8WDU6;F5GYW6	O43592	Exportin-T	XPOT	>sp|O43592|XPOT_HUMAN Exportin-T OS=Homo sapiens GN=XPOT PE=1 SV=2
binding;catalytic activity;cysteine-type peptidase activity;endopeptidase inhibitor activity;endopeptidase regulator activity;enzyme inhibitor activity;enzyme regulator activity;exopeptidase activity;hydrolase activity;hydrolase activity, acting on ester bonds;omega peptidase activity;peptidase activity;peptidase activity, acting on L-amino acid peptides;peptidase inhibitor activity;peptidase reg…	anatomical structure development;anatomical structure morphogenesis;biological regulation;biosynthetic process;catabolic process;cellular metabolic process;cellular nitrogen compound metabolic process;cellular process;developmental process;DNA metabolic process;DNA recombination;DNA repair;macromolecule metabolic process;macromolecule modification;metabolic process;nitrogen compound metabolic pro…	cell part;chromatin remodeling complex;cytoplasm;cytosol;DNA helicase complex;intracellular;intracellular membrane-bounded organelle;intracellular organelle;macromolecular complex;nucleus;organelle;proteasome complex;protein complex		3D-structure;Acetylation;Alternativesplicing;Completeproteome;Cytoplasm;DNAdamage;DNArecombination;DNArepair;Hydrolase;Nucleus;Polymorphism;Protease;Proteasome;Referenceproteome;Thiolprotease;Transcription;Transcriptionregulation;Ublconjugationpathway		6.26e-26	29945000	5	-0.396931	Q5LJA9;Q5LJA5;Q9Y5K5;Q5LJB0;H0Y6Y4;H0Y4E0;H0Y636	Q5LJA9;Q5LJA5;Q9Y5K5;Q5LJB0;H0Y6Y4;H0Y4E0	Ubiquitin carboxyl-terminal hydrolase isozyme L5	UCHL5	>tr|Q5LJA9|Q5LJA9_HUMAN Ubiquitin carboxyl-terminal hydrolase (Fragment) OS=Homo sapiens GN=UCHL5 PE=1 SV=1;>tr|Q5LJA5|Q5LJA5_HUMAN Ubiquitin carboxyl-terminal hydrolase OS=Homo sapiens GN=UCHL5 PE=1 SV=1;>sp|Q9Y5K5|UCHL5_HUMAN Ubiquitin carboxyl-terminal
actin binding;actin filament binding;binding;cytoskeletal protein binding;enzyme binding;Fc-gamma receptor I complex binding;glycoprotein binding;GTPase binding;identical protein binding;immunoglobulin receptor binding;molecular transducer activity;protein binding;protein dimerization activity;protein homodimerization activity;Rac GTPase binding;Ral GTPase binding;Ras GTPase binding;receptor bind…	anatomical structure formation involved in morphogenesis;anatomical structure morphogenesis;biological regulation;cell activation;cell junction organization;cell morphogenesis;cellular component assembly;cellular component morphogenesis;cellular component organization;cellular localization;cellular membrane organization;cellular process;cytoskeleton organization;developmental process;endosome tra…	cell cortex;cell part;cytoplasm;cytoskeleton;cytosol;extracellular organelle;intracellular membrane-bounded organelle;intracellular non-membrane-bounded organelle;intracellular organelle;macromolecular complex;membrane;nucleus;organelle;plasma membrane;protein complex;vesicle	Focal adhesion;MAPK signaling pathway	3D-structure;Acetylation;Actin-binding;Alternativesplicing;Ciliumbiogenesis/degradation;Completeproteome;Cytoplasm;Cytoskeleton;Directproteinsequencing;Diseasemutation;Phosphoprotein;Polymorphism;Referenceproteome;Repeat		0	8166200000	92	-0.404968	P21333;Q60FE5;Q5HY54;A0A087WWY3;F8WE98;H0Y5C6;H0Y5F3;H7C2E7	P21333;Q60FE5;Q5HY54;A0A087WWY3	Filamin-A	FLNA	>sp|P21333|FLNA_HUMAN Filamin-A OS=Homo sapiens GN=FLNA PE=1 SV=4;>tr|Q60FE5|Q60FE5_HUMAN Filamin A OS=Homo sapiens GN=FLNA PE=1 SV=1;>tr|Q5HY54|Q5HY54_HUMAN Filamin-A OS=Homo sapiens GN=FLNA PE=1 SV=1;>tr|A0A087WWY3|A0A087WWY3_HUMAN Filamin-A OS=Homo sapi
[cytochrome c]-arginine N-methyltransferase activity;arginine N-methyltransferase activity;binding;catalytic activity;histone methyltransferase activity;histone methyltransferase activity (H4-R3 specific);histone-arginine N-methyltransferase activity;identical protein binding;methyltransferase activity;N-methyltransferase activity;protein binding;protein dimerization activity;protein heterodimeri…	biological regulation;cellular component organization;cellular metabolic process;cellular process;chromatin modification;chromatin organization;chromosome organization;developmental process;embryo development;histone modification;macromolecule metabolic process;macromolecule modification;metabolic process;one-carbon metabolic process;organelle organization;primary metabolic process;protein alkyla…	cell part;cytoplasm;cytosol;intracellular membrane-bounded organelle;intracellular organelle;macromolecular complex;membrane;nucleoplasm;nucleus;organelle;plasma membrane;protein complex		Alternativesplicing;Cellmembrane;Completeproteome;Cytoplasm;Lipoprotein;Membrane;Methylation;Methyltransferase;Myristate;Nucleus;Polymorphism;Referenceproteome;Repeat;S-adenosyl-L-methionine;Transferase	FIB-associated protein complex;PRMT1 complex	2.71e-45	288710000	13	-0.429689	H7C2I1;Q99873;E9PKG1;E9PIX6;E9PQ98;H0YDE4;E9PNR9;Q9NR22	H7C2I1;Q99873;E9PKG1;E9PIX6;E9PQ98	Protein arginine N-methyltransferase 1	PRMT1	>tr|H7C2I1|H7C2I1_HUMAN Protein arginine N-methyltransferase 1 OS=Homo sapiens GN=PRMT1 PE=1 SV=1;>sp|Q99873|ANM1_HUMAN Protein arginine N-methyltransferase 1 OS=Homo sapiens GN=PRMT1 PE=1 SV=2;>tr|E9PKG1|E9PKG1_HUMAN Protein arginine N-methyltransferase 1
binding;lipid binding;phosphatidylinositol binding;phospholipid binding	biological regulation;cell communication;cellular process;endosome transport;establishment of localization;protein transport;regulation of protein modification process;transport;vesicle-mediated transport	cell part;intracellular membrane-bounded organelle;intracellular organelle;membrane;nucleus;organelle		Alternativesplicing;Completeproteome;Cytoplasm;Cytoplasmicvesicle;Endosome;Lipid-binding;Membrane;Nucleus;Proteintransport;Referenceproteome;Transport	SNX complex (SNX1, SNX6)	1.46e-104	28406000	5	-0.441002	A0A0A0MRI2;Q9UNH7;G3V5X9	A0A0A0MRI2;Q9UNH7	Sorting nexin-6	SNX6	>tr|A0A0A0MRI2|A0A0A0MRI2_HUMAN Sorting nexin 6, isoform CRA_b OS=Homo sapiens GN=SNX6 PE=1 SV=1;>sp|Q9UNH7|SNX6_HUMAN Sorting nexin-6 OS=Homo sapiens GN=SNX6 PE=1 SV=1
binding;catalytic activity;cation binding;DNA binding;IMP dehydrogenase activity;ion binding;metal ion binding;nucleic acid binding;nucleotide binding;oxidoreductase activity;oxidoreductase activity, acting on CH-OH group of donors;oxidoreductase activity, acting on the CH-OH group of donors, NAD or NADP as acceptor;RNA binding	anatomical structure development;biosynthetic process;cell activation;cell proliferation;cellular aromatic compound metabolic process;cellular component assembly;cellular component organization;cellular metabolic process;cellular nitrogen compound metabolic process;cellular process;developmental process;heterocycle metabolic process;immune system process;macromolecular complex assembly;metabolic …	cell part;cytosol;intracellular membrane-bounded organelle;intracellular organelle;membrane;microbody;nucleus;organelle	Drug metabolism - other enzymes;Purine metabolism	3D-structure;Acetylation;CBSdomain;Completeproteome;Cytoplasm;Directproteinsequencing;DNA-binding;GMPbiosynthesis;Metal-binding;NAD;Nucleus;Oxidoreductase;Phosphoprotein;Potassium;Purinebiosynthesis;Referenceproteome;Repeat;RNA-binding		3.39e-202	379510000	14	-0.443783	P12268;H0Y4R1;E7ETK5	P12268;H0Y4R1;E7ETK5	Inosine-5-monophosphate dehydrogenase 2	IMPDH2	>sp|P12268|IMDH2_HUMAN Inosine-5-monophosphate dehydrogenase 2 OS=Homo sapiens GN=IMPDH2 PE=1 SV=2;>tr|H0Y4R1|H0Y4R1_HUMAN Inosine-5-monophosphate dehydrogenase 2 (Fragment) OS=Homo sapiens GN=IMPDH2 PE=1 SV=1;>tr|E7ETK5|E7ETK5_HUMAN Inosine-5-monophosp
structural constituent of ribosome;structural molecule activity	biological regulation;biosynthetic process;catabolic process;cellular component assembly;cellular component disassembly;cellular component organization;cellular macromolecular complex assembly;cellular metabolic process;cellular nitrogen compound metabolic process;cellular process;establishment of localization;homeostatic process;macromolecular complex assembly;macromolecule metabolic process;met…	cell part;intracellular non-membrane-bounded organelle;intracellular organelle;macromolecular complex;organelle;ribonucleoprotein complex;ribosome;small ribosomal subunit	Ribosome	Completeproteome;Diamond-Blackfananemia;Directproteinsequencing;Phosphoprotein;Polymorphism;Referenceproteome;Ribonucleoprotein;Ribosomalprotein	40S ribosomal subunit, cytoplasmic;Nop56p-associated pre-rRNA complex;Ribosome, cytoplasmic	1.32e-80	167150000	6	-0.445457	P08708;P0CW22;A0A075B716;H0YN88;H0YN73	P08708;P0CW22;A0A075B716;H0YN88	40S ribosomal protein S17;40S ribosomal protein S17-like	RPS17;RPS17L	>sp|P08708|RS17_HUMAN 40S ribosomal protein S17 OS=Homo sapiens GN=RPS17 PE=1 SV=2;>sp|P0CW22|RS17L_HUMAN 40S ribosomal protein S17-like OS=Homo sapiens GN=RPS17L PE=1 SV=1;>tr|A0A075B716|A0A075B716_HUMAN 40S ribosomal protein S17 OS=Homo sapiens GN=RPS17
acid-amino acid ligase activity;adrenergic receptor binding;amine binding;amino acid binding;beta-2 adrenergic receptor binding;binding;carboxylic acid binding;catalytic activity;channel inhibitor activity;channel regulator activity;G-protein-coupled receptor binding;ion channel inhibitor activity;ligase activity;ligase activity, forming carbon-nitrogen bonds;phosphoprotein binding;phosphoserine …	anatomical structure development;anatomical structure morphogenesis;biological regulation;catabolic process;cell activation;cellular component organization;cellular homeostasis;cellular ion homeostasis;cellular membrane organization;cellular metabolic process;cellular process;developmental process;endocytosis;establishment of localization;homeostatic process;immune system process;interspecies int…	cell cortex;cell part;cytosol;Golgi apparatus;intracellular;intracellular membrane-bounded organelle;intracellular organelle;macromolecular complex;nucleus;organelle;protein complex;ubiquitin ligase complex	Endocytosis;Ubiquitin mediated proteolysis	3D-structure;Alternativesplicing;Cellmembrane;Completeproteome;Cytoplasm;Host-virusinteraction;Ligase;Membrane;Neurogenesis;Phosphoprotein;Polymorphism;Referenceproteome;Repeat;Ublconjugation;Ublconjugationpathway		4.31e-12	8615700	4	-0.458983	P46934;H0Y8X6;K7EKL1	P46934;H0Y8X6	E3 ubiquitin-protein ligase NEDD4;E3 ubiquitin-protein ligase	NEDD4	>sp|P46934|NEDD4_HUMAN E3 ubiquitin-protein ligase NEDD4 OS=Homo sapiens GN=NEDD4 PE=1 SV=4;>tr|H0Y8X6|H0Y8X6_HUMAN E3 ubiquitin-protein ligase NEDD4 (Fragment) OS=Homo sapiens GN=NEDD4 PE=1 SV=1
binding;catalytic activity;GTP binding;GTPase activity;guanyl nucleotide binding;guanyl ribonucleotide binding;hydrolase activity;hydrolase activity, acting on acid anhydrides;hydrolase activity, acting on acid anhydrides, in phosphorus-containing anhydrides;nucleoside-triphosphatase activity;nucleotide binding;purine nucleotide binding;purine ribonucleoside triphosphate binding;purine ribonucleo…	cellular component assembly;cellular component organization;cellular macromolecular complex assembly;cellular process;cytoskeleton organization;macromolecular complex assembly;organelle organization;protein complex assembly;protein polymerization	cell part;centrosome;chromosome;cytosol;gamma-tubulin complex;intracellular non-membrane-bounded organelle;intracellular organelle;macromolecular complex;microtubule organizing center;nuclear chromosome;organelle;protein complex		3D-structure;Completeproteome;Cytoplasm;Cytoskeleton;GTP-binding;Microtubule;Nucleotide-binding;Phosphoprotein;Polymorphism;Referenceproteome		9.24e-143	68213000	8	-0.467137	P23258;Q9NRH3;K7EIS0;K7EKE5	P23258;Q9NRH3;K7EIS0	Tubulin gamma-1 chain;Tubulin gamma-2 chain	TUBG1;TUBG2	>sp|P23258|TBG1_HUMAN Tubulin gamma-1 chain OS=Homo sapiens GN=TUBG1 PE=1 SV=2;>sp|Q9NRH3|TBG2_HUMAN Tubulin gamma-2 chain OS=Homo sapiens GN=TUBG2 PE=2 SV=1;>tr|K7EIS0|K7EIS0_HUMAN Tubulin gamma chain (Fragment) OS=Homo sapiens GN=TUBG1 PE=1 SV=1
binding;cation binding;ion binding;metal ion binding;transition metal ion binding;zinc ion binding	biological regulation;cell proliferation;cellular process;response to stimulus;signal transduction	cell part;cytoplasm;intracellular non-membrane-bounded organelle;intracellular organelle;nucleolus;organelle		Completeproteome;Cytoplasm;Metal-binding;Nucleus;Polymorphism;Referenceproteome;Repeat;Zinc;Zinc-finger		1.02e-98	35662000	5	-0.470891	O75312;H7C0E5;H7BZM7	O75312;H7C0E5;H7BZM7	Zinc finger protein ZPR1	ZNF259	>sp|O75312|ZPR1_HUMAN Zinc finger protein ZPR1 OS=Homo sapiens GN=ZPR1 PE=1 SV=1;>tr|H7C0E5|H7C0E5_HUMAN Zinc finger protein ZPR1 (Fragment) OS=Homo sapiens GN=ZPR1 PE=1 SV=1;>tr|H7BZM7|H7BZM7_HUMAN Zinc finger protein ZPR1 (Fragment) OS=Homo sapiens GN=ZP
adenyl nucleotide binding;adenyl ribonucleotide binding;ATP binding;ATPase activity;ATPase activity, coupled;binding;catalytic activity;chromatin binding;damaged DNA binding;DNA binding;DNA-dependent ATPase activity;double-stranded DNA binding;guanine/thymine mispair binding;hydrolase activity;hydrolase activity, acting on acid anhydrides;hydrolase activity, acting on acid anhydrides, in phosphor…	biological regulation;cell activation;cellular metabolic process;cellular nitrogen compound metabolic process;cellular process;DNA metabolic process;DNA recombination;DNA repair;immune system process;macromolecule metabolic process;metabolic process;multicellular organismal process;nitrogen compound metabolic process;nucleobase-containing compound metabolic process;primary metabolic process;regul…	cell part;chromosome;intracellular non-membrane-bounded organelle;intracellular organelle;macromolecular complex;mismatch repair complex;nuclear chromosome;organelle;protein complex	Colorectal cancer;Mismatch repair;Pathways in cancer	3D-structure;Acetylation;Alternativesplicing;ATP-binding;Completeproteome;Directproteinsequencing;Diseasemutation;DNA-binding;DNAdamage;DNArepair;Hereditarynonpolyposiscolorectalcancer;Nucleotide-binding;Nucleus;Phosphoprotein;Polymorphism;Referenceproteome	BASC (Ab 80) complex (BRCA1-associated genome surveillance complex);BASC (Ab C-20) complex (BRCA1-associated genome surveillance complex);BASC complex (BRCA1-associated genome surveillance complex);BRCA1-BARD1-BACH1-DNA damage complex I;GCN5-TRRAP histone acetyltransferase complex;MSH2/6-BLM-p53-RAD51 complex;MSH2-MSH6 complex;MSH2-MSH6-PMS1-MLH1 complex;MSH2-MSH6-PMS2-MLH1 complex;MutS-alpha com…	4.23e-56	68692000	13	-0.491707	P52701;A0A087WWJ1;A0A087WYT6	P52701;A0A087WWJ1	DNA mismatch repair protein Msh6	MSH6	>sp|P52701|MSH6_HUMAN DNA mismatch repair protein Msh6 OS=Homo sapiens GN=MSH6 PE=1 SV=2;>tr|A0A087WWJ1|A0A087WWJ1_HUMAN DNA mismatch repair protein Msh6 OS=Homo sapiens GN=MSH6 PE=1 SV=1
	cellular metabolic process;cellular process;macromolecule metabolic process;metabolic process;primary metabolic process;protein folding;protein metabolic process;response to chemical stimulus;response to stimulus;response to stress	cell part;cytoplasm;intracellular non-membrane-bounded organelle;intracellular organelle;nucleolus;organelle	Protein processing in endoplasmic reticulum	3D-structure;Chaperone;Completeproteome;Cytoplasm;Directproteinsequencing;Nucleus;Referenceproteome;Stressresponse		2.94e-94	225620000	12	-0.498197	P25685;M0R080;M0QXK0;M0QYT3;M0QZD0;M0R1D6;M0R128	P25685;M0R080	DnaJ homolog subfamily B member 1	DNAJB1	>sp|P25685|DNJB1_HUMAN DnaJ homolog subfamily B member 1 OS=Homo sapiens GN=DNAJB1 PE=1 SV=4;>tr|M0R080|M0R080_HUMAN DnaJ homolog subfamily B member 1 (Fragment) OS=Homo sapiens GN=DNAJB1 PE=1 SV=1
adenyl nucleotide binding;adenyl ribonucleotide binding;aminoacyl-tRNA ligase activity;ATP binding;binding;catalytic activity;ligase activity;ligase activity, forming aminoacyl-tRNA and related compounds;ligase activity, forming carbon-oxygen bonds;nucleic acid binding;nucleotide binding;phenylalanine-tRNA ligase activity;purine nucleotide binding;purine ribonucleoside triphosphate binding;purine…	amine metabolic process;cellular amino acid metabolic process;cellular ketone metabolic process;cellular metabolic process;cellular nitrogen compound metabolic process;cellular process;macromolecule metabolic process;metabolic process;nitrogen compound metabolic process;nucleobase-containing compound metabolic process;organic acid metabolic process;primary metabolic process;RNA metabolic process;…	cell part;cytoplasm;cytosol	Aminoacyl-tRNA biosynthesis	3D-structure;Acetylation;Aminoacyl-tRNAsynthetase;ATP-binding;Completeproteome;Cytoplasm;Directproteinsequencing;Ligase;Nucleotide-binding;Phosphoprotein;Polymorphism;Proteinbiosynthesis;Referenceproteome		1.01e-90	35328000	4	-0.501164	Q9Y285;K7ER00;K7ER16;K7EK06	Q9Y285;K7ER00;K7ER16;K7EK06	Phenylalanine--tRNA ligase alpha subunit	FARSA	>sp|Q9Y285|SYFA_HUMAN Phenylalanine--tRNA ligase alpha subunit OS=Homo sapiens GN=FARSA PE=1 SV=3;>tr|K7ER00|K7ER00_HUMAN Phenylalanine--tRNA ligase alpha subunit OS=Homo sapiens GN=FARSA PE=1 SV=1;>tr|K7ER16|K7ER16_HUMAN Phenylalanine--tRNA ligase alpha s
binding;nucleic acid binding;RNA binding;structural constituent of ribosome;structural molecule activity	biosynthetic process;catabolic process;cellular component disassembly;cellular component organization;cellular metabolic process;cellular nitrogen compound metabolic process;cellular process;establishment of localization;macromolecule metabolic process;metabolic process;mRNA metabolic process;nitrogen compound metabolic process;nucleobase-containing compound metabolic process;primary metabolic pr…	cell part;intracellular non-membrane-bounded organelle;intracellular organelle;macromolecular complex;organelle;ribonucleoprotein complex;ribosome	Ribosome	Completeproteome;Phosphoprotein;Referenceproteome;Ribonucleoprotein;Ribosomalprotein	60S ribosomal subunit, cytoplasmic;Nop56p-associated pre-rRNA complex;Ribosome, cytoplasmic;TRBP containing complex (DICER, RPL7A, EIF6, MOV10 and subunits of the 60S ribosomal particle)	1.02e-48	239800000	4	-0.504859	Q02543;M0R117;M0R1A7;M0R3D6;M0R0P7	Q02543;M0R117;M0R1A7;M0R3D6;M0R0P7	60S ribosomal protein L18a	RPL18A	>sp|Q02543|RL18A_HUMAN 60S ribosomal protein L18a OS=Homo sapiens GN=RPL18A PE=1 SV=2;>tr|M0R117|M0R117_HUMAN 60S ribosomal protein L18a OS=Homo sapiens GN=RPL18A PE=1 SV=1;>tr|M0R1A7|M0R1A7_HUMAN 60S ribosomal protein L18a OS=Homo sapiens GN=RPL18A PE=1 S
binding;catalytic activity;enzyme binding;GTP binding;GTPase activity;guanyl nucleotide binding;guanyl ribonucleotide binding;hydrolase activity;hydrolase activity, acting on acid anhydrides;hydrolase activity, acting on acid anhydrides, in phosphorus-containing anhydrides;kinase binding;nucleoside-triphosphatase activity;nucleotide binding;protein binding;protein kinase binding;purine nucleotide…	anatomical structure development;anatomical structure formation involved in morphogenesis;anatomical structure morphogenesis;biological adhesion;biological regulation;cell adhesion;cell communication;cell development;cell differentiation;cell junction organization;cell-cell signaling;cellular component assembly;cellular component movement;cellular component organization;cellular localization;cell…	apical part of cell;cell body;cell part;cell projection;cytoplasmic membrane-bounded vesicle;cytosol;filopodium;intracellular membrane-bounded organelle;intracellular non-membrane-bounded organelle;intracellular organelle;membrane;microtubule organizing center;midbody;neuron projection;neuronal cell body;organelle;plasma membrane;vesicle	Adherens junction;Axon guidance;Bacterial invasion of epithelial cells;Chemokine signaling pathway;Endocytosis;Epithelial cell signaling in Helicobacter pylori infection;Fc gamma R-mediated phagocytosis;Focal adhesion;GnRH signaling pathway;Leukocyte transendothelial migration;MAPK signaling pathway;MAPK signaling pathway - yeast;Neurotrophin signaling pathway;Pancreatic cancer;Pathogenic Escheri…	3D-structure;Alternativesplicing;Cellmembrane;Completeproteome;Cytoplasm;Cytoskeleton;Differentiation;Directproteinsequencing;GTP-binding;Lipoprotein;Membrane;Methylation;Neurogenesis;Nucleotide-binding;Phosphoprotein;Prenylation;Referenceproteome	APC-IQGAP1-Cdc42 complex;PAR6-CDC42 complex	2.04e-34	34132000	4	-0.516264	P60953;Q5JYX0	P60953;Q5JYX0	Cell division control protein 42 homolog	CDC42	>sp|P60953|CDC42_HUMAN Cell division control protein 42 homolog OS=Homo sapiens GN=CDC42 PE=1 SV=2;>tr|Q5JYX0|Q5JYX0_HUMAN Cell division control protein 42 homolog (Fragment) OS=Homo sapiens GN=CDC42 PE=1 SV=1
binding;cation binding;ion binding;metal ion binding;nucleic acid binding;nucleotide binding;RNA binding;transition metal ion binding;zinc ion binding	biological regulation;biosynthetic process;cellular metabolic process;cellular nitrogen compound metabolic process;cellular process;establishment of localization;macromolecule metabolic process;metabolic process;mRNA metabolic process;mRNA processing;nitrogen compound metabolic process;nuclear transport;nucleobase-containing compound metabolic process;nucleobase-containing compound transport;nucl…	cell part;intracellular membrane-bounded organelle;intracellular organelle;nucleoplasm;nucleus;organelle	Spliceosome	3D-structure;Acetylation;Alternativesplicing;Completeproteome;Directproteinsequencing;Metal-binding;mRNAprocessing;mRNAsplicing;Nucleus;Phosphoprotein;Referenceproteome;Repeat;Repressor;RNA-binding;Zinc;Zinc-finger	12S U11 snRNP;Spliceosome	1.2e-14	7945900	1	-0.517963	Q16629;C9JAB2;A0A0B4J1Z1	Q16629;C9JAB2;A0A0B4J1Z1	Serine/arginine-rich splicing factor 7	SRSF7	>sp|Q16629|SRSF7_HUMAN Serine/arginine-rich splicing factor 7 OS=Homo sapiens GN=SRSF7 PE=1 SV=1;>tr|C9JAB2|C9JAB2_HUMAN Serine/arginine-rich-splicing factor 7 OS=Homo sapiens GN=SRSF7 PE=1 SV=1;>tr|A0A0B4J1Z1|A0A0B4J1Z1_HUMAN Serine/arginine-rich-splicing
adenyl nucleotide binding;adenyl ribonucleotide binding;ATP binding;binding;cytokine receptor binding;nucleotide binding;protein binding;purine nucleotide binding;purine ribonucleoside triphosphate binding;purine ribonucleotide binding;receptor binding;ribonucleotide binding;tumor necrosis factor receptor binding;tumor necrosis factor receptor superfamily binding	cellular metabolic process;cellular process;macromolecule metabolic process;metabolic process;primary metabolic process;protein folding;protein metabolic process;response to chemical stimulus;response to oxidative stress;response to stimulus;response to stress	cell part;intracellular membrane-bounded organelle;intracellular organelle;mitochondrion;organelle		Acetylation;ATP-binding;Chaperone;Completeproteome;Mitochondrion;Nucleotide-binding;Phosphoprotein;Polymorphism;Receptor;Referenceproteome;Transitpeptide	17S U2 snRNP	2.23e-46	72570000	9	-0.523425	Q12931;I3L0K7;I3L239;I3L2D5	Q12931;I3L0K7	Heat shock protein 75 kDa, mitochondrial	TRAP1	>sp|Q12931|TRAP1_HUMAN Heat shock protein 75 kDa, mitochondrial OS=Homo sapiens GN=TRAP1 PE=1 SV=3;>tr|I3L0K7|I3L0K7_HUMAN Heat shock protein 75 kDa, mitochondrial OS=Homo sapiens GN=TRAP1 PE=1 SV=1
binding;DNA binding;nucleic acid binding;RNA binding;translation factor activity, nucleic acid binding;translation initiation factor activity	biological regulation;cell death;cellular metabolic process;cellular nitrogen compound metabolic process;cellular process;death;macromolecule metabolic process;metabolic process;nitrogen compound metabolic process;nucleobase-containing compound metabolic process;primary metabolic process;regulation of cell cycle;regulation of translation;response to chemical stimulus;response to stimulus;RNA meta…	cell part;cytoplasm;cytosol;macromolecular complex;protein complex	RNA transport;Viral myocarditis	3D-structure;Acetylation;Alternativesplicing;Completeproteome;Directproteinsequencing;Initiationfactor;Phosphoprotein;Polymorphism;Proteinbiosynthesis;Referenceproteome;Repressor;Translationregulation		5.19e-195	96757000	10	-0.528401	D3DQV9;P78344;H0Y3P2;H0YCH5;H0YD77;E9PKF8;H0YEC5	D3DQV9;P78344;H0Y3P2;H0YCH5	Eukaryotic translation initiation factor 4 gamma 2	EIF4G2	>tr|D3DQV9|D3DQV9_HUMAN Eukaryotic translation initiation factor 4 gamma 2 (Fragment) OS=Homo sapiens GN=EIF4G2 PE=1 SV=1;>sp|P78344|IF4G2_HUMAN Eukaryotic translation initiation factor 4 gamma 2 OS=Homo sapiens GN=EIF4G2 PE=1 SV=1;>tr|H0Y3P2|H0Y3P2_HUMAN
				Alternativesplicing;Completeproteome;Referenceproteome		1.22e-122	481420000	6	-0.540095	Q96GU1;A0A087WW37;Q5JUL1	Q96GU1;A0A087WW37;Q5JUL1	G antigen family E member 1	PAGE5	>sp|Q96GU1|PAGE5_HUMAN P antigen family member 5 OS=Homo sapiens GN=PAGE5 PE=2 SV=2;>tr|A0A087WW37|A0A087WW37_HUMAN P antigen family member 5 OS=Homo sapiens GN=PAGE5 PE=1 SV=1;>tr|Q5JUL1|Q5JUL1_HUMAN P antigen family member 5 OS=Homo sapiens GN=PAGE5 PE=1
				Acetylation;Completeproteome;Referenceproteome	Spliceosome	3.19e-08	20555000	2	-0.54031	Q9BQ61;K7EN60;K7ERU7;K7ELS0	Q9BQ61;K7EN60;K7ERU7;K7ELS0	Uncharacterized protein C19orf43	C19orf43	>sp|Q9BQ61|CS043_HUMAN Uncharacterized protein C19orf43 OS=Homo sapiens GN=C19orf43 PE=1 SV=1;>tr|K7EN60|K7EN60_HUMAN Uncharacterized protein C19orf43 OS=Homo sapiens GN=C19orf43 PE=1 SV=1;>tr|K7ERU7|K7ERU7_HUMAN Uncharacterized protein C19orf43 OS=Homo sa
acid-amino acid ligase activity;binding;catalytic activity;cation binding;DNA binding;enzyme binding;ion binding;kinase activity;ligase activity;ligase activity, forming carbon-nitrogen bonds;metal ion binding;nucleic acid binding;nucleic acid binding transcription factor activity;phosphotransferase activity, alcohol group as acceptor;protein binding;protein binding transcription factor activity;…	anatomical structure morphogenesis;biological regulation;biosynthetic process;cell morphogenesis;cellular component assembly;cellular component morphogenesis;cellular component organization;cellular metabolic process;cellular nitrogen compound metabolic process;cellular process;developmental process;DNA metabolic process;DNA repair;macromolecular complex assembly;macromolecule metabolic process;m…	cell part;intracellular;nucleoplasm		3D-structure;Acetylation;Alternativesplicing;Completeproteome;Directproteinsequencing;Isopeptidebond;Ligase;Metal-binding;Nucleus;Phosphoprotein;Polymorphism;Referenceproteome;Repeat;Repressor;Transcription;Transcriptionregulation;Ublconjugation;Ublconjugationpathway;Zinc;Zinc-finger	Emerin complex 32;NCOR1 complex	0	451400000	19	-0.540558	Q13263;M0R0K9;M0R2I3;M0R3C0;M0QZE6	Q13263	Transcription intermediary factor 1-beta	TRIM28	>sp|Q13263|TIF1B_HUMAN Transcription intermediary factor 1-beta OS=Homo sapiens GN=TRIM28 PE=1 SV=5
binding;chromatin binding;hormone receptor binding;nuclear hormone receptor binding;protein binding;protein complex scaffold;protein domain specific binding;receptor binding;receptor signaling complex scaffold activity;SH2 domain binding;small conjugating protein binding;structural constituent of nuclear pore;structural molecule activity;thyroid hormone receptor binding;transcription factor bindi…	biological regulation;biosynthetic process;carbohydrate metabolic process;carbohydrate transport;cell death;cellular metabolic process;cellular nitrogen compound metabolic process;cellular process;death;establishment of localization;macromolecule metabolic process;metabolic process;nitrogen compound metabolic process;nuclear transport;nucleobase-containing compound metabolic process;nucleobase-co…	cell part;cytoplasm;macromolecular complex;membrane;nuclear pore;nucleocytoplasmic shuttling complex;protein complex;ribonucleoprotein complex	RNA transport	3D-structure;Coiledcoil;Completeproteome;Cytoplasm;Cytoskeleton;Diseasemutation;Glycoprotein;mRNAtransport;Nuclearporecomplex;Nucleus;Phosphoprotein;Polymorphism;Proteintransport;Referenceproteome;Repeat;Translocation;Transport		7.98e-18	24940000	4	-0.54508	P37198;M0QXN5	P37198;M0QXN5	Nuclear pore glycoprotein p62	NUP62	>sp|P37198|NUP62_HUMAN Nuclear pore glycoprotein p62 OS=Homo sapiens GN=NUP62 PE=1 SV=3;>tr|M0QXN5|M0QXN5_HUMAN Nuclear pore glycoprotein p62 OS=Homo sapiens GN=NUP62 PE=1 SV=1
binding;mRNA binding;nucleic acid binding;RNA binding;structural constituent of ribosome;structural molecule activity	biological regulation;biosynthetic process;catabolic process;cellular component disassembly;cellular component organization;cellular metabolic process;cellular nitrogen compound metabolic process;cellular process;establishment of localization;macromolecule metabolic process;metabolic process;mRNA metabolic process;nitrogen compound metabolic process;nucleobase-containing compound metabolic proces…	cell part;macromolecular complex;ribonucleoprotein complex;small ribosomal subunit	Ribosome	Acetylation;Completeproteome;Directproteinsequencing;Referenceproteome;Ribonucleoprotein;Ribosomalprotein	40S ribosomal subunit, cytoplasmic;Ribosome, cytoplasmic	2.5e-183	169770000	6	-0.54942	P46782;M0R0F0;M0R0R2;M0QZN2	P46782;M0R0F0;M0R0R2;M0QZN2	40S ribosomal protein S5;40S ribosomal protein S5, N-terminally processed	RPS5	>sp|P46782|RS5_HUMAN 40S ribosomal protein S5 OS=Homo sapiens GN=RPS5 PE=1 SV=4;>tr|M0R0F0|M0R0F0_HUMAN 40S ribosomal protein S5 (Fragment) OS=Homo sapiens GN=RPS5 PE=1 SV=1;>tr|M0R0R2|M0R0R2_HUMAN 40S ribosomal protein S5 OS=Homo sapiens GN=RPS5 PE=1 SV=1
4 iron, 4 sulfur cluster binding;aconitate hydratase activity;binding;carbon-oxygen lyase activity;catalytic activity;cation binding;citrate hydro-lyase (cis-aconitate-forming) activity;hydro-lyase activity;ion binding;iron-responsive element binding;iron-sulfur cluster binding;isocitrate hydro-lyase (cis-aconitate-forming) activity;lyase activity;metal cluster binding;metal ion binding;mRNA bind…	biological regulation;catabolic process;cellular homeostasis;cellular ion homeostasis;cellular ketone metabolic process;cellular metabolic process;cellular process;cofactor metabolic process;developmental process;homeostatic process;metabolic process;multicellular organismal process;organic acid metabolic process;post-embryonic development;regulation of translation;response to chemical stimulus;r…	cell part;cytosol;endoplasmic reticulum;Golgi apparatus;intracellular membrane-bounded organelle;intracellular organelle;mitochondrion;organelle	Carbon fixation pathways in prokaryotes;Citrate cycle (TCA cycle);Glyoxylate and dicarboxylate metabolism	3D-structure;4Fe-4S;Completeproteome;Cytoplasm;Directproteinsequencing;Iron;Iron-sulfur;Lyase;Metal-binding;Polymorphism;Referenceproteome;RNA-binding;Tricarboxylicacidcycle		1.67e-94	33545000	9	-0.562235	P21399	P21399	Cytoplasmic aconitate hydratase	ACO1	>sp|P21399|ACOC_HUMAN Cytoplasmic aconitate hydratase OS=Homo sapiens GN=ACO1 PE=1 SV=3
binding;nucleic acid binding;RNA binding;structural constituent of ribosome;structural molecule activity	biosynthetic process;catabolic process;cellular component disassembly;cellular component organization;cellular metabolic process;cellular nitrogen compound metabolic process;cellular process;establishment of localization;interspecies interaction between organisms;macromolecule metabolic process;metabolic process;mRNA metabolic process;multi-organism process;nitrogen compound metabolic process;nuc…	cell part;cytoplasm;intracellular membrane-bounded organelle;intracellular non-membrane-bounded organelle;intracellular organelle;macromolecular complex;nucleus;organelle;ribonucleoprotein complex;ribosome	Ribosome	Completeproteome;Cytoplasm;Directproteinsequencing;Host-virusinteraction;Nucleus;Phosphoprotein;Referenceproteome;Ribonucleoprotein;Ribosomalprotein	60S ribosomal subunit, cytoplasmic;Nop56p-associated pre-rRNA complex;Ribosome, cytoplasmic	5.96e-172	566120000	8	-0.5685	P05388;F8VWS0;F8VU65;Q8NHW5;F8VW21;F8VZS0;G3V210;F8VPE8;F8VRK7;F8VQY6;F8W1K8;F8VS58;F8VWV4	P05388;F8VWS0;F8VU65;Q8NHW5;F8VW21;F8VZS0;G3V210;F8VPE8	60S acidic ribosomal protein P0;60S acidic ribosomal protein P0-like	RPLP0;RPLP0P6	>sp|P05388|RLA0_HUMAN 60S acidic ribosomal protein P0 OS=Homo sapiens GN=RPLP0 PE=1 SV=1;>tr|F8VWS0|F8VWS0_HUMAN 60S acidic ribosomal protein P0 OS=Homo sapiens GN=RPLP0 PE=1 SV=1;>tr|F8VU65|F8VU65_HUMAN 60S acidic ribosomal protein P0 (Fragment) OS=Homo s
adenyl nucleotide binding;adenyl ribonucleotide binding;androgen receptor binding;ATP binding;ATPase activity;ATPase activity, coupled;ATP-dependent helicase activity;ATP-dependent RNA helicase activity;binding;catalytic activity;estrogen receptor binding;helicase activity;hormone receptor binding;hydrolase activity;hydrolase activity, acting on acid anhydrides;hydrolase activity, acting on acid …	biological regulation;biosynthetic process;cell growth;cellular metabolic process;cellular nitrogen compound metabolic process;cellular process;developmental process;embryo development;growth;macromolecule metabolic process;metabolic process;mRNA metabolic process;mRNA processing;nitrogen compound metabolic process;nucleobase-containing compound metabolic process;primary metabolic process;respons…	cell part;intracellular membrane-bounded organelle;intracellular non-membrane-bounded organelle;intracellular organelle;macromolecular complex;nucleolus;nucleus;organelle;ribonucleoprotein complex;spliceosomal complex	Spliceosome	3D-structure;Acetylation;ATP-binding;Completeproteome;Helicase;Hydrolase;Isopeptidebond;mRNAprocessing;mRNAsplicing;Nucleotide-binding;Nucleus;Phosphoprotein;Polymorphism;Referenceproteome;RNA-binding;Spliceosome;Transcription;Transcriptionregulation;Ublconjugation	C complex spliceosome;DGCR8 multiprotein complex;Large Drosha complex;snRNP-free U1A (SF-A) complex;Spliceosome	5.63e-97	264600000	17	-0.577797	J3KTA4;P17844;J3QRQ7;J3KRZ1;J3QSF1;J3KRX8;J3QR02;X6RLV5;J3QRN5;J3QR62;J3QLG9	J3KTA4;P17844	Probable ATP-dependent RNA helicase DDX5	DDX5	>tr|J3KTA4|J3KTA4_HUMAN Probable ATP-dependent RNA helicase DDX5 OS=Homo sapiens GN=DDX5 PE=1 SV=1;>sp|P17844|DDX5_HUMAN Probable ATP-dependent RNA helicase DDX5 OS=Homo sapiens GN=DDX5 PE=1 SV=1
binding;cation binding;ion binding;metal ion binding;nucleic acid binding;nucleotide binding;RNA binding;transition metal ion binding;zinc ion binding	biosynthetic process;cellular metabolic process;cellular nitrogen compound metabolic process;cellular process;establishment of localization;macromolecule metabolic process;metabolic process;mRNA metabolic process;mRNA processing;nitrogen compound metabolic process;nuclear transport;nucleobase-containing compound metabolic process;nucleobase-containing compound transport;nucleocytoplasmic transpor…	cell part;intracellular membrane-bounded organelle;intracellular organelle;macromolecular complex;nucleus;organelle;ribonucleoprotein complex;spliceosomal complex	Shigellosis;Spliceosome	3D-structure;Acetylation;Alternativesplicing;Completeproteome;Directproteinsequencing;Metal-binding;mRNAprocessing;mRNAsplicing;Nucleus;Phosphoprotein;Referenceproteome;Repeat;RNA-binding;Spliceosome;Zinc;Zinc-finger	17S U2 snRNP;C complex spliceosome;CF IIAm complex (Cleavage factor IIAm complex);Nop56p-associated pre-rRNA complex;Spliceosome	1.89e-56	102070000	4	-0.582788	Q01081;Q8WU68;M0R2N4;M0QYK5;K7EJM7;K7EJH3	Q01081;Q8WU68;M0R2N4;M0QYK5;K7EJM7;K7EJH3	Splicing factor U2AF 35 kDa subunit;Splicing factor U2AF 26 kDa subunit	U2AF1;U2AF1L4	>sp|Q01081|U2AF1_HUMAN Splicing factor U2AF 35 kDa subunit OS=Homo sapiens GN=U2AF1 PE=1 SV=3;>sp|Q8WU68|U2AF4_HUMAN Splicing factor U2AF 26 kDa subunit OS=Homo sapiens GN=U2AF1L4 PE=1 SV=2;>tr|M0R2N4|M0R2N4_HUMAN Uncharacterized protein OS=Homo sapiens PE
acetylgalactosaminyltransferase activity;binding;catalytic activity;cation binding;ion binding;manganese ion binding;metal ion binding;polypeptide N-acetylgalactosaminyltransferase activity;transferase activity;transferase activity, transferring glycosyl groups;transferase activity, transferring hexosyl groups;transition metal ion binding;UDP-glycosyltransferase activity	biosynthetic process;carbohydrate metabolic process;cellular metabolic process;cellular process;macromolecule metabolic process;macromolecule modification;metabolic process;peptidyl-amino acid modification;primary metabolic process;protein glycosylation;protein metabolic process;protein modification process	cell part;extracellular region;membrane	Mucin type O-Glycan biosynthesis	3D-structure;Calcium;Completeproteome;Directproteinsequencing;Disulfidebond;Glycosyltransferase;Golgiapparatus;Lectin;Manganese;Membrane;Polymorphism;Referenceproteome;Secreted;Signal-anchor;Transferase;Transmembrane;Transmembranehelix		1.71e-22	8154300	3	-0.587586	Q10471	Q10471	Polypeptide N-acetylgalactosaminyltransferase 2;Polypeptide N-acetylgalactosaminyltransferase 2 soluble form	GALNT2	>sp|Q10471|GALT2_HUMAN Polypeptide N-acetylgalactosaminyltransferase 2 OS=Homo sapiens GN=GALNT2 PE=1 SV=1
binding;chromatin binding	cellular metabolic process;cellular nitrogen compound metabolic process;cellular process;developmental process;macromolecule metabolic process;metabolic process;mRNA metabolic process;mRNA processing;nitrogen compound metabolic process;nucleobase-containing compound metabolic process;primary metabolic process;RNA metabolic process;RNA processing;RNA splicing	cell part;macromolecular complex;nucleoplasm;ribonucleoprotein complex;spliceosomal complex	Spliceosome	3D-structure;Acetylation;Alternativesplicing;Completeproteome;mRNAprocessing;mRNAsplicing;Nucleus;Phosphoprotein;Referenceproteome;Repeat;Spliceosome	17S U2 snRNP;18S U11/U12 snRNP;C complex spliceosome;CDC5L complex;SF3b complex;Spliceosome	3.24e-89	71482000	13	-0.591618	O75533;H7C341;B4DGZ4	O75533	Splicing factor 3B subunit 1	SF3B1	>sp|O75533|SF3B1_HUMAN Splicing factor 3B subunit 1 OS=Homo sapiens GN=SF3B1 PE=1 SV=3
binding;catalytic activity;hydrolase activity;hydrolase activity, acting on ester bonds;nuclease activity;nucleic acid binding;protein binding transcription factor activity;transcription cofactor activity;transcription factor binding transcription factor activity	biological regulation;biosynthetic process;cellular metabolic process;cellular nitrogen compound metabolic process;cellular process;gene silencing;interspecies interaction between organisms;macromolecule metabolic process;metabolic process;multi-organism process;nitrogen compound metabolic process;nucleobase-containing compound metabolic process;primary metabolic process;RNA metabolic process	cell part;cytoplasm;cytoplasmic membrane-bounded vesicle;intracellular membrane-bounded organelle;intracellular organelle;macromolecular complex;mitochondrion;nucleus;organelle;ribonucleoprotein complex;RNAi effector complex;vesicle		3D-structure;Acetylation;Completeproteome;Cytoplasm;Directproteinsequencing;Host-virusinteraction;Nucleus;Phosphoprotein;Referenceproteome;Repeat;Transcription;Transcriptionregulation	STAT6-p100-RHA complex	0	407080000	24	-0.595928	Q7KZF4;H7C597	Q7KZF4	Staphylococcal nuclease domain-containing protein 1	SND1	>sp|Q7KZF4|SND1_HUMAN Staphylococcal nuclease domain-containing protein 1 OS=Homo sapiens GN=SND1 PE=1 SV=1
7S RNA binding;binding;nucleic acid binding;ribonucleoprotein binding;RNA binding;signal recognition particle binding	biosynthetic process;cellular metabolic process;cellular process;establishment of localization;macromolecule metabolic process;metabolic process;primary metabolic process;protein metabolic process;protein targeting;protein transport;response to chemical stimulus;response to drug;response to stimulus;translation;transport	cell part;cytosol;endoplasmic reticulum;intracellular membrane-bounded organelle;intracellular non-membrane-bounded organelle;intracellular organelle;macromolecular complex;membrane;nucleolus;organelle;plasma membrane;ribonucleoprotein complex;signal recognition particle	Protein export	Acetylation;Alternativesplicing;Completeproteome;Cytoplasm;Directproteinsequencing;Diseasemutation;Endoplasmicreticulum;Phosphoprotein;Referenceproteome;Repeat;Ribonucleoprotein;Signalrecognitionparticle;TPRrepeat		1.2e-101	56026000	11	-0.598723	O76094;D6RDY6;R4GNC1	O76094;D6RDY6	Signal recognition particle 72 kDa protein	SRP72	>sp|O76094|SRP72_HUMAN Signal recognition particle subunit SRP72 OS=Homo sapiens GN=SRP72 PE=1 SV=3;>tr|D6RDY6|D6RDY6_HUMAN Signal recognition particle subunit SRP72 (Fragment) OS=Homo sapiens GN=SRP72 PE=1 SV=2
adenyl nucleotide binding;adenyl ribonucleotide binding;ATP binding;ATPase activity;binding;catalytic activity;hydrolase activity;hydrolase activity, acting on acid anhydrides;hydrolase activity, acting on acid anhydrides, in phosphorus-containing anhydrides;nucleic acid binding;nucleoside-triphosphatase activity;nucleotide binding;purine nucleotide binding;purine ribonucleoside triphosphate bind…	catabolic process;cellular metabolic process;cellular nitrogen compound metabolic process;cellular process;heterocycle metabolic process;metabolic process;nitrogen compound metabolic process;nucleobase-containing compound catabolic process;nucleobase-containing compound metabolic process;nucleobase-containing small molecule metabolic process;nucleotide metabolic process;primary metabolic process;…	cell part;intracellular non-membrane-bounded organelle;intracellular organelle;macromolecular complex;nuclear envelope;nucleoplasm;organelle;ribonucleoprotein complex;ribosome		Activator;Alternativesplicing;ATP-binding;Completeproteome;Cytoplasm;Isopeptidebond;Nucleotide-binding;Nucleus;Phosphoprotein;Polymorphism;Referenceproteome;Repeat;Ublconjugation		5.48e-102	89678000	11	-0.601479	Q8NE71;H0YGW7;Q5STZ8	Q8NE71;H0YGW7	ATP-binding cassette sub-family F member 1	ABCF1	>sp|Q8NE71|ABCF1_HUMAN ATP-binding cassette sub-family F member 1 OS=Homo sapiens GN=ABCF1 PE=1 SV=2;>tr|H0YGW7|H0YGW7_HUMAN ATP-binding cassette sub-family F member 1 (Fragment) OS=Homo sapiens GN=ABCF1 PE=1 SV=1
binding;nucleic acid binding;nucleotide binding;RNA binding;translation factor activity, nucleic acid binding;translation initiation factor activity	biological regulation;developmental process;growth;interspecies interaction between organisms;multi-organism process;regulation of translation;reproduction	cell part;cytosol;macromolecular complex;protein complex		Acetylation;Alternativesplicing;Completeproteome;Cytoplasm;Directproteinsequencing;Host-virusinteraction;Initiationfactor;Phosphoprotein;Proteinbiosynthesis;Referenceproteome;RNA-binding;Williams-Beurensyndrome		4.47e-51	153480000	6	-0.607929	Q15056	Q15056	Eukaryotic translation initiation factor 4H	EIF4H	>sp|Q15056|IF4H_HUMAN Eukaryotic translation initiation factor 4H OS=Homo sapiens GN=EIF4H PE=1 SV=5
binding;protein binding;protein binding transcription factor activity;transcription cofactor activity;transcription corepressor activity;transcription factor binding;transcription factor binding transcription factor activity	anatomical structure development;anatomical structure morphogenesis;biological regulation;biosynthetic process;cell death;cellular metabolic process;cellular nitrogen compound metabolic process;cellular process;death;developmental process;growth;homeostatic process;macromolecule metabolic process;metabolic process;molting cycle;multicellular organismal process;muscle contraction;nitrogen compound…	cell part;cytoplasm;intracellular membrane-bounded organelle;intracellular organelle;nucleus;organelle		3D-structure;ANKrepeat;Apoptosis;Completeproteome;Cytoplasm;Nucleus;Phosphoprotein;Referenceproteome;Repeat;Repressor;SH3domain;Transcription;Transcriptionregulation		1.62e-32	27594000	7	-0.611309	Q8WUF5;K7EN03	Q8WUF5	RelA-associated inhibitor	PPP1R13L	>sp|Q8WUF5|IASPP_HUMAN RelA-associated inhibitor OS=Homo sapiens GN=PPP1R13L PE=1 SV=4
	cell proliferation	cell part;cytoplasm;intracellular non-membrane-bounded organelle;intracellular organelle;nucleolus;organelle		Acetylation;Alternativesplicing;Completeproteome;Cytoplasm;Phosphoprotein;Referenceproteome		2.68e-153	161240000	8	-0.612056	Q9UKY7;H0Y8K3;D6R9V8;D6RFH2;D6RDN0;D6RAV0;D6R973	Q9UKY7;H0Y8K3;D6R9V8	Protein CDV3 homolog	CDV3	>sp|Q9UKY7|CDV3_HUMAN Protein CDV3 homolog OS=Homo sapiens GN=CDV3 PE=1 SV=1;>tr|H0Y8K3|H0Y8K3_HUMAN Protein CDV3 homolog (Fragment) OS=Homo sapiens GN=CDV3 PE=1 SV=1;>tr|D6R9V8|D6R9V8_HUMAN Protein CDV3 homolog OS=Homo sapiens GN=CDV3 PE=1 SV=1
binding;catalytic activity;DNA binding;DNA-directed RNA polymerase activity;nucleic acid binding;nucleotidyltransferase activity;RNA polymerase activity;transferase activity;transferase activity, transferring phosphorus-containing groups	biosynthetic process;cellular metabolic process;cellular nitrogen compound metabolic process;cellular process;macromolecule metabolic process;metabolic process;nitrogen compound metabolic process;nucleobase-containing compound metabolic process;primary metabolic process;RNA metabolic process;transcription elongation, DNA-dependent;transcription initiation, DNA-dependent;transcription termination,…	cell part;macromolecular complex;nucleoplasm;protein complex;RNA polymerase complex	Cytosolic DNA-sensing pathway;Purine metabolism;Pyrimidine metabolism;RNA polymerase	Acetylation;Alternativesplicing;Completeproteome;Directproteinsequencing;Diseasemutation;DNA-directedRNApolymerase;Nucleus;Referenceproteome;Transcription		1.05e-30	9803200	3	-0.623867	O15160;E7EQB9	O15160	DNA-directed RNA polymerases I and III subunit RPAC1	POLR1C	>sp|O15160|RPAC1_HUMAN DNA-directed RNA polymerases I and III subunit RPAC1 OS=Homo sapiens GN=POLR1C PE=1 SV=1
binding;catalytic activity;coenzyme binding;cofactor binding;dTDP-4-dehydrorhamnose reductase activity;enzyme regulator activity;methionine adenosyltransferase regulator activity;oxidoreductase activity;oxidoreductase activity, acting on CH-OH group of donors;oxidoreductase activity, acting on the CH-OH group of donors, NAD or NADP as acceptor	amine metabolic process;biosynthetic process;carbohydrate metabolic process;cellular amino acid metabolic process;cellular ketone metabolic process;cellular metabolic process;cellular nitrogen compound metabolic process;cellular process;cofactor metabolic process;heterocycle metabolic process;macromolecule metabolic process;metabolic process;nitrogen compound metabolic process;nucleobase-containi…	cell part;cytosol;intracellular membrane-bounded organelle;intracellular organelle;macromolecular complex;mitochondrion;nucleus;organelle;protein complex	Cysteine and methionine metabolism	3D-structure;Alternativesplicing;Completeproteome;Directproteinsequencing;One-carbonmetabolism;Polymorphism;Referenceproteome		5.74e-21	57778000	5	-0.625454	Q9NZL9;H7C0X7;E5RJR3	Q9NZL9	Methionine adenosyltransferase 2 subunit beta	MAT2B	>sp|Q9NZL9|MAT2B_HUMAN Methionine adenosyltransferase 2 subunit beta OS=Homo sapiens GN=MAT2B PE=1 SV=1
	biological regulation;cellular component organization;cellular membrane organization;cellular process;endosome transport;establishment of localization;Golgi vesicle transport;immune system process;interspecies interaction between organisms;membrane organization;multi-organism process;organelle organization;pigment granule organization;protein targeting;protein transport;transport;vesicle organiza…	AP-type membrane coat adaptor complex;cell part;cytosol;macromolecular complex;membrane;protein complex	Lysosome	Acetylation;Alternativesplicing;Completeproteome;Cytoplasmicvesicle;Directproteinsequencing;Golgiapparatus;Host-virusinteraction;Membrane;Phosphoprotein;Polymorphism;Proteintransport;Referenceproteome;Transport	AP1 adaptor complex;Gamma-BAR-AP1 complex	8.53e-20	68759000	9	-0.628368	Q9BXS5;K7EJL1;E7ENJ6;K7EQX3;K7ENA7;K7EPJ8;Q9Y6Q5;K7EL08;A0A087WZX7;K7ER75;K7ERH5;K7EQ90;K7EK69	Q9BXS5;K7EJL1;E7ENJ6	AP-1 complex subunit mu-1	AP1M1	>sp|Q9BXS5|AP1M1_HUMAN AP-1 complex subunit mu-1 OS=Homo sapiens GN=AP1M1 PE=1 SV=3;>tr|K7EJL1|K7EJL1_HUMAN AP-1 complex subunit mu-1 OS=Homo sapiens GN=AP1M1 PE=1 SV=1;>tr|E7ENJ6|E7ENJ6_HUMAN AP-1 complex subunit mu-1 OS=Homo sapiens GN=AP1M1 PE=1 SV=1
binding;nucleic acid binding;RNA binding;rRNA binding;structural constituent of ribosome;structural molecule activity	biological regulation;biosynthetic process;catabolic process;cellular component disassembly;cellular component organization;cellular metabolic process;cellular nitrogen compound metabolic process;cellular process;developmental process;establishment of localization;macromolecule metabolic process;metabolic process;mRNA metabolic process;multicellular organismal development;multicellular organismal…	cell part;intracellular non-membrane-bounded organelle;intracellular organelle;macromolecular complex;organelle;polysome;ribonucleoprotein complex;ribosome;small ribosomal subunit	Ribosome	Completeproteome;Cytoplasm;Directproteinsequencing;Referenceproteome;Ribonucleoprotein;Ribosomalprotein;RNA-binding;rRNA-binding	40S ribosomal subunit, cytoplasmic;Ribosome, cytoplasmic	1.28e-43	189190000	10	-0.641059	P62701;A6NH36;Q8TD47	P62701	40S ribosomal protein S4, X isoform	RPS4X	>sp|P62701|RS4X_HUMAN 40S ribosomal protein S4, X isoform OS=Homo sapiens GN=RPS4X PE=1 SV=2
binding;nucleic acid binding;RNA binding	cellular component assembly;cellular component organization;cellular macromolecular complex assembly;cellular process;macromolecular complex assembly;ribonucleoprotein complex assembly	cell part;macromolecular complex;nucleoplasm;ribonucleoprotein complex;spliceosomal complex	Spliceosome	3D-structure;Acetylation;Completeproteome;mRNAprocessing;mRNAsplicing;Nucleus;Phosphoprotein;Polymorphism;Referenceproteome;Repeat;Spliceosome	17S U2 snRNP;C complex spliceosome;NCOR1 complex;SF3A1-SF3A2-SF3A3 complex;Spliceosome	3.11e-71	67519000	11	-0.642991	Q15459;H7C1L2;F8WB66;F8WC79	Q15459	Splicing factor 3A subunit 1	SF3A1	>sp|Q15459|SF3A1_HUMAN Splicing factor 3A subunit 1 OS=Homo sapiens GN=SF3A1 PE=1 SV=1
adenyl nucleotide binding;adenyl ribonucleotide binding;ATP binding;binding;catalytic activity;double-stranded RNA binding;enzyme regulator activity;eukaryotic translation initiation factor 2alpha kinase activity;kinase activity;non-membrane spanning protein tyrosine kinase activity;nucleic acid binding;nucleotide binding;phosphatase regulator activity;phosphotransferase activity, alcohol group a…	biological regulation;biosynthetic process;cell death;cellular metabolic process;cellular process;death;immune system process;interspecies interaction between organisms;macromolecule metabolic process;macromolecule modification;metabolic process;multi-organism process;phosphorus metabolic process;primary metabolic process;protein metabolic process;protein modification process;protein phosphorylat…	cell part;cytosol	Hepatitis C;Measles;Protein processing in endoplasmic reticulum	3D-structure;Acetylation;Alternativesplicing;Antiviraldefense;ATP-binding;Completeproteome;Cytoplasm;Directproteinsequencing;Host-virusinteraction;Immunity;Innateimmunity;Isopeptidebond;Kinase;Nucleotide-binding;Nucleus;Phosphoprotein;Polymorphism;Referenceproteome;Repeat;RNA-binding;Serine/threonine-proteinkinase;Transcription;Transcriptionregulation;Transferase;Tyrosine-proteinkinase;Ublconjuga…		2.19e-46	20116000	6	-0.64338	P19525;C9JZT2;F8WBH4	P19525	Interferon-induced, double-stranded RNA-activated protein kinase	EIF2AK2	>sp|P19525|E2AK2_HUMAN Interferon-induced, double-stranded RNA-activated protein kinase OS=Homo sapiens GN=EIF2AK2 PE=1 SV=2
binding;nucleic acid binding;RNA binding;structural constituent of ribosome;structural molecule activity	biological regulation;biosynthetic process;catabolic process;cell differentiation;cellular component disassembly;cellular component organization;cellular metabolic process;cellular nitrogen compound metabolic process;cellular process;developmental process;establishment of localization;macromolecule metabolic process;metabolic process;mRNA metabolic process;nitrogen compound metabolic process;nucl…	cell part;intracellular non-membrane-bounded organelle;intracellular organelle;macromolecular complex;nucleolus;organelle;ribonucleoprotein complex;ribosome;small ribosomal subunit	Ribosome	Acetylation;Completeproteome;Cytoplasm;Differentiation;Directproteinsequencing;Nucleus;Phosphoprotein;Referenceproteome;Ribonucleoprotein;Ribosomalprotein	40S ribosomal subunit, cytoplasmic;Nop56p-associated pre-rRNA complex;Ribosome, cytoplasmic	2.74e-99	353620000	8	-0.643815	P61247;D6RG13;D6RAT0;H0Y9Y4;E9PFI5;H0Y8L7;D6RB09;D6R9B6;D6RAS7;D6RED7;D6RI02;D6RGE0	P61247;D6RG13;D6RAT0;H0Y9Y4;E9PFI5;H0Y8L7;D6RB09;D6R9B6;D6RAS7	40S ribosomal protein S3a	RPS3A	>sp|P61247|RS3A_HUMAN 40S ribosomal protein S3a OS=Homo sapiens GN=RPS3A PE=1 SV=2;>tr|D6RG13|D6RG13_HUMAN 40S ribosomal protein S3a (Fragment) OS=Homo sapiens GN=RPS3A PE=1 SV=1;>tr|D6RAT0|D6RAT0_HUMAN 40S ribosomal protein S3a OS=Homo sapiens GN=RPS3A PE
structural constituent of cytoskeleton;structural molecule activity	biological adhesion;biological regulation;cell activation;cell adhesion;cell junction organization;cellular component assembly;cellular component movement;cellular component organization;cellular metabolic process;cellular process;cytoskeleton organization;establishment of localization;exocytosis;locomotion;macromolecule metabolic process;metabolic process;multicellular organismal process;muscle …	cell part;cell projection;centrosome;cytoskeleton;cytosol;extracellular organelle;intracellular membrane-bounded organelle;intracellular non-membrane-bounded organelle;intracellular organelle;membrane;microtubule organizing center;organelle;plasma membrane;vesicle	Focal adhesion	3D-structure;Acetylation;Cellmembrane;Cellprojection;Completeproteome;Cytoplasm;Cytoskeleton;Directproteinsequencing;Membrane;Phosphoprotein;Polymorphism;Referenceproteome	ITGA2b-ITGB3-TLN1 complex;Polycystin-1 multiprotein complex (ACTN1, CDH1, SRC, JUP, VCL, CTNNB1, PXN, BCAR1, PKD1, PTK2, TLN1)	0	1457400000	73	-0.646722	Q9Y490	Q9Y490	Talin-1	TLN1	>sp|Q9Y490|TLN1_HUMAN Talin-1 OS=Homo sapiens GN=TLN1 PE=1 SV=3
adenyl nucleotide binding;adenyl ribonucleotide binding;ATP binding;ATPase activity;ATPase activity, coupled;ATP-dependent helicase activity;binding;catalytic activity;chromatin binding;DNA binding;DNA/RNA helicase activity;double-stranded RNA binding;exonuclease activity;helicase activity;hydrolase activity;hydrolase activity, acting on acid anhydrides;hydrolase activity, acting on acid anhydrid…	biological regulation;biosynthetic process;cellular component assembly;cellular component organization;cellular macromolecular complex assembly;cellular metabolic process;cellular nitrogen compound metabolic process;cellular process;developmental process;DNA geometric change;DNA metabolic process;DNA repair;macromolecular complex assembly;macromolecule metabolic process;metabolic process;multicel…	cell part;intracellular non-membrane-bounded organelle;intracellular organelle;macromolecular complex;organelle;protein complex;ribonucleoprotein complex		Acetylation;Activator;ATP-binding;Completeproteome;Cytoplasm;DNA-binding;Exonuclease;Helicase;Hydrolase;mRNAprocessing;Nuclease;Nucleotide-binding;Nucleus;Phosphoprotein;Referenceproteome;RNA-binding;Transcription;Transcriptionregulation	Large Drosha complex	2.42e-145	94204000	8	-0.64716	Q92499;A0A087X2G1;F1T0B3	Q92499;A0A087X2G1;F1T0B3	ATP-dependent RNA helicase DDX1	DDX1	>sp|Q92499|DDX1_HUMAN ATP-dependent RNA helicase DDX1 OS=Homo sapiens GN=DDX1 PE=1 SV=2;>tr|A0A087X2G1|A0A087X2G1_HUMAN ATP-dependent RNA helicase DDX1 OS=Homo sapiens GN=DDX1 PE=1 SV=1;>tr|F1T0B3|F1T0B3_HUMAN ATP-dependent RNA helicase DDX1 OS=Homo sapien
	cell death;cellular component organization;cellular process;death	cell body;cell part;cell projection;cytosol;neuron projection;neuronal cell body		Alternativesplicing;Ciliopathy;Completeproteome;Cytoplasm;Neurodegeneration;Phosphoprotein;Referenceproteome;Spinocerebellarataxia		4.41e-73	34056000	4	-0.647264	Q9UBB4;B1AHE4;B1AHE3	Q9UBB4	Ataxin-10	ATXN10	>sp|Q9UBB4|ATX10_HUMAN Ataxin-10 OS=Homo sapiens GN=ATXN10 PE=1 SV=1
binding;POZ domain binding;protein binding;protein domain specific binding	anatomical structure morphogenesis;biological regulation;catabolic process;cell division;cell morphogenesis;cell motility;cellular component assembly;cellular component morphogenesis;cellular component movement;cellular component organization;cellular metabolic process;cellular process;cytokinesis;cytoskeleton organization;developmental process;locomotion;macromolecule metabolic process;macromole…	cell part;Golgi apparatus;intracellular membrane-bounded organelle;intracellular organelle;macromolecular complex;nucleus;organelle;protein complex;ubiquitin ligase complex	Ubiquitin mediated proteolysis	3D-structure;Alternativesplicing;Completeproteome;Diseasemutation;ER-Golgitransport;Golgiapparatus;Isopeptidebond;Nucleus;Phosphoprotein;Polymorphism;Referenceproteome;Transport;Ublconjugation;Ublconjugationpathway	CAND1-CUL3-RBX1 complex;Ubiquitin E3 ligase (BMI1, SPOP, CUL3);Ubiquitin E3 ligase (CSN1, CSN8, HRT1, SKP1, SKP2, CUL1, CUL2, CUL3);Ubiquitin E3 ligase (H2AFY, SPOP, CUL3);Ubiquitin E3 ligase (SPOP, DAXX, CUL3)	2.72e-20	6905900	2	-0.649588	Q13618;A0A087WTG3;H7C399	Q13618;A0A087WTG3;H7C399	Cullin-3	CUL3	>sp|Q13618|CUL3_HUMAN Cullin-3 OS=Homo sapiens GN=CUL3 PE=1 SV=2;>tr|A0A087WTG3|A0A087WTG3_HUMAN Cullin-3 OS=Homo sapiens GN=CUL3 PE=1 SV=1;>tr|H7C399|H7C399_HUMAN Cullin-3 (Fragment) OS=Homo sapiens GN=CUL3 PE=1 SV=1
binding;nucleic acid binding;RNA binding;rRNA binding;structural constituent of ribosome;structural molecule activity;translation regulator activity	biological regulation;biosynthetic process;catabolic process;cellular component disassembly;cellular component organization;cellular metabolic process;cellular nitrogen compound metabolic process;cellular process;establishment of localization;macromolecule metabolic process;metabolic process;mRNA metabolic process;nitrogen compound metabolic process;nucleobase-containing compound metabolic proces…	cell part;intracellular non-membrane-bounded organelle;intracellular organelle;macromolecular complex;nucleolus;organelle;ribonucleoprotein complex;small ribosomal subunit	Ribosome	Acetylation;Completeproteome;Cytoplasm;Directproteinsequencing;Polymorphism;Referenceproteome;Ribonucleoprotein;Ribosomalprotein;RNA-binding;rRNA-binding	40S ribosomal subunit, cytoplasmic;Nop56p-associated pre-rRNA complex;Parvulin-associated pre-rRNP complex;Ribosome, cytoplasmic	1.6e-25	365260000	8	-0.650829	P46781;C9JM19;B5MCT8;A8MXK4;F2Z3C0	P46781;C9JM19;B5MCT8	40S ribosomal protein S9	RPS9	>sp|P46781|RS9_HUMAN 40S ribosomal protein S9 OS=Homo sapiens GN=RPS9 PE=1 SV=3;>tr|C9JM19|C9JM19_HUMAN 40S ribosomal protein S9 OS=Homo sapiens GN=RPS9 PE=1 SV=1;>tr|B5MCT8|B5MCT8_HUMAN 40S ribosomal protein S9 OS=Homo sapiens GN=RPS9 PE=1 SV=1
binding;chaperone binding;protein binding;unfolded protein binding	cellular component assembly;cellular component organization;cellular macromolecular complex assembly;cellular metabolic process;cellular process;macromolecular complex assembly;macromolecule metabolic process;metabolic process;primary metabolic process;protein complex assembly;protein folding;protein metabolic process	cell part;macromolecular complex;protein complex		Acetylation;Chaperone;Completeproteome;Referenceproteome	CCT:PFD complex;CCT:PFD complex, testis specific;Prefoldin;Prefoldin complex	1.4e-69	77488000	8	-0.663251	O15212;A2AB88	O15212;A2AB88	Prefoldin subunit 6	PFDN6	>sp|O15212|PFD6_HUMAN Prefoldin subunit 6 OS=Homo sapiens GN=PFDN6 PE=1 SV=1;>tr|A2AB88|A2AB88_HUMAN Prefoldin subunit 6 OS=Homo sapiens GN=PFDN6 PE=1 SV=1
binding;DNA binding;nucleic acid binding;nucleotide binding;RNA binding	biological regulation;biosynthetic process;cell death;cellular metabolic process;cellular nitrogen compound metabolic process;cellular process;death;macromolecule metabolic process;metabolic process;mRNA metabolic process;mRNA processing;nitrogen compound metabolic process;nucleobase-containing compound metabolic process;primary metabolic process;RNA metabolic process;RNA processing;RNA splicing	cell part;intracellular membrane-bounded organelle;intracellular organelle;macromolecular complex;nucleus;organelle;ribonucleoprotein complex	Spliceosome	3D-structure;Acetylation;Alternativesplicing;Apoptosis;Completeproteome;Directproteinsequencing;DNA-binding;mRNAprocessing;mRNAsplicing;Nucleus;Phosphoprotein;Referenceproteome;Repeat;Repressor;Ribonucleoprotein;RNA-binding;Transcription;Transcriptionregulation	17S U2 snRNP;Spliceosome	1.05e-83	80258000	10	-0.667395	Q9UHX1;H0YEM1;E9PQ56;E9PN18;H0YCP8;E9PMU7;E9PL19	Q9UHX1;H0YEM1;E9PQ56;E9PN18	Poly(U)-binding-splicing factor PUF60	PUF60	>sp|Q9UHX1|PUF60_HUMAN Poly(U)-binding-splicing factor PUF60 OS=Homo sapiens GN=PUF60 PE=1 SV=1;>tr|H0YEM1|H0YEM1_HUMAN Poly(U)-binding-splicing factor PUF60 (Fragment) OS=Homo sapiens GN=PUF60 PE=1 SV=1;>tr|E9PQ56|E9PQ56_HUMAN Poly(U)-binding-splicing fac
	catabolic process;cellular metabolic process;cellular nitrogen compound metabolic process;cellular process;macromolecule metabolic process;metabolic process;mRNA metabolic process;nitrogen compound metabolic process;nucleobase-containing compound metabolic process;primary metabolic process;RNA catabolic process;RNA metabolic process	cell part;cytosol;intracellular membrane-bounded organelle;intracellular non-membrane-bounded organelle;intracellular organelle;macromolecular complex;nucleus;organelle;ribonucleoprotein complex	RNA degradation	Acetylation;Alternativesplicing;Coiledcoil;Completeproteome;Cytoplasm;Nucleus;Phosphoprotein;Referenceproteome;Repeat;WDrepeat	Decapping complex	2.49e-39	29190000	12	-0.673439	Q6P2E9;I3L2F4	Q6P2E9	Enhancer of mRNA-decapping protein 4	EDC4	>sp|Q6P2E9|EDC4_HUMAN Enhancer of mRNA-decapping protein 4 OS=Homo sapiens GN=EDC4 PE=1 SV=1
		cell part		Acetylation;Alternativesplicing;Coiledcoil;Completeproteome;Directproteinsequencing;Membrane;Phosphoprotein;Polymorphism;Referenceproteome;Repeat;Transmembrane;Transmembranehelix		3.98e-144	111800000	14	-0.674962	Q9BSJ8	Q9BSJ8	Extended synaptotagmin-1	ESYT1	>sp|Q9BSJ8|ESYT1_HUMAN Extended synaptotagmin-1 OS=Homo sapiens GN=ESYT1 PE=1 SV=1
acid-amino acid ligase activity;binding;catalytic activity;cation binding;ion binding;ligase activity;ligase activity, forming carbon-nitrogen bonds;metal ion binding;nucleic acid binding transcription factor activity;sequence-specific DNA binding transcription factor activity;small conjugating protein ligase activity;transition metal ion binding;ubiquitin-protein ligase activity;zinc ion binding	biological regulation;immune system process;interspecies interaction between organisms;multi-organism process;response to biotic stimulus;response to stimulus;response to stress	cell part;cytosol;intracellular membrane-bounded organelle;intracellular organelle;nucleus;organelle	RIG-I-like receptor signaling pathway	Acetylation;Antiviraldefense;Coiledcoil;Completeproteome;Cytoplasm;Host-virusinteraction;Immunity;Innateimmunity;Isopeptidebond;Ligase;Metal-binding;Phosphoprotein;Polymorphism;Referenceproteome;Ublconjugation;Ublconjugationpathway;Zinc;Zinc-finger	Ubiquitin E3 ligase (TRIM25, DDX58)	0	147130000	8	-0.678994	Q14258	Q14258	E3 ubiquitin/ISG15 ligase TRIM25	TRIM25	>sp|Q14258|TRI25_HUMAN E3 ubiquitin/ISG15 ligase TRIM25 OS=Homo sapiens GN=TRIM25 PE=1 SV=2
structural constituent of ribosome;structural molecule activity	biosynthetic process;catabolic process;cellular component disassembly;cellular component organization;cellular metabolic process;cellular nitrogen compound metabolic process;cellular process;establishment of localization;macromolecule metabolic process;metabolic process;mRNA metabolic process;nitrogen compound metabolic process;nuclear transport;nucleobase-containing compound metabolic process;nu…	cell part;cytoplasm;intracellular non-membrane-bounded organelle;intracellular organelle;macromolecular complex;nucleolus;organelle;ribonucleoprotein complex;ribosome	Ribosome	Completeproteome;Phosphoprotein;Referenceproteome;Ribonucleoprotein;Ribosomalprotein	60S ribosomal subunit, cytoplasmic;Nop56p-associated pre-rRNA complex;Ribosome, cytoplasmic	1.08e-44	193410000	4	-0.684438	P62829;J3KT29;B9ZVP7;C9JD32;J3KTJ3	P62829;J3KT29;B9ZVP7;C9JD32	60S ribosomal protein L23	RPL23	>sp|P62829|RL23_HUMAN 60S ribosomal protein L23 OS=Homo sapiens GN=RPL23 PE=1 SV=1;>tr|J3KT29|J3KT29_HUMAN 60S ribosomal protein L23 OS=Homo sapiens GN=RPL23 PE=1 SV=1;>tr|B9ZVP7|B9ZVP7_HUMAN 60S ribosomal protein L23 OS=Homo sapiens GN=RPL23 PE=1 SV=1;>tr
adenyl nucleotide binding;adenyl ribonucleotide binding;amine binding;amino acid binding;aspartate binding;aspartate carbamoyltransferase activity;ATP binding;binding;carbamoyl-phosphate synthase (glutamine-hydrolyzing) activity;carbon-nitrogen ligase activity, with glutamine as amido-N-donor;carboxyl- or carbamoyltransferase activity;carboxylic acid binding;catalytic activity;cation binding;dihy…	amine metabolic process;anatomical structure morphogenesis;biological regulation;biosynthetic process;catabolic process;cellular amino acid metabolic process;cellular aromatic compound metabolic process;cellular ketone metabolic process;cellular metabolic process;cellular nitrogen compound metabolic process;cellular process;developmental process;drug metabolic process;embryo development;establish…	cell body;cell part;cytosol;macromolecular complex;neuronal cell body;protein complex	Alanine, aspartate and glutamate metabolism;Pyrimidine metabolism	Acetylation;Allostericenzyme;ATP-binding;Completeproteome;Cytoplasm;Directproteinsequencing;Hydrolase;Ligase;Metal-binding;Multifunctionalenzyme;Nucleotide-binding;Phosphoprotein;Polymorphism;Pyrimidinebiosynthesis;Referenceproteome;Repeat;Transferase;Zinc		1.07e-233	185440000	34	-0.686364	P27708;F8VPD4;H7C2E4;H7BZB3;H7C3Z5	P27708;F8VPD4	CAD protein;Glutamine-dependent carbamoyl-phosphate synthase;Aspartate carbamoyltransferase;Dihydroorotase	CAD	>sp|P27708|PYR1_HUMAN CAD protein OS=Homo sapiens GN=CAD PE=1 SV=3;>tr|F8VPD4|F8VPD4_HUMAN CAD protein OS=Homo sapiens GN=CAD PE=1 SV=1
adenyl nucleotide binding;adenyl ribonucleotide binding;ADP binding;ATP binding;ATPase activity;ATPase activity, coupled;ATP-dependent peptidase activity;binding;catalytic activity;DNA binding;endopeptidase activity;G-quadruplex DNA binding;hydrolase activity;hydrolase activity, acting on acid anhydrides;hydrolase activity, acting on acid anhydrides, in phosphorus-containing anhydrides;mitochondr…	aging;catabolic process;cellular component assembly;cellular component organization;cellular macromolecular complex assembly;cellular metabolic process;cellular nitrogen compound metabolic process;cellular process;developmental process;DNA metabolic process;macromolecular complex assembly;macromolecule metabolic process;metabolic process;nitrogen compound metabolic process;nucleobase-containing c…	cell part;intracellular non-membrane-bounded organelle;intracellular organelle;organelle		3D-structure;ATP-binding;Completeproteome;DNA-binding;Hydrolase;Mitochondrion;Nucleotide-binding;Polymorphism;Protease;Referenceproteome;Serineprotease;Transitpeptide		1.72e-22	19077000	8	-0.690051	P36776;K7EKE6;K7EJE8;K7ERR6;K7ER27	P36776;K7EKE6;K7EJE8	Lon protease homolog, mitochondrial	LONP1	>sp|P36776|LONM_HUMAN Lon protease homolog, mitochondrial OS=Homo sapiens GN=LONP1 PE=1 SV=2;>tr|K7EKE6|K7EKE6_HUMAN Lon protease homolog, mitochondrial OS=Homo sapiens GN=LONP1 PE=1 SV=1;>tr|K7EJE8|K7EJE8_HUMAN Lon protease homolog, mitochondrial OS=Homo
catalytic activity;hydrolase activity;structural molecule activity	anatomical structure development;anatomical structure morphogenesis;biological regulation;cellular component morphogenesis;cellular component movement;cellular component organization;cellular process;cytoskeleton organization;cytoskeleton-dependent intracellular transport;developmental process;establishment of localization;establishment or maintenance of cell polarity;multicellular organismal pro…	cell part;cell projection;cytosol;macromolecular complex;membrane;neuron projection;plasma membrane;protein complex;synapse		Acetylation;Alternativesplicing;Celljunction;Cellprojection;Completeproteome;Cytoplasm;Cytoskeleton;Directproteinsequencing;Microtubule;Phosphoprotein;Polymorphism;Referenceproteome;Repeat;S-nitrosylation;Synapse		0	386590000	36	-0.691164	P46821;D6RA32;D6RA40;D6RGJ3;D6RCL2;E9PGC8;P78559	P46821	Microtubule-associated protein 1B;MAP1 light chain LC1	MAP1B	>sp|P46821|MAP1B_HUMAN Microtubule-associated protein 1B OS=Homo sapiens GN=MAP1B PE=1 SV=2
	cell division;cellular component organization;cellular process;cytoskeleton organization;establishment of localization;establishment or maintenance of cell polarity;microtubule organizing center organization;nucleobase-containing compound transport;organelle organization;transport	cell part;centrosome;cytosol;intracellular non-membrane-bounded organelle;intracellular organelle;microtubule organizing center;organelle		Acetylation;Alternativesplicing;Cellcycle;Celldivision;Completeproteome;Cytoplasm;Cytoskeleton;Mitosis;Phosphoprotein;Polymorphism;Referenceproteome;Repeat	Tacc1-chTOG-AuroraA complex	2.95e-58	41405000	13	-0.713175	Q14008;H0YDX5;H0YEK7;H0YCF6	Q14008	Cytoskeleton-associated protein 5	CKAP5	>sp|Q14008|CKAP5_HUMAN Cytoskeleton-associated protein 5 OS=Homo sapiens GN=CKAP5 PE=1 SV=3
binding;nucleic acid binding;nucleotide binding;RNA binding	biological regulation;biosynthetic process;cellular metabolic process;cellular nitrogen compound metabolic process;cellular process;macromolecule metabolic process;metabolic process;mRNA metabolic process;mRNA processing;nitrogen compound metabolic process;nucleobase-containing compound metabolic process;primary metabolic process;RNA metabolic process;RNA processing;RNA splicing	cell part;centrosome;intracellular membrane-bounded organelle;intracellular non-membrane-bounded organelle;intracellular organelle;microtubule organizing center;nucleoplasm;nucleus;organelle		3D-structure;Acetylation;Activator;Alternativesplicing;Completeproteome;Directproteinsequencing;mRNAprocessing;mRNAsplicing;Nucleus;Phosphoprotein;Polymorphism;Referenceproteome;Repeat;RNA-binding;Transcription;Transcriptionregulation	Spliceosome	5.19e-42	42043000	4	-0.713844	Q14498;G3XAC6;H0Y4X3;Q5QP23;Q5QP22	Q14498;G3XAC6;H0Y4X3;Q5QP23	RNA-binding protein 39	RBM39	>sp|Q14498|RBM39_HUMAN RNA-binding protein 39 OS=Homo sapiens GN=RBM39 PE=1 SV=2;>tr|G3XAC6|G3XAC6_HUMAN RNA-binding protein 39 OS=Homo sapiens GN=RBM39 PE=1 SV=1;>tr|H0Y4X3|H0Y4X3_HUMAN RNA-binding protein 39 (Fragment) OS=Homo sapiens GN=RBM39 PE=1 SV=5;
protein transporter activity;substrate-specific transporter activity;transporter activity	biological regulation;cell communication;cell-cell signaling;cellular component organization;cellular membrane organization;cellular process;endocytosis;endosome transport;establishment of localization;Golgi vesicle transport;immune system process;locomotion;membrane invagination;membrane organization;protein transport;response to chemical stimulus;response to external stimulus;response to stimul…	AP-type membrane coat adaptor complex;cell part;cytosol;macromolecular complex;protein complex	Endocrine and other factor-regulated calcium reabsorption;Endocytosis;Huntington's disease	Alternativesplicing;Cellmembrane;Coatedpit;Completeproteome;Endocytosis;Membrane;Phosphoprotein;Polymorphism;Proteintransport;Referenceproteome;Transport		2.71e-30	58757000	9	-0.715168	O95782;E9PNC4;M0R2D9	O95782	AP-2 complex subunit alpha-1	AP2A1	>sp|O95782|AP2A1_HUMAN AP-2 complex subunit alpha-1 OS=Homo sapiens GN=AP2A1 PE=1 SV=3
binding;nucleic acid binding;RNA binding;structural constituent of ribosome;structural molecule activity	biosynthetic process;catabolic process;cellular component disassembly;cellular component organization;cellular metabolic process;cellular nitrogen compound metabolic process;cellular process;establishment of localization;macromolecule metabolic process;metabolic process;mRNA metabolic process;nitrogen compound metabolic process;nucleobase-containing compound metabolic process;primary metabolic pr…	cell part;intracellular non-membrane-bounded organelle;intracellular organelle;macromolecular complex;membrane;organelle;ribonucleoprotein complex;ribosome	Ribosome	Acetylation;Chromosomalrearrangement;Completeproteome;Polymorphism;Referenceproteome;Ribonucleoprotein;Ribosomalprotein	60S ribosomal subunit, cytoplasmic;Nop56p-associated pre-rRNA complex;Ribosome, cytoplasmic;TRBP containing complex (DICER, RPL7A, EIF6, MOV10 and subunits of the 60S ribosomal particle);TRBP containing complex (DICER, TRBP, AGO2, RPL7A, EIF6, MOV10)	1.57e-88	505920000	9	-0.717155	P62424;Q5T8U3;Q5T8U2	P62424;Q5T8U3;Q5T8U2	60S ribosomal protein L7a	RPL7A	>sp|P62424|RL7A_HUMAN 60S ribosomal protein L7a OS=Homo sapiens GN=RPL7A PE=1 SV=2;>tr|Q5T8U3|Q5T8U3_HUMAN 60S ribosomal protein L7a (Fragment) OS=Homo sapiens GN=RPL7A PE=1 SV=1;>tr|Q5T8U2|Q5T8U2_HUMAN 60S ribosomal protein L7a OS=Homo sapiens GN=RPL7A PE
binding;catalytic activity;coenzyme binding;cofactor binding;dihydrolipoyl dehydrogenase activity;flavin adenine dinucleotide binding;oxidoreductase activity;oxidoreductase activity, acting on a sulfur group of donors;oxidoreductase activity, acting on a sulfur group of donors, NAD or NADP as acceptor;oxidoreductase activity, acting on NADH or NADPH	amine metabolic process;anatomical structure morphogenesis;biological regulation;catabolic process;cell maturation;cellular amino acid metabolic process;cellular homeostasis;cellular ion homeostasis;cellular ketone metabolic process;cellular metabolic process;cellular nitrogen compound metabolic process;cellular process;cofactor metabolic process;developmental maturation;developmental process;gen…	cell part;intracellular membrane-bounded organelle;intracellular organelle;mitochondrion;nucleus;organelle	Citrate cycle (TCA cycle);Glycine, serine and threonine metabolism;Glycolysis / Gluconeogenesis;Pyruvate metabolism;Valine, leucine and isoleucine degradation	3D-structure;Acetylation;Completeproteome;Diseasemutation;Disulfidebond;FAD;Flavoprotein;Mitochondrion;NAD;Oxidoreductase;Phosphoprotein;Polymorphism;Redox-activecenter;Referenceproteome;Transitpeptide	Pyruvate dehydrogenase complex	3.47e-39	39943000	5	-0.719092	P09622;E9PEX6;F2Z2E3;F8WDM5	P09622;E9PEX6	Dihydrolipoyl dehydrogenase, mitochondrial	DLD	>sp|P09622|DLDH_HUMAN Dihydrolipoyl dehydrogenase, mitochondrial OS=Homo sapiens GN=DLD PE=1 SV=2;>tr|E9PEX6|E9PEX6_HUMAN Dihydrolipoyl dehydrogenase OS=Homo sapiens GN=DLD PE=1 SV=1
adenyl nucleotide binding;adenyl ribonucleotide binding;ATP binding;binding;catalytic activity;cation binding;ion binding;metal ion binding;methionine adenosyltransferase activity;nucleotide binding;purine nucleotide binding;purine ribonucleoside triphosphate binding;purine ribonucleotide binding;ribonucleotide binding;transferase activity;transferase activity, transferring alkyl or aryl (other t…	amine metabolic process;biosynthetic process;cellular amino acid metabolic process;cellular ketone metabolic process;cellular metabolic process;cellular nitrogen compound metabolic process;cellular process;cofactor metabolic process;heterocycle metabolic process;metabolic process;nitrogen compound metabolic process;nucleobase-containing compound metabolic process;nucleobase-containing small molec…	cell part;cytosol	Cysteine and methionine metabolism	3D-structure;Acetylation;ATP-binding;Cobalt;Completeproteome;Diseasemutation;Disulfidebond;Magnesium;Metal-binding;Nucleotide-binding;One-carbonmetabolism;Phosphoprotein;Polymorphism;Potassium;Referenceproteome;S-nitrosylation;Transferase		2.54e-51	123760000	8	-0.725939	P31153;Q00266	P31153	S-adenosylmethionine synthase isoform type-2	MAT2A	>sp|P31153|METK2_HUMAN S-adenosylmethionine synthase isoform type-2 OS=Homo sapiens GN=MAT2A PE=1 SV=1
binding;calcium ion binding;carbohydrate binding;cation binding;chondroitin sulfate binding;glycosaminoglycan binding;G-protein coupled receptor activity;ion binding;metal ion binding;molecular transducer activity;pattern binding;polysaccharide binding;receptor activity;signal transducer activity;signaling receptor activity;transmembrane signaling receptor activity	biological adhesion;biological regulation;cell adhesion;cell communication;cell motility;cell-cell signaling;cellular component movement;cellular process;immune system process;locomotion;response to chemical stimulus;response to external stimulus;response to stimulus;response to stress;signal transduction;signaling	cell part;extracellular space;membrane		3D-structure;Alternativesplicing;Autocatalyticcleavage;Calcium;Celladhesion;Cellmembrane;Cellprojection;Completeproteome;Directproteinsequencing;Disulfidebond;EGF-likedomain;Glycoprotein;G-proteincoupledreceptor;Inflammatoryresponse;Membrane;Phosphoprotein;Polymorphism;Receptor;Referenceproteome;Repeat;Secreted;Signal;Transducer;Transmembrane;Transmembranehelix		3.91e-144	93018000	10	-0.726855	P48960;M0R0K5;Q9UHX3;B4DWB8;K7EPP8;K7EPE8;K7EKV5;M0QY55	P48960	CD97 antigen;CD97 antigen subunit alpha;CD97 antigen subunit beta	CD97	>sp|P48960|CD97_HUMAN CD97 antigen OS=Homo sapiens GN=CD97 PE=1 SV=4
binding;calcium ion binding;cation binding;ion binding;metal ion binding;protein binding;unfolded protein binding	cell recognition;cellular component assembly;cellular component organization;cellular metabolic process;cellular process;macromolecular complex assembly;macromolecule metabolic process;metabolic process;primary metabolic process;protein complex assembly;protein folding;protein metabolic process	cell part;endoplasmic reticulum;intracellular membrane-bounded organelle;intracellular organelle;membrane;nuclear envelope;organelle		Calcium;Chaperone;Completeproteome;Disulfidebond;Endoplasmicreticulum;Membrane;Phosphoprotein;Polymorphism;Referenceproteome;Repeat;Signal;Transmembrane;Transmembranehelix		9.69e-29	27801000	3	-0.727036	O14967;D6RAZ4	O14967	Calmegin	CLGN	>sp|O14967|CLGN_HUMAN Calmegin OS=Homo sapiens GN=CLGN PE=1 SV=1
structural constituent of ribosome;structural molecule activity	biosynthetic process;catabolic process;cellular component disassembly;cellular component organization;cellular metabolic process;cellular nitrogen compound metabolic process;cellular process;establishment of localization;macromolecule metabolic process;metabolic process;mRNA metabolic process;nitrogen compound metabolic process;nucleobase-containing compound metabolic process;primary metabolic pr…	cell part;cytoplasm;intracellular non-membrane-bounded organelle;intracellular organelle;macromolecular complex;organelle;ribonucleoprotein complex;ribosome;small ribosomal subunit	Ribosome	Completeproteome;Cytoplasm;Directproteinsequencing;Phosphoprotein;Polymorphism;Referenceproteome;Ribonucleoprotein;Ribosomalprotein	40S ribosomal subunit, cytoplasmic;Nop56p-associated pre-rRNA complex;Ribosome, cytoplasmic	1.1e-233	656780000	7	-0.727487	P62241;Q5JR95	P62241;Q5JR95	40S ribosomal protein S8	RPS8	>sp|P62241|RS8_HUMAN 40S ribosomal protein S8 OS=Homo sapiens GN=RPS8 PE=1 SV=2;>tr|Q5JR95|Q5JR95_HUMAN 40S ribosomal protein S8 OS=Homo sapiens GN=RPS8 PE=1 SV=1
binding;nucleic acid binding;nucleotide binding;RNA binding;rRNA binding;structural constituent of ribosome;structural molecule activity	biosynthetic process;catabolic process;cell proliferation;cellular component disassembly;cellular component organization;cellular metabolic process;cellular nitrogen compound metabolic process;cellular process;establishment of localization;macromolecule metabolic process;metabolic process;mRNA metabolic process;nitrogen compound metabolic process;nucleobase-containing compound metabolic process;p…	cell part;intracellular membrane-bounded organelle;intracellular non-membrane-bounded organelle;intracellular organelle;macromolecular complex;nucleus;organelle;ribonucleoprotein complex;ribosome	Ribosome	Completeproteome;Methylation;Phosphoprotein;Polymorphism;Referenceproteome;Ribonucleoprotein;Ribosomalprotein;RNA-binding;rRNA-binding	60S ribosomal subunit, cytoplasmic;Nop56p-associated pre-rRNA complex;Ribosome, cytoplasmic	6.18e-13	246920000	5	-0.728973	A8MUS3;K7ERT8;H7BY10;P62750;K7EJV9;K7EMA7	A8MUS3;K7ERT8;H7BY10;P62750;K7EJV9;K7EMA7	60S ribosomal protein L23a	RPL23A	>tr|A8MUS3|A8MUS3_HUMAN 60S ribosomal protein L23a OS=Homo sapiens GN=RPL23A PE=1 SV=1;>tr|K7ERT8|K7ERT8_HUMAN 60S ribosomal protein L23a (Fragment) OS=Homo sapiens GN=RPL23A PE=1 SV=1;>tr|H7BY10|H7BY10_HUMAN 60S ribosomal protein L23a (Fragment) OS=Homo s
	abscission;anatomical structure development;biological regulation;cell death;cell division;cellular component organization;cellular homeostasis;cellular ion homeostasis;cellular process;cytokinesis;death;developmental process;homeostatic process;multicellular organismal process;neurological system process;organelle organization	cell part;lipid particle;membrane;midbody;synapse		3D-structure;Completeproteome;Cytoplasm;Hereditaryspasticparaplegia;Isopeptidebond;Neurodegeneration;Phosphoprotein;Referenceproteome;Ublconjugation		2.01e-09	16041000	3	-0.729251	Q8N0X7	Q8N0X7	Spartin	SPG20	>sp|Q8N0X7|SPG20_HUMAN Spartin OS=Homo sapiens GN=SPG20 PE=1 SV=1
protein transporter activity;substrate-specific transporter activity;transporter activity	biological regulation;cell communication;cell-cell signaling;cellular component assembly;cellular component organization;cellular macromolecular complex assembly;cellular process;establishment of localization;immune system process;locomotion;macromolecular complex assembly;organelle organization;protein complex assembly;protein transport;response to chemical stimulus;response to external stimulus…	AP-type membrane coat adaptor complex;cell part;cytosol;macromolecular complex;membrane;plasma membrane;protein complex	Endocrine and other factor-regulated calcium reabsorption;Endocytosis;Huntington's disease	3D-structure;Acetylation;Alternativesplicing;Cellmembrane;Coatedpit;Completeproteome;Membrane;Phosphoprotein;Proteintransport;Referenceproteome;Transport	AP2 adaptor complex	4.81e-62	114780000	21	-0.729594	P63010;A0A087X253;A0A087WZQ6;A0A087WU93;A0A087WYD1;K7ERB2;K7EN71;H7C034;K7EJ01	P63010;A0A087X253	AP-2 complex subunit beta	AP2B1	>sp|P63010|AP2B1_HUMAN AP-2 complex subunit beta OS=Homo sapiens GN=AP2B1 PE=1 SV=1;>tr|A0A087X253|A0A087X253_HUMAN AP-2 complex subunit beta OS=Homo sapiens GN=AP2B1 PE=1 SV=1
adenyl nucleotide binding;adenyl ribonucleotide binding;ATP binding;ATPase activity;ATPase activity, coupled;ATP-dependent DNA helicase activity;ATP-dependent helicase activity;ATP-dependent RNA helicase activity;binding;catalytic activity;DNA binding;DNA helicase activity;DNA-dependent ATPase activity;eukaryotic initiation factor 4E binding;helicase activity;hydrolase activity;hydrolase activity…	biological regulation;biosynthetic process;cell motility;cellular component assembly;cellular component movement;cellular component organization;cellular macromolecular complex assembly;cellular metabolic process;cellular nitrogen compound metabolic process;cellular process;chromosome segregation;developmental process;immune system process;interspecies interaction between organisms;locomotion;mac…	cell part;cytoplasm;intracellular membrane-bounded organelle;intracellular non-membrane-bounded organelle;intracellular organelle;macromolecular complex;membrane;nucleus;organelle;ribonucleoprotein complex	RIG-I-like receptor signaling pathway	3D-structure;Acetylation;Alternativesplicing;Apoptosis;ATP-binding;Chromosomepartition;Completeproteome;Cytoplasm;Developmentalprotein;Directproteinsequencing;DNA-binding;Helicase;Host-virusinteraction;Hydrolase;Immunity;Innateimmunity;Membrane;Mitochondrion;Mitochondrionoutermembrane;Nucleotide-binding;Nucleus;Phosphoprotein;Polymorphism;Referenceproteome;Repeat;Ribosomebiogenesis;RNA-binding;Tr…	Large Drosha complex;Spliceosome;TNF-alpha/Nf-kappa B signaling complex (RPL6, RPL30, RPS13, CHUK, DDX3X, NFKB2, NFKBIB, REL, IKBKG, NFKB1, MAP3K8, RELB, GLG1, NFKBIA, RELA, TNIP2, GTF2I)	0	145140000	11	-0.735768	A0A0D9SF53;O00571;A0A0D9SG12;A0A0D9SFB3;O15523;A0A087WVZ1;Q9NQI0;D6RCM4;C9J081;C9J8G5	A0A0D9SF53;O00571;A0A0D9SG12;A0A0D9SFB3;O15523	ATP-dependent RNA helicase DDX3X;ATP-dependent RNA helicase DDX3Y	DDX3X;DDX3Y	>tr|A0A0D9SF53|A0A0D9SF53_HUMAN ATP-dependent RNA helicase DDX3X OS=Homo sapiens GN=DDX3X PE=1 SV=1;>sp|O00571|DDX3X_HUMAN ATP-dependent RNA helicase DDX3X OS=Homo sapiens GN=DDX3X PE=1 SV=3;>tr|A0A0D9SG12|A0A0D9SG12_HUMAN ATP-dependent RNA helicase DDX3X
binding;DNA binding;nucleic acid binding;nucleotide binding;RNA binding;single-stranded DNA binding;structure-specific DNA binding	biosynthetic process;cellular metabolic process;cellular nitrogen compound metabolic process;cellular process;establishment of localization;interspecies interaction between organisms;macromolecule metabolic process;metabolic process;mRNA metabolic process;mRNA processing;multi-organism process;nitrogen compound metabolic process;nuclear transport;nucleobase-containing compound metabolic process;n…	cell part;cytosol;intracellular membrane-bounded organelle;intracellular organelle;macromolecular complex;nucleoplasm;nucleus;organelle;protein complex;ribonucleoprotein complex;spliceosomal complex;transcription export complex	mRNA surveillance pathway;RNA transport;Spliceosome	3D-structure;Acetylation;Chaperone;Completeproteome;Cytoplasm;Directproteinsequencing;Host-virusinteraction;Methylation;mRNAprocessing;mRNAsplicing;mRNAtransport;Nucleus;Phosphoprotein;Referenceproteome;RNA-binding;Spliceosome;Transport	C complex spliceosome;Exon junction complex;Spliceosome;Splicing-associated factors complex;TREX complex	1.14e-61	17924000	3	-0.73651	E9PB61;Q86V81	E9PB61;Q86V81	THO complex subunit 4	ALYREF	>tr|E9PB61|E9PB61_HUMAN THO complex subunit 4 OS=Homo sapiens GN=ALYREF PE=1 SV=1;>sp|Q86V81|THOC4_HUMAN THO complex subunit 4 OS=Homo sapiens GN=ALYREF PE=1 SV=3
adenyl nucleotide binding;adenyl ribonucleotide binding;ATP binding;binding;biotin binding;biotin carboxylase activity;carboxylic acid binding;catalytic activity;cation binding;CoA carboxylase activity;ion binding;ligase activity;ligase activity, forming carbon-carbon bonds;ligase activity, forming carbon-nitrogen bonds;metal ion binding;methylcrotonoyl-CoA carboxylase activity;monocarboxylic aci…	amine metabolic process;catabolic process;cellular amide metabolic process;cellular amino acid metabolic process;cellular ketone metabolic process;cellular metabolic process;cellular nitrogen compound metabolic process;cellular process;cofactor metabolic process;heterocycle metabolic process;metabolic process;nitrogen compound metabolic process;organic acid metabolic process;primary metabolic pro…	cell part;intracellular membrane-bounded organelle;intracellular organelle;membrane;mitochondrion;organelle	Valine, leucine and isoleucine degradation	3D-structure;ATP-binding;Biotin;Completeproteome;Directproteinsequencing;Diseasemutation;Ligase;Mitochondrion;Nucleotide-binding;Polymorphism;Referenceproteome;Transitpeptide		6.25e-24	8457700	3	-0.739194	Q96RQ3;E9PHF7;E9PG35;F5GYT8;G5E9X5	Q96RQ3;E9PHF7;E9PG35;F5GYT8;G5E9X5	Methylcrotonoyl-CoA carboxylase subunit alpha, mitochondrial	MCCC1	>sp|Q96RQ3|MCCA_HUMAN Methylcrotonoyl-CoA carboxylase subunit alpha, mitochondrial OS=Homo sapiens GN=MCCC1 PE=1 SV=3;>tr|E9PHF7|E9PHF7_HUMAN Methylcrotonoyl-CoA carboxylase subunit alpha, mitochondrial OS=Homo sapiens GN=MCCC1 PE=1 SV=1;>tr|E9PG35|E9PG35_
binding;nucleic acid binding;nucleotide binding;RNA binding	biosynthetic process;cellular component assembly;cellular component organization;cellular macromolecular complex assembly;cellular metabolic process;cellular nitrogen compound metabolic process;cellular process;developmental process;embryo development;establishment of localization;macromolecular complex assembly;macromolecule metabolic process;metabolic process;mRNA metabolic process;mRNA process…	cell part;cytoplasm;macromolecular complex;ribonucleoprotein complex;spliceosomal complex	Spliceosome	3D-structure;Acetylation;Alternativesplicing;Completeproteome;Cytoplasm;Directproteinsequencing;mRNAprocessing;mRNAsplicing;Nucleus;Phosphoprotein;Polymorphism;Referenceproteome;Repeat;RNA-binding;Spliceosome	17S U2 snRNP;C complex spliceosome;CDC5L complex;Spliceosome	2.98e-22	116990000	7	-0.745298	J3KTL2;Q07955;J3KSR8;J3KSW7;J3QQV5	J3KTL2;Q07955	Serine/arginine-rich splicing factor 1	SRSF1	>tr|J3KTL2|J3KTL2_HUMAN Serine/arginine-rich-splicing factor 1 OS=Homo sapiens GN=SRSF1 PE=1 SV=1;>sp|Q07955|SRSF1_HUMAN Serine/arginine-rich splicing factor 1 OS=Homo sapiens GN=SRSF1 PE=1 SV=2
	cellular component assembly;cellular component organization;cellular macromolecular complex assembly;cellular process;macromolecular complex assembly;protein complex assembly	cell part;cytosol;endoplasmic reticulum;intracellular membrane-bounded organelle;intracellular organelle;macromolecular complex;membrane;nucleus;organelle;proteasome complex;protein complex	Proteasome	Chaperone;Completeproteome;Cytoplasm;Directproteinsequencing;Endoplasmicreticulum;Ichthyosis;Membrane;Microsome;Nucleus;Palmoplantarkeratoderma;Proteasome;Referenceproteome		0.0016195	2151900	1	-0.747109	Q9Y244	Q9Y244	Proteasome maturation protein	POMP	>sp|Q9Y244|POMP_HUMAN Proteasome maturation protein OS=Homo sapiens GN=POMP PE=1 SV=1
cargo receptor activity;receptor activity;scavenger receptor activity	biological adhesion;biological regulation;cell adhesion;cellular process;response to stimulus;response to stress;signal transduction	cell part;extracellular matrix;extracellular organelle;extracellular space;membrane;organelle;proteinaceous extracellular matrix;vesicle		3D-structure;Celladhesion;Completeproteome;Directproteinsequencing;Disulfidebond;Extracellularmatrix;Glycoprotein;Referenceproteome;Secreted;Signal		4.37e-39	50926000	10	-0.748091	Q08380;K7EP36;K7EKQ5;K7ESM3;K7EJD3;K7ERZ6;K7EN99;K7ES75;K7EJY8;K7EQT9	Q08380	Galectin-3-binding protein	LGALS3BP	>sp|Q08380|LG3BP_HUMAN Galectin-3-binding protein OS=Homo sapiens GN=LGALS3BP PE=1 SV=1
binding;nucleic acid binding;RNA binding;structural constituent of ribosome;structural molecule activity	biosynthetic process;catabolic process;cellular component disassembly;cellular component organization;cellular metabolic process;cellular nitrogen compound metabolic process;cellular process;establishment of localization;macromolecule metabolic process;metabolic process;mRNA metabolic process;nitrogen compound metabolic process;nucleobase-containing compound metabolic process;primary metabolic pr…	cell part;intracellular non-membrane-bounded organelle;intracellular organelle;macromolecular complex;organelle;ribonucleoprotein complex;ribosome	Ribosome	3D-structure;Acetylation;Completeproteome;Directproteinsequencing;Phosphoprotein;Referenceproteome;Ribonucleoprotein;Ribosomalprotein	60S ribosomal subunit, cytoplasmic;Nop56p-associated pre-rRNA complex;Ribosome, cytoplasmic;TRBP containing complex (DICER, RPL7A, EIF6, MOV10 and subunits of the 60S ribosomal particle)	0	1230700000	8	-0.750062	P05387;H0YDD8	P05387	60S acidic ribosomal protein P2	RPLP2	>sp|P05387|RLA2_HUMAN 60S acidic ribosomal protein P2 OS=Homo sapiens GN=RPLP2 PE=1 SV=1
binding;C2H2 zinc finger domain binding;nucleic acid binding;protein binding;protein domain specific binding;RNA binding	cellular metabolic process;cellular nitrogen compound metabolic process;cellular process;macromolecule metabolic process;metabolic process;mRNA metabolic process;mRNA processing;nitrogen compound metabolic process;nucleobase-containing compound metabolic process;primary metabolic process;RNA metabolic process;RNA processing;RNA splicing	cell part;macromolecular complex;ribonucleoprotein complex;spliceosomal complex		Acetylation;Alternativesplicing;Coiledcoil;Completeproteome;Directproteinsequencing;mRNAprocessing;mRNAsplicing;Nucleus;Phosphoprotein;Polymorphism;Referenceproteome;RNA-binding;Spliceosome	C complex spliceosome;Spliceosome;SRm160/300 complex;SRm160-SRm300 complex	2.41e-38	44366000	9	-0.752574	Q9UQ35;I3L4D8;I3L182;I3L1I8;A0A087X1W1;I3L1C0	Q9UQ35	Serine/arginine repetitive matrix protein 2	SRRM2	>sp|Q9UQ35|SRRM2_HUMAN Serine/arginine repetitive matrix protein 2 OS=Homo sapiens GN=SRRM2 PE=1 SV=2
binding;DNA binding;nucleic acid binding	biological regulation;cellular component assembly;cellular component organization;cellular macromolecular complex assembly;cellular metabolic process;cellular nitrogen compound metabolic process;cellular process;chromatin modification;chromatin organization;chromosome organization;DNA metabolic process;homeostatic process;macromolecular complex assembly;macromolecule metabolic process;metabolic p…	cell part;cytoskeleton;extracellular region;intracellular non-membrane-bounded organelle;intracellular organelle;macromolecular complex;nucleolus;nucleoplasm;nucleosome;organelle	Systemic lupus erythematosus	3D-structure;Acetylation;Chromosome;Citrullination;Completeproteome;Directproteinsequencing;DNA-binding;Isopeptidebond;Methylation;Nucleosomecore;Nucleus;Phosphoprotein;Polymorphism;Referenceproteome;Ublconjugation	H2AX complex II;H2AX complex, isolated from cells without IR exposure;Histone H3.1 complex;Histone H3.3 complex;MASH1 promoter-coactivator complex	4.68e-09	27477000	3	-0.753455	P62805	P62805	Histone H4	HIST1H4A	>sp|P62805|H4_HUMAN Histone H4 OS=Homo sapiens GN=HIST1H4A PE=1 SV=2
adenyl nucleotide binding;adenyl ribonucleotide binding;adenylate kinase activity;ATP binding;binding;catalytic activity;kinase activity;nucleobase-containing compound kinase activity;nucleotide binding;nucleotide kinase activity;phosphotransferase activity, phosphate group as acceptor;purine nucleotide binding;purine ribonucleoside triphosphate binding;purine ribonucleotide binding;ribonucleotid…	anatomical structure development;biosynthetic process;cellular metabolic process;cellular nitrogen compound metabolic process;cellular process;developmental process;generation of precursor metabolites and energy;heterocycle metabolic process;metabolic process;nitrogen compound metabolic process;nucleobase-containing compound metabolic process;nucleobase-containing small molecule interconversion;n…	cell part;cytosol;membrane	Purine metabolism	3D-structure;Acetylation;Alternativesplicing;ATP-binding;Completeproteome;Directproteinsequencing;Diseasemutation;Disulfidebond;Kinase;Mitochondrion;Nucleotide-binding;Polymorphism;Referenceproteome;Transferase	AK2-FADD-caspase-10 (AFAC10) complex	1.86e-32	39126000	8	-0.757554	P54819;F8W1A4;F8VY04;F8VZG5;G3V213;F8VPP1	P54819;F8W1A4;F8VY04;F8VZG5;G3V213	Adenylate kinase 2, mitochondrial	AK2	>sp|P54819|KAD2_HUMAN Adenylate kinase 2, mitochondrial OS=Homo sapiens GN=AK2 PE=1 SV=2;>tr|F8W1A4|F8W1A4_HUMAN Adenylate kinase 2, mitochondrial OS=Homo sapiens GN=AK2 PE=1 SV=1;>tr|F8VY04|F8VY04_HUMAN Adenylate kinase 2, mitochondrial OS=Homo sapiens GN
	anatomical structure development;cellular component organization;cellular process;developmental process;establishment of localization;Golgi vesicle transport;transport;vesicle-mediated transport	cell part;cell projection;cytoplasmic membrane-bounded vesicle;endoplasmic reticulum;intracellular membrane-bounded organelle;intracellular organelle;macromolecular complex;neuron projection;organelle;protein complex;vesicle		3D-structure;Completeproteome;Endoplasmicreticulum;ER-Golgitransport;Golgiapparatus;Polymorphism;Referenceproteome;Transport		0.0022997	1077400	1	-0.758423	E9PN70;Q9Y296;J3KP27;E9PQE8;E9PKS9;G5EA23;G3V1A0	E9PN70;Q9Y296;J3KP27;E9PQE8;E9PKS9;G5EA23;G3V1A0	Trafficking protein particle complex subunit 4	TRAPPC4	>tr|E9PN70|E9PN70_HUMAN Trafficking protein particle complex subunit 4 OS=Homo sapiens GN=TRAPPC4 PE=1 SV=1;>sp|Q9Y296|TPPC4_HUMAN Trafficking protein particle complex subunit 4 OS=Homo sapiens GN=TRAPPC4 PE=1 SV=1;>tr|J3KP27|J3KP27_HUMAN Trafficking prote
binding;nucleic acid binding;RNA binding;structural constituent of ribosome;structural molecule activity	biosynthetic process;catabolic process;cellular component disassembly;cellular component organization;cellular metabolic process;cellular nitrogen compound metabolic process;cellular process;establishment of localization;macromolecule metabolic process;metabolic process;mRNA metabolic process;nitrogen compound metabolic process;nucleobase-containing compound metabolic process;primary metabolic pr…	cell part;intracellular non-membrane-bounded organelle;intracellular organelle;macromolecular complex;nucleoplasm;organelle;ribonucleoprotein complex;ribosome;small ribosomal subunit	Ribosome	Acetylation;Citrullination;Completeproteome;Directproteinsequencing;Phosphoprotein;Referenceproteome;Repeat;Ribonucleoprotein;Ribosomalprotein	40S ribosomal subunit, cytoplasmic;Nop56p-associated pre-rRNA complex;Ribosome, cytoplasmic	1.06e-89	321500000	8	-0.763648	P15880;H0YEN5;E9PQD7;E9PMM9;E9PM36;E9PPT0;I3L404;H0YE27;H3BNG3	P15880;H0YEN5;E9PQD7;E9PMM9;E9PM36;E9PPT0;I3L404	40S ribosomal protein S2	RPS2	>sp|P15880|RS2_HUMAN 40S ribosomal protein S2 OS=Homo sapiens GN=RPS2 PE=1 SV=2;>tr|H0YEN5|H0YEN5_HUMAN 40S ribosomal protein S2 (Fragment) OS=Homo sapiens GN=RPS2 PE=1 SV=1;>tr|E9PQD7|E9PQD7_HUMAN 40S ribosomal protein S2 OS=Homo sapiens GN=RPS2 PE=1 SV=1
adenyl nucleotide binding;adenyl ribonucleotide binding;ATP binding;binding;catalytic activity;DNA binding;DNA helicase activity;helicase activity;hydrolase activity;hydrolase activity, acting on acid anhydrides;hydrolase activity, acting on acid anhydrides, in phosphorus-containing anhydrides;nucleic acid binding;nucleoside-triphosphatase activity;nucleotide binding;purine nucleotide binding;pur…	biological regulation;biosynthetic process;cellular metabolic process;cellular nitrogen compound metabolic process;cellular process;DNA geometric change;DNA metabolic process;DNA replication;macromolecule metabolic process;metabolic process;nitrogen compound metabolic process;nucleobase-containing compound metabolic process;primary metabolic process;regulation of cell cycle	cell part;macromolecular complex;nucleoplasm;protein complex	Cell cycle;Cell cycle - yeast;DNA replication;Meiosis - yeast	Acetylation;ATP-binding;Cellcycle;Completeproteome;DNA-binding;DNAreplication;Helicase;Hydrolase;Nucleotide-binding;Nucleus;Phosphoprotein;Polymorphism;Referenceproteome	Emerin complex 24;MCM complex;MCM2-MCM4-MCM6-MCM7 complex;MCM4-MCM6-MCM7 complex	4.72e-48	35101000	11	-0.765444	P33991;E5RG31;E5RFJ8	P33991	DNA replication licensing factor MCM4	MCM4	>sp|P33991|MCM4_HUMAN DNA replication licensing factor MCM4 OS=Homo sapiens GN=MCM4 PE=1 SV=5
binding;nucleic acid binding;RNA binding;rRNA binding;structural constituent of ribosome;structural molecule activity	biosynthetic process;catabolic process;cellular component disassembly;cellular component organization;cellular metabolic process;cellular nitrogen compound metabolic process;cellular process;establishment of localization;macromolecule metabolic process;metabolic process;mRNA metabolic process;nitrogen compound metabolic process;nucleobase-containing compound metabolic process;primary metabolic pr…	cell part;macromolecular complex;ribonucleoprotein complex;small ribosomal subunit	Ribosome	Acetylation;Collagen;Completeproteome;Cytoplasm;Directproteinsequencing;Referenceproteome;Ribonucleoprotein;Ribosomalprotein;RNA-binding;rRNA-binding	40S ribosomal subunit, cytoplasmic;Nop56p-associated pre-rRNA complex;Ribosome, cytoplasmic	3.46e-43	312000000	6	-0.775096	P62269;J3JS69	P62269	40S ribosomal protein S18	RPS18	>sp|P62269|RS18_HUMAN 40S ribosomal protein S18 OS=Homo sapiens GN=RPS18 PE=1 SV=3
adenyl nucleotide binding;adenyl ribonucleotide binding;ATP binding;ATPase activity;ATPase activity, coupled;ATP-dependent helicase activity;ATP-dependent RNA helicase activity;binding;catalytic activity;helicase activity;hydrolase activity;hydrolase activity, acting on acid anhydrides;hydrolase activity, acting on acid anhydrides, in phosphorus-containing anhydrides;nucleic acid binding;nucleosi…	cellular component assembly;cellular component organization;cellular macromolecular complex assembly;cellular process;macromolecular complex assembly;ribonucleoprotein complex assembly	cell part;macromolecular complex;nucleoplasm;ribonucleoprotein complex;small nuclear ribonucleoprotein complex;spliceosomal complex	Spliceosome	3D-structure;Acetylation;Alternativesplicing;ATP-binding;Coiledcoil;Completeproteome;Directproteinsequencing;Diseasemutation;Helicase;Hydrolase;Isopeptidebond;mRNAprocessing;mRNAsplicing;Nucleotide-binding;Nucleus;Phosphoprotein;Polymorphism;Referenceproteome;Repeat;Retinitispigmentosa;Ribonucleoprotein;Spliceosome;Ublconjugation;Viralnucleoprotein;Virion	C complex spliceosome;SNW1 complex;Spliceosome	6.01e-111	82766000	21	-0.775335	O75643;B4E0P5	O75643	U5 small nuclear ribonucleoprotein 200 kDa helicase	SNRNP200	>sp|O75643|U520_HUMAN U5 small nuclear ribonucleoprotein 200 kDa helicase OS=Homo sapiens GN=SNRNP200 PE=1 SV=2
binding;DNA binding;histone binding;nucleic acid binding;protein binding	biological regulation;biosynthetic process;cellular component organization;cellular metabolic process;cellular nitrogen compound metabolic process;cellular process;chromatin modification;chromatin organization;chromosome organization;macromolecule metabolic process;metabolic process;nitrogen compound metabolic process;nucleobase-containing compound metabolic process;organelle organization;primary…	cell part;intracellular membrane-bounded organelle;intracellular organelle;nucleus;organelle		3D-structure;Acetylation;Alternativesplicing;Chromatinregulator;Chromosomalrearrangement;Completeproteome;Directproteinsequencing;DNA-binding;Nucleus;Phosphoprotein;Polymorphism;Proto-oncogene;Referenceproteome	Splicing-associated factors complex	1.75e-21	88712000	7	-0.775896	P35659;B4DFG0;D6R9L5;D6RDA2;H0Y8X0;H0Y993	P35659;B4DFG0;D6R9L5;D6RDA2	Protein DEK	DEK	>sp|P35659|DEK_HUMAN Protein DEK OS=Homo sapiens GN=DEK PE=1 SV=1;>tr|B4DFG0|B4DFG0_HUMAN Protein DEK OS=Homo sapiens GN=DEK PE=1 SV=1;>tr|D6R9L5|D6R9L5_HUMAN Protein DEK (Fragment) OS=Homo sapiens GN=DEK PE=1 SV=1;>tr|D6RDA2|D6RDA2_HUMAN Protein DEK (Frag
binding;protein binding;unfolded protein binding	cellular metabolic process;cellular process;macromolecule metabolic process;metabolic process;primary metabolic process;protein folding;protein metabolic process	cell part;intracellular membrane-bounded organelle;intracellular organelle;membrane;microbody;organelle		Completeproteome;Phosphoprotein;Referenceproteome;Repeat;TPRrepeat		6.74e-44	59458000	5	-0.782752	Q99614;H0YB37	Q99614	Tetratricopeptide repeat protein 1	TTC1	>sp|Q99614|TTC1_HUMAN Tetratricopeptide repeat protein 1 OS=Homo sapiens GN=TTC1 PE=1 SV=1
binding;histone binding;protein binding	cell division;cellular component organization;cellular metabolic process;cellular nitrogen compound metabolic process;cellular process;chromosome organization;DNA metabolic process;DNA packaging;macromolecule metabolic process;metabolic process;nitrogen compound metabolic process;nucleobase-containing compound metabolic process;organelle organization;primary metabolic process	cell part;chromosome;cytoplasm;cytosol;intracellular membrane-bounded organelle;intracellular non-membrane-bounded organelle;intracellular organelle;macromolecular complex;nucleus;organelle;protein complex	Cell cycle - yeast	Cellcycle;Celldivision;Chromosome;Completeproteome;Cytoplasm;Directproteinsequencing;DNAcondensation;Mitosis;Nucleus;Phosphoprotein;Polymorphism;Referenceproteome	13S condensin complex;Condensin I complex;Condensin I-PARP-1-XRCC1 complex	1.85e-56	41462000	12	-0.783167	Q15021;E7EN77;F5GZK7;F5H431	Q15021;E7EN77	Condensin complex subunit 1	NCAPD2	>sp|Q15021|CND1_HUMAN Condensin complex subunit 1 OS=Homo sapiens GN=NCAPD2 PE=1 SV=3;>tr|E7EN77|E7EN77_HUMAN Condensin complex subunit 1 (Fragment) OS=Homo sapiens GN=NCAPD2 PE=1 SV=2
binding;catalytic activity;cofactor binding;glycogen phosphorylase activity;nucleotide binding;phosphorylase activity;pyridoxal phosphate binding;transferase activity;transferase activity, transferring glycosyl groups;transferase activity, transferring hexosyl groups;vitamin B6 binding;vitamin binding	alcohol metabolic process;carbohydrate metabolic process;catabolic process;cellular metabolic process;cellular process;energy reserve metabolic process;generation of precursor metabolites and energy;macromolecule metabolic process;metabolic process;polysaccharide metabolic process;primary metabolic process;small molecule metabolic process	cell part;cytoplasm;cytosol	Insulin signaling pathway;Starch and sucrose metabolism	3D-structure;Acetylation;Allostericenzyme;Alternativesplicing;Carbohydratemetabolism;Completeproteome;Directproteinsequencing;Diseasemutation;Glycogenmetabolism;Glycogenstoragedisease;Glycosyltransferase;Nucleotide-binding;Phosphoprotein;Polymorphism;Pyridoxalphosphate;Referenceproteome;Transferase		1.2e-130	289380000	21	-0.792931	P11216;P11217;H0Y4Z6	P11216	Glycogen phosphorylase, brain form	PYGB	>sp|P11216|PYGB_HUMAN Glycogen phosphorylase, brain form OS=Homo sapiens GN=PYGB PE=1 SV=5
binding;chromatin binding;DNA binding;nucleic acid binding;protein binding;protein domain specific binding;RNA binding;WD40-repeat domain binding	biological regulation;biosynthetic process;cell cycle;cellular metabolic process;cellular nitrogen compound metabolic process;cellular process;macromolecule metabolic process;metabolic process;mRNA metabolic process;mRNA processing;nitrogen compound metabolic process;nucleobase-containing compound metabolic process;primary metabolic process;RNA metabolic process;RNA processing;RNA splicing	cell part;cytoplasm;intracellular non-membrane-bounded organelle;intracellular organelle;macromolecular complex;nucleolus;organelle;protein complex;ribonucleoprotein complex;spliceosomal complex	Spliceosome	3D-structure;Activator;Cellcycle;Chromosomalrearrangement;Coiledcoil;Completeproteome;Cytoplasm;DNA-binding;mRNAprocessing;mRNAsplicing;Nucleus;Phosphoprotein;Polymorphism;Referenceproteome;Repeat;RNA-binding;Spliceosome;Transcription;Transcriptionregulation	C complex spliceosome;CDC5L complex;CDC5L core complex;SNW1 complex;Spliceosome	2.67e-55	761300000	11	-0.796589	Q99459	Q99459	Cell division cycle 5-like protein	CDC5L	>sp|Q99459|CDC5L_HUMAN Cell division cycle 5-like protein OS=Homo sapiens GN=CDC5L PE=1 SV=2
3-chloroallyl aldehyde dehydrogenase activity;aldehyde dehydrogenase (NAD) activity;aldehyde dehydrogenase [NAD(P)+] activity;androgen binding;binding;catalytic activity;coenzyme binding;cofactor binding;enzyme activator activity;enzyme regulator activity;GTPase activator activity;GTPase regulator activity;hormone binding;identical protein binding;isoprenoid binding;lipid binding;NAD binding;NAD+…	alcohol metabolic process;anatomical structure development;anatomical structure morphogenesis;biological regulation;biosynthetic process;carbohydrate metabolic process;catabolic process;cell communication;cell development;cell differentiation;cellular aldehyde metabolic process;cellular ketone metabolic process;cellular lipid metabolic process;cellular metabolic process;cellular process;developme…	cell part;cytoplasm;cytosol;intracellular membrane-bounded organelle;intracellular organelle;mitochondrion;nucleus;organelle	Arginine and proline metabolism;Ascorbate and aldarate metabolism;beta-Alanine metabolism;Chloroalkane and chloroalkene degradation;Drug metabolism - cytochrome P450;Fatty acid metabolism;Glycerolipid metabolism;Glycolysis / Gluconeogenesis;Histidine metabolism;Limonene and pinene degradation;Lysine degradation;Metabolism of xenobiotics by cytochrome P450;Pentose and glucuronate interconversions;…	Acetylation;Alternativesplicing;Completeproteome;Cytoplasm;Directproteinsequencing;Mitochondrion;NAD;Oxidoreductase;Phosphoprotein;Polymorphism;Referenceproteome;Transitpeptide		6.16e-20	13497000	5	-0.802791	P30837;O94788;P47895;P00352;H0YMG7;H0Y2X5	P30837	Aldehyde dehydrogenase X, mitochondrial	ALDH1B1	>sp|P30837|AL1B1_HUMAN Aldehyde dehydrogenase X, mitochondrial OS=Homo sapiens GN=ALDH1B1 PE=1 SV=3
binding;GTP binding;guanyl nucleotide binding;guanyl ribonucleotide binding;nucleotide binding;purine nucleotide binding;purine ribonucleoside triphosphate binding;purine ribonucleotide binding;ribonucleotide binding	biological regulation;cellular process;response to stimulus;signal transduction	cell part;cytoplasm;intracellular membrane-bounded organelle;intracellular organelle;mitochondrion;organelle		Completeproteome;Cytoplasm;GTP-binding;Nucleotide-binding;Phosphoprotein;Polymorphism;Referenceproteome;Ublconjugation		3.9e-21	6402200	3	-0.80461	P55039;A8MZF9;J3QKW7;J3QRI9;J3QR71	P55039;A8MZF9	Developmentally-regulated GTP-binding protein 2	DRG2	>sp|P55039|DRG2_HUMAN Developmentally-regulated GTP-binding protein 2 OS=Homo sapiens GN=DRG2 PE=1 SV=1;>tr|A8MZF9|A8MZF9_HUMAN Developmentally-regulated GTP-binding protein 2 OS=Homo sapiens GN=DRG2 PE=1 SV=1
basal RNA polymerase II transcription machinery binding;basal transcription machinery binding;binding;enzyme binding;enzyme inhibitor activity;enzyme regulator activity;protein binding;RNA polymerase binding;RNA polymerase core enzyme binding;RNA polymerase II core binding	biological regulation;cell death;cellular metabolic process;cellular nitrogen compound metabolic process;cellular process;death;macromolecule metabolic process;metabolic process;mRNA metabolic process;mRNA processing;nitrogen compound metabolic process;nucleobase-containing compound metabolic process;primary metabolic process;RNA metabolic process;RNA processing;RNA splicing	cell part;intracellular membrane-bounded organelle;intracellular organelle;nucleus;organelle		Acetylation;Alternativesplicing;Apoptosis;Coiledcoil;Completeproteome;Metalloenzymeinhibitor;mRNAprocessing;mRNAsplicing;Nucleus;Phosphoprotein;Referenceproteome	IKBKB-CDC37-KIAA1967-HSP90AB1-HSP90AA1 complex	9.5e-45	26647000	7	-0.804627	Q8N163;H0YB24;G3V119;E5RHJ4;A0A087X2B6;E5RFJ3;E5RGU7;E5RHH8	Q8N163;H0YB24;G3V119	DBIRD complex subunit KIAA1967	KIAA1967	>sp|Q8N163|CCAR2_HUMAN Cell cycle and apoptosis regulator protein 2 OS=Homo sapiens GN=CCAR2 PE=1 SV=2;>tr|H0YB24|H0YB24_HUMAN Cell cycle and apoptosis regulator protein 2 (Fragment) OS=Homo sapiens GN=CCAR2 PE=1 SV=1;>tr|G3V119|G3V119_HUMAN Cell cycle and
7S RNA binding;binding;endoplasmic reticulum signal peptide binding;nucleic acid binding;peptide binding;ribonucleoprotein binding;RNA binding;signal recognition particle binding;signal sequence binding	biosynthetic process;cellular metabolic process;cellular process;establishment of localization;macromolecule metabolic process;metabolic process;primary metabolic process;protein metabolic process;protein targeting;protein transport;response to chemical stimulus;response to drug;response to stimulus;translation;transport	cell part;cytosol;endoplasmic reticulum;intracellular membrane-bounded organelle;intracellular non-membrane-bounded organelle;intracellular organelle;macromolecular complex;nucleolus;organelle;ribonucleoprotein complex;ribosome;signal recognition particle	Protein export	Acetylation;Alternativesplicing;Completeproteome;Cytoplasm;Nucleus;Phosphoprotein;Referenceproteome;Ribonucleoprotein;RNA-binding;Signalrecognitionparticle		4.88e-198	32427000	9	-0.80974	Q9UHB9	Q9UHB9	Signal recognition particle 68 kDa protein	SRP68	>sp|Q9UHB9|SRP68_HUMAN Signal recognition particle subunit SRP68 OS=Homo sapiens GN=SRP68 PE=1 SV=2
basal RNA polymerase II transcription machinery binding;basal transcription machinery binding;binding;enzyme binding;protein binding;RNA polymerase binding;RNA polymerase core enzyme binding;RNA polymerase II core binding	biological regulation;biosynthetic process;cellular metabolic process;cellular nitrogen compound metabolic process;cellular process;interspecies interaction between organisms;macromolecule metabolic process;metabolic process;multi-organism process;nitrogen compound metabolic process;nucleobase-containing compound metabolic process;primary metabolic process;RNA metabolic process	cell part;intracellular membrane-bounded organelle;intracellular organelle;macromolecular complex;microtubule organizing center;nucleus;organelle;protein complex		Acetylation;Completeproteome;Cytoplasm;Cytoskeleton;Host-virusinteraction;Nucleus;Referenceproteome;Transcription;Transcriptionregulation		1.46e-51	47327000	5	-0.812031	Q9Y224;G3V4C6;H0YJB9;G3V4E7	Q9Y224;G3V4C6	UPF0568 protein C14orf166	C14orf166	>sp|Q9Y224|CN166_HUMAN UPF0568 protein C14orf166 OS=Homo sapiens GN=C14orf166 PE=1 SV=1;>tr|G3V4C6|G3V4C6_HUMAN UPF0568 protein C14orf166 OS=Homo sapiens GN=C14orf166 PE=1 SV=1
actin binding;actin filament binding;ATPase activity;binding;calcium ion binding;catalytic activity;cation binding;cytoskeletal protein binding;hydrolase activity;hydrolase activity, acting on acid anhydrides;hydrolase activity, acting on acid anhydrides, in phosphorus-containing anhydrides;ion binding;metal ion binding;microtubule binding;nucleoside-triphosphatase activity;protein binding;pyroph…	anatomical structure formation involved in morphogenesis;biological regulation;cellular component movement;cellular process;developmental process;establishment of localization;establishment or maintenance of cell polarity;Golgi vesicle transport;protein targeting;protein transport;regulation of cell cycle;response to stimulus;response to stress;signal transduction;transport;vesicle-mediated trans…	cell part;cytoskeleton;Golgi apparatus;intracellular membrane-bounded organelle;intracellular non-membrane-bounded organelle;intracellular organelle;macromolecular complex;organelle;protein complex		Acetylation;Actin-binding;Alternativesplicing;Calcium;Cellmembrane;Cellprojection;Completeproteome;Cytoplasm;Cytoskeleton;Golgiapparatus;Leucine-richrepeat;Membrane;Metal-binding;Microtubule;Phosphoprotein;Polymorphism;Referenceproteome;Repeat;SH3domain;Wntsignalingpathway		5.19e-188	67308000	23	-0.812623	H3BQK9;H3BPE1;Q9UPN3;H0Y390;E9PNZ4;E9PLY0;H0YD69;H0Y314	H3BQK9;H3BPE1;Q9UPN3;H0Y390	Microtubule-actin cross-linking factor 1, isoforms 1/2/3/5	MACF1	>tr|H3BQK9|H3BQK9_HUMAN Microtubule-actin cross-linking factor 1, isoforms 1/2/3/5 OS=Homo sapiens GN=MACF1 PE=1 SV=1;>tr|H3BPE1|H3BPE1_HUMAN Microtubule-actin cross-linking factor 1, isoforms 1/2/3/5 OS=Homo sapiens GN=MACF1 PE=1 SV=1;>sp|Q9UPN3|MACF1_HUM
structural constituent of ribosome;structural molecule activity	biological regulation;biosynthetic process;catabolic process;cellular component disassembly;cellular component organization;cellular metabolic process;cellular nitrogen compound metabolic process;cellular process;establishment of localization;macromolecule metabolic process;metabolic process;mRNA metabolic process;nitrogen compound metabolic process;nucleobase-containing compound metabolic proces…	cell part;intracellular non-membrane-bounded organelle;intracellular organelle;macromolecular complex;organelle;ribonucleoprotein complex;ribosome	Ribosome	Acetylation;Completeproteome;Cytoplasm;Directproteinsequencing;Phosphoprotein;Referenceproteome;Ribonucleoprotein;Ribosomalprotein;Translationregulation	60S ribosomal subunit, cytoplasmic;GAIT complex;Nop56p-associated pre-rRNA complex;Ribosome, cytoplasmic	3.04e-39	224540000	7	-0.813366	P40429;M0QYS1;Q8J015;Q6NVV1;A0A096LPE0;M0QZU1	P40429;M0QYS1	60S ribosomal protein L13a	RPL13A	>sp|P40429|RL13A_HUMAN 60S ribosomal protein L13a OS=Homo sapiens GN=RPL13A PE=1 SV=2;>tr|M0QYS1|M0QYS1_HUMAN 60S ribosomal protein L13a (Fragment) OS=Homo sapiens GN=RPL13A PE=1 SV=2
binding;DNA binding;nucleic acid binding;RNA binding;translation factor activity, nucleic acid binding;translation initiation factor activity	biological regulation;catabolic process;cell death;cellular metabolic process;cellular nitrogen compound metabolic process;cellular process;death;interspecies interaction between organisms;macromolecule metabolic process;metabolic process;mRNA metabolic process;mRNA processing;multi-organism process;nitrogen compound metabolic process;nucleobase-containing compound metabolic process;primary metab…	cell part;cytoplasm;cytosol;macromolecular complex;protein complex	RNA transport;Viral myocarditis	3D-structure;Acetylation;Alternativeinitiation;Alternativesplicing;Completeproteome;Diseasemutation;Host-virusinteraction;Initiationfactor;Neurodegeneration;Parkinsondisease;Parkinsonism;Phosphoprotein;Polymorphism;Proteinbiosynthesis;Referenceproteome;RNA-binding;Translationregulation	PABPC1-HSPA8-HNRPD-EIF4G1 complex	1.03e-246	386280000	18	-0.814951	Q04637;E7EUU4;E9PGM1;E7EX73;A0A0A0MR52;C9JF13;C9J6B6;C9K073;C9J2Z7;H7C044;H7C0V6;C9JWW9;C9JSU8;C9JHW9;C9J556;C9JWH7;F8WCF2	Q04637;E7EUU4;E9PGM1;E7EX73;A0A0A0MR52;C9JF13	Eukaryotic translation initiation factor 4 gamma 1	EIF4G1	>sp|Q04637|IF4G1_HUMAN Eukaryotic translation initiation factor 4 gamma 1 OS=Homo sapiens GN=EIF4G1 PE=1 SV=4;>tr|E7EUU4|E7EUU4_HUMAN Eukaryotic translation initiation factor 4 gamma 1 OS=Homo sapiens GN=EIF4G1 PE=1 SV=1;>tr|E9PGM1|E9PGM1_HUMAN Eukaryotic
receptor activity	biological adhesion;biological regulation;cell adhesion;cell junction organization;cell motility;cellular component assembly;cellular component movement;cellular component organization;cellular process;developmental process;extracellular matrix organization;extracellular structure organization;locomotion;multicellular organismal development;multicellular organismal process;response to stimulus;re…	cell leading edge;cell part;cell surface;macromolecular complex;protein complex;receptor complex	Arrhythmogenic right ventricular cardiomyopathy (ARVC);Dilated cardiomyopathy;ECM-receptor interaction;Focal adhesion;Hypertrophic cardiomyopathy (HCM);Regulation of actin cytoskeleton	3D-structure;Alternativesplicing;Celladhesion;Celljunction;Completeproteome;Directproteinsequencing;Diseasemutation;Disulfidebond;Epidermolysisbullosa;Glycoprotein;Integrin;Membrane;Phosphoprotein;Polymorphism;Receptor;Referenceproteome;Repeat;Signal;Transmembrane;Transmembranehelix	ITGA6-ITGB4 complex;ITGA6-ITGB4-CD151 complex;ITGA6-ITGB4-CD9 complex;ITGA6-ITGB4-FYN complex;ITGA6-ITGB4-LAMA5 complex;ITGA6-ITGB4-Laminin10/12 complex;ITGA6-ITGB4-SHC1-GRB2 complex	1.48e-13	6191900	5	-0.817028	P16144;J3QS11;J3QRK0	P16144	Integrin beta-4	ITGB4	>sp|P16144|ITB4_HUMAN Integrin beta-4 OS=Homo sapiens GN=ITGB4 PE=1 SV=5
beta-tubulin binding;binding;cytoskeletal protein binding;DNA binding;microtubule binding;nucleic acid binding;protein binding;RNA binding;single-stranded DNA binding;structure-specific DNA binding;tubulin binding	biological regulation;biosynthetic process;cellular component movement;cellular metabolic process;cellular nitrogen compound metabolic process;cellular process;cytoskeleton-dependent intracellular transport;establishment of localization;macromolecule metabolic process;metabolic process;nitrogen compound metabolic process;nucleobase-containing compound metabolic process;nucleobase-containing compo…	cell part;chromosome;intracellular membrane-bounded organelle;intracellular non-membrane-bounded organelle;intracellular organelle;macromolecular complex;membrane;mitochondrion;nuclear chromosome;nucleoplasm;organelle;protein complex		Acetylation;Completeproteome;Directproteinsequencing;Diseasemutation;DNA-binding;Leighsyndrome;Membrane;Mitochondrion;mRNAtransport;Nucleus;Polymorphism;Referenceproteome;Repeat;RNA-binding;Transcription;Transcriptionregulation;Transitpeptide;Transport	TNF-alpha/NF-kappa B signaling complex 5	2.95e-60	79991000	19	-0.82331	P42704;A0A0C4DG06;B8ZZ38;C9JCA9;H7C3W8	P42704	Leucine-rich PPR motif-containing protein, mitochondrial	LRPPRC	>sp|P42704|LPPRC_HUMAN Leucine-rich PPR motif-containing protein, mitochondrial OS=Homo sapiens GN=LRPPRC PE=1 SV=3
	anatomical structure development;cell differentiation;cellular process;developmental process;establishment of localization;transport	cell part;intracellular membrane-bounded organelle;intracellular organelle;mitochondrion;organelle		Completeproteome;Developmentalprotein;Differentiation;Mitochondrion;Neurogenesis;Polymorphism;Referenceproteome		1.44e-22	42839000	5	-0.832256	Q96EK5;A0A0D9SFK7	Q96EK5	KIF1-binding protein	KIAA1279	>sp|Q96EK5|KBP_HUMAN KIF1-binding protein OS=Homo sapiens GN=KIF1BP PE=1 SV=1
adenyl nucleotide binding;adenyl ribonucleotide binding;ATP binding;ATPase activity;ATPase activity, coupled;binding;catalytic activity;centromeric DNA binding;damaged DNA binding;DNA binding;DNA insertion or deletion binding;DNA secondary structure binding;DNA-dependent ATPase activity;double-strand/single-strand DNA junction binding;double-stranded DNA binding;guanine/thymine mispair binding;hy…	anatomical structure development;biological regulation;cell activation;cell development;cell differentiation;cellular component organization;cellular metabolic process;cellular nitrogen compound metabolic process;cellular process;chromosome organization;developmental process;DNA metabolic process;DNA recombination;DNA repair;embryo development;generation of precursor metabolites and energy;immune…	cell part;chromosome;intracellular non-membrane-bounded organelle;intracellular organelle;macromolecular complex;mismatch repair complex;nuclear chromosome;organelle;protein complex	Colorectal cancer;Mismatch repair;Pathways in cancer	3D-structure;Acetylation;Alternativesplicing;ATP-binding;Completeproteome;Diseasemutation;DNA-binding;DNAdamage;DNArepair;Hereditarynonpolyposiscolorectalcancer;Nucleotide-binding;Nucleus;Phosphoprotein;Polymorphism;Referenceproteome;Tumorsuppressor	BASC (Ab 80) complex (BRCA1-associated genome surveillance complex);BASC complex (BRCA1-associated genome surveillance complex);ERCC1-ERCC4-MSH2 complex;GCN5-TRRAP histone acetyltransferase complex;MSH2/6-BLM-p53-RAD51 complex;MSH2-MLH1-PMS2 DNA-repair initiation complex;MSH2-MLH1-PMS2-PCNA DNA-repair initiation complex;MSH2-MSH3 complex;MSH2-MSH6 complex;MSH2-MSH6-PMS1-MLH1 complex;MSH2-MSH6-PMS…	1.5e-82	28638000	8	-0.832779	P43246;E9PHA6;V9H019;A0A087X078;A0A087X1E7;V9H0B2;V9H015	P43246;E9PHA6;V9H019;A0A087X078;A0A087X1E7	DNA mismatch repair protein Msh2	MSH2	>sp|P43246|MSH2_HUMAN DNA mismatch repair protein Msh2 OS=Homo sapiens GN=MSH2 PE=1 SV=1;>tr|E9PHA6|E9PHA6_HUMAN DNA mismatch repair protein Msh2 OS=Homo sapiens GN=MSH2 PE=1 SV=1;>tr|V9H019|V9H019_HUMAN DNA mismatch repair protein Msh2 OS=Homo sapiens GN=
	biological regulation;biosynthetic process;cell death;cellular metabolic process;cellular nitrogen compound metabolic process;cellular process;death;macromolecule metabolic process;metabolic process;nitrogen compound metabolic process;nucleobase-containing compound metabolic process;primary metabolic process;RNA metabolic process	cell part;cytoskeleton;intracellular membrane-bounded organelle;intracellular non-membrane-bounded organelle;intracellular organelle;nucleus;organelle		Alternativesplicing;Apoptosis;Completeproteome;Nucleus;Phosphoprotein;Referenceproteome;Repressor;Transcription;Transcriptionregulation		2.31e-05	7641500	1	-0.83304	J3QQJ0;Q9UHR5;J3QLH3;X6R3T8;J3KRU5;F5H478;J3KS14	J3QQJ0;Q9UHR5;J3QLH3;X6R3T8;J3KRU5;F5H478;J3KS14	SAP30-binding protein	SAP30BP	>tr|J3QQJ0|J3QQJ0_HUMAN SAP30-binding protein (Fragment) OS=Homo sapiens GN=SAP30BP PE=1 SV=1;>sp|Q9UHR5|S30BP_HUMAN SAP30-binding protein OS=Homo sapiens GN=SAP30BP PE=1 SV=1;>tr|J3QLH3|J3QLH3_HUMAN SAP30-binding protein (Fragment) OS=Homo sapiens GN=SAP3
binding;nucleic acid binding;RNA binding;structural constituent of ribosome;structural molecule activity	biosynthetic process;catabolic process;cellular component disassembly;cellular component organization;cellular metabolic process;cellular nitrogen compound metabolic process;cellular process;establishment of localization;macromolecule metabolic process;metabolic process;mRNA metabolic process;nitrogen compound metabolic process;nucleobase-containing compound metabolic process;primary metabolic pr…	cell part;intracellular non-membrane-bounded organelle;intracellular organelle;macromolecular complex;organelle;ribonucleoprotein complex;ribosome	Ribosome	Acetylation;Completeproteome;Hydroxylation;Phosphoprotein;Referenceproteome;Ribonucleoprotein;Ribosomalprotein	60S ribosomal subunit, cytoplasmic;Nop56p-associated pre-rRNA complex;Ribosome, cytoplasmic	3.28e-47	326020000	6	-0.833815	P46776;E9PJD9;E9PLL6;E9PLX7	P46776;E9PJD9;E9PLL6	60S ribosomal protein L27a	RPL27A	>sp|P46776|RL27A_HUMAN 60S ribosomal protein L27a OS=Homo sapiens GN=RPL27A PE=1 SV=2;>tr|E9PJD9|E9PJD9_HUMAN 60S ribosomal protein L27a OS=Homo sapiens GN=RPL27A PE=1 SV=1;>tr|E9PLL6|E9PLL6_HUMAN 60S ribosomal protein L27a OS=Homo sapiens GN=RPL27A PE=1 S
binding;nucleic acid binding;RNA binding;structural constituent of ribosome;structural molecule activity	biosynthetic process;catabolic process;cellular component disassembly;cellular component organization;cellular metabolic process;cellular nitrogen compound metabolic process;cellular process;establishment of localization;macromolecule metabolic process;metabolic process;mRNA metabolic process;nitrogen compound metabolic process;nucleobase-containing compound metabolic process;primary metabolic pr…	cell part;intracellular non-membrane-bounded organelle;intracellular organelle;macromolecular complex;organelle;ribonucleoprotein complex;ribosome;small ribosomal subunit	Ribosome	Acetylation;Completeproteome;Directproteinsequencing;Referenceproteome;Ribonucleoprotein;Ribosomalprotein	40S ribosomal subunit, cytoplasmic;Nop56p-associated pre-rRNA complex;Ribosome, cytoplasmic	3.68e-23	221390000	6	-0.835227	P62249;A0A087WZ27;M0R210;Q6IPX4;M0R3H0;M0R1M5;M0QX76	P62249;A0A087WZ27;M0R210;Q6IPX4;M0R3H0;M0R1M5	40S ribosomal protein S16	RPS16	>sp|P62249|RS16_HUMAN 40S ribosomal protein S16 OS=Homo sapiens GN=RPS16 PE=1 SV=2;>tr|A0A087WZ27|A0A087WZ27_HUMAN Zinc finger protein 90 OS=Homo sapiens GN=ZNF90 PE=4 SV=2;>tr|M0R210|M0R210_HUMAN 40S ribosomal protein S16 OS=Homo sapiens GN=RPS16 PE=1 SV=
binding;catalytic activity;DNA binding;enzyme activator activity;enzyme regulator activity;nucleic acid binding;phosphatase activator activity;phosphatase regulator activity;protein binding transcription factor activity;transcription coactivator activity;transcription cofactor activity;transcription factor binding transcription factor activity	biological regulation;biosynthetic process;cellular metabolic process;cellular nitrogen compound metabolic process;cellular process;macromolecule metabolic process;metabolic process;mRNA metabolic process;mRNA processing;multi-organism process;nitrogen compound metabolic process;nucleobase-containing compound metabolic process;primary metabolic process;response to biotic stimulus;response to stim…	cell part;intracellular membrane-bounded organelle;intracellular organelle;macromolecular complex;nucleus;organelle;protein complex;transcription factor complex	Basal transcription factors	3D-structure;Acetylation;Completeproteome;Directproteinsequencing;DNA-binding;Nucleus;Phosphoprotein;Polymorphism;Referenceproteome;Transcription;Transcriptionregulation	Actin-ribonucleoprotein complex (POLR2A, GTF2F1, HNRNPU);BRCA1-RNA polymerase II complex;FCP1-associated protein complex;RNA polymerase II (RNAPII);RNA polymerase II complex (RPB1, RAP74, CDK8, CYCC, SRB7, BAF190, BAF47), chromatin structure modifying;RNA polymerase II complex, chromatin structure modifying;RNA polymerase II complex, incomplete (CDK8 complex), chromatin structure modifying;RNA po…	2.51e-24	38988000	5	-0.837127	P35269;M0QXD6;M0R0R9;M0R0Z3	P35269;M0QXD6	General transcription factor IIF subunit 1	GTF2F1	>sp|P35269|T2FA_HUMAN General transcription factor IIF subunit 1 OS=Homo sapiens GN=GTF2F1 PE=1 SV=2;>tr|M0QXD6|M0QXD6_HUMAN General transcription factor IIF subunit 1 (Fragment) OS=Homo sapiens GN=GTF2F1 PE=1 SV=1
		cell part;cytoplasm;intracellular non-membrane-bounded organelle;intracellular organelle;nucleolus;organelle		Completeproteome;Nucleus;Phosphoprotein;Polymorphism;Referenceproteome;Repeat;WDrepeat		1.76e-15	22947000	4	-0.837998	Q9BQ67;M0QX71	Q9BQ67;M0QX71	Glutamate-rich WD repeat-containing protein 1	GRWD1	>sp|Q9BQ67|GRWD1_HUMAN Glutamate-rich WD repeat-containing protein 1 OS=Homo sapiens GN=GRWD1 PE=1 SV=1;>tr|M0QX71|M0QX71_HUMAN Glutamate-rich WD repeat-containing protein 1 (Fragment) OS=Homo sapiens GN=GRWD1 PE=1 SV=1
binding;DNA binding;mRNA binding;nucleic acid binding;RNA binding;structural constituent of ribosome;structural molecule activity	biosynthetic process;catabolic process;cellular component disassembly;cellular component organization;cellular metabolic process;cellular nitrogen compound metabolic process;cellular process;establishment of localization;macromolecule metabolic process;metabolic process;mRNA metabolic process;nitrogen compound metabolic process;nucleobase-containing compound metabolic process;primary metabolic pr…	cell part;macromolecular complex;ribonucleoprotein complex	Ribosome	Acetylation;Completeproteome;Directproteinsequencing;Phosphoprotein;Referenceproteome;Repeat;Ribonucleoprotein;Ribosomalprotein;RNA-binding	60S ribosomal subunit, cytoplasmic;Nop56p-associated pre-rRNA complex;Ribosome, cytoplasmic;TRBP containing complex (DICER, RPL7A, EIF6, MOV10 and subunits of the 60S ribosomal particle)	1.59e-57	314930000	11	-0.838372	P18124;A8MUD9;C9JIJ5;C9JZ88	P18124;A8MUD9	60S ribosomal protein L7	RPL7	>sp|P18124|RL7_HUMAN 60S ribosomal protein L7 OS=Homo sapiens GN=RPL7 PE=1 SV=1;>tr|A8MUD9|A8MUD9_HUMAN 60S ribosomal protein L7 OS=Homo sapiens GN=RPL7 PE=1 SV=1
binding;catalytic activity;GTP binding;GTPase activity;guanyl nucleotide binding;guanyl ribonucleotide binding;hydrolase activity;hydrolase activity, acting on acid anhydrides;hydrolase activity, acting on acid anhydrides, in phosphorus-containing anhydrides;nucleoside-triphosphatase activity;nucleotide binding;purine nucleotide binding;purine ribonucleoside triphosphate binding;purine ribonucleo…	cellular metabolic process;cellular nitrogen compound metabolic process;cellular process;macromolecule metabolic process;metabolic process;mRNA metabolic process;mRNA processing;nitrogen compound metabolic process;nucleobase-containing compound metabolic process;primary metabolic process;RNA metabolic process;RNA processing;RNA splicing	cell part;cytoplasm;macromolecular complex;ribonucleoprotein complex;spliceosomal complex	Spliceosome	Acetylation;Alternativesplicing;Completeproteome;Diseasemutation;GTP-binding;Mentalretardation;mRNAprocessing;mRNAsplicing;Nucleotide-binding;Nucleus;Phosphoprotein;Polymorphism;Referenceproteome;Spliceosome	ALL-1 supercomplex;C complex spliceosome;SNW1 complex;Spliceosome	7.79e-73	51649000	14	-0.838561	Q15029;K7EP67;K7EJ74;K7EIT3;K7EIV5	Q15029	116 kDa U5 small nuclear ribonucleoprotein component	EFTUD2	>sp|Q15029|U5S1_HUMAN 116 kDa U5 small nuclear ribonucleoprotein component OS=Homo sapiens GN=EFTUD2 PE=1 SV=1
binding;nucleic acid binding;RNA binding;structural constituent of ribosome;structural molecule activity	biosynthetic process;catabolic process;cellular component disassembly;cellular component organization;cellular metabolic process;cellular nitrogen compound metabolic process;cellular process;establishment of localization;macromolecule metabolic process;metabolic process;mRNA metabolic process;nitrogen compound metabolic process;nucleobase-containing compound metabolic process;primary metabolic pr…	cell part;macromolecular complex;ribonucleoprotein complex	Ribosome	Acetylation;Alternativesplicing;Completeproteome;Phosphoprotein;Referenceproteome;Ribonucleoprotein;Ribosomalprotein;RNA-binding	60S ribosomal subunit, cytoplasmic;Nop56p-associated pre-rRNA complex;Ribosome, cytoplasmic;TRBP containing complex (DICER, RPL7A, EIF6, MOV10 and subunits of the 60S ribosomal particle)	7.34e-138	712790000	6	-0.84848	P30050	P30050	60S ribosomal protein L12	RPL12	>sp|P30050|RL12_HUMAN 60S ribosomal protein L12 OS=Homo sapiens GN=RPL12 PE=1 SV=1
	cellular component assembly;cellular component organization;cellular membrane organization;cellular process;endosome transport;establishment of localization;macromolecule metabolic process;membrane organization;metabolic process;primary metabolic process;protein maturation;protein metabolic process;protein transport;transport;vesicle-mediated transport	cell part;membrane;midbody	Endocytosis	Completeproteome;Endosome;Membrane;Proteintransport;Referenceproteome;Transport	TSG101-VPS37B-VPS28 complex	2.55e-22	4991400	2	-0.849249	Q9H9H4;F5H4M0;F5H1F6	Q9H9H4;F5H4M0;F5H1F6	Vacuolar protein sorting-associated protein 37B	VPS37B	>sp|Q9H9H4|VP37B_HUMAN Vacuolar protein sorting-associated protein 37B OS=Homo sapiens GN=VPS37B PE=1 SV=1;>tr|F5H4M0|F5H4M0_HUMAN Vacuolar protein sorting-associated protein 37B (Fragment) OS=Homo sapiens GN=VPS37B PE=1 SV=1;>tr|F5H1F6|F5H1F6_HUMAN Vacuol
binding;lipid binding;nucleic acid binding;RNA binding	alcohol metabolic process;establishment of localization;lipid metabolic process;lipid transport;metabolic process;primary metabolic process;small molecule metabolic process;transport	cell part;cytoplasm;intracellular membrane-bounded organelle;intracellular organelle;macromolecular complex;membrane;nucleus;organelle;plasma membrane		3D-structure;Acetylation;Alternativesplicing;Cholesterolmetabolism;Completeproteome;Cytoplasm;Directproteinsequencing;HDL;Lipidmetabolism;Lipidtransport;Nucleus;Phosphoprotein;Polymorphism;Referenceproteome;Repeat;RNA-binding;Steroidmetabolism;Sterolmetabolism;Transport	DHX9-ADAR-vigilin-DNA-PK-Ku antigen complex;Vigilin-DNA-PK-Ku antigen complex	2.56e-70	68090000	13	-0.850298	A0A024R4E5;Q00341;H0Y394;C9JIZ1;C9J5E5;C9JZI8;C9JES8;C9JHZ8;C9JK79;C9JHS7;C9JT62;H7C0A4;H7C2D1;C9JHN6;A0A0E3D6N3;C9JEJ8;C9JBS3;H7BZC3;C9JQ82;C9JMQ6;C9J739;C9JHS9	A0A024R4E5;Q00341	Vigilin	HDLBP	>tr|A0A024R4E5|A0A024R4E5_HUMAN High density lipoprotein binding protein (Vigilin), isoform CRA_a OS=Homo sapiens GN=HDLBP PE=1 SV=1;>sp|Q00341|VIGLN_HUMAN Vigilin OS=Homo sapiens GN=HDLBP PE=1 SV=2
binding;calcium ion binding;cation binding;ion binding;lipid binding;metal ion binding;steroid binding;vitamin binding;vitamin D binding	anatomical structure development;anatomical structure formation involved in morphogenesis;behavior;biological regulation;cellular process;developmental process;multicellular organismal process;neurological system process;response to chemical stimulus;response to stimulus	cell body;cell part;cell projection;cytoplasm;cytosol;intracellular membrane-bounded organelle;intracellular organelle;neuron projection;neuronal cell body;nucleus;organelle	Endocrine and other factor-regulated calcium reabsorption	Acetylation;Calcium;Completeproteome;Metal-binding;Referenceproteome;Repeat;VitaminD		2.67e-09	14397000	3	-0.852292	P22676;H3BN14;A6NER6;H3BMN5;P05937	P22676;H3BN14;A6NER6;H3BMN5	Calretinin	CALB2	>sp|P22676|CALB2_HUMAN Calretinin OS=Homo sapiens GN=CALB2 PE=2 SV=2;>tr|H3BN14|H3BN14_HUMAN Calretinin (Fragment) OS=Homo sapiens GN=CALB2 PE=1 SV=2;>tr|A6NER6|A6NER6_HUMAN Calbindin 2, 29kDa (Calretinin), isoform CRA_b OS=Homo sapiens GN=CALB2 PE=1 SV=1;
		cell part;intracellular membrane-bounded organelle;intracellular organelle;nucleus;organelle		Acetylation;Alternativesplicing;Completeproteome;Nucleus;Referenceproteome		0.00030347	12677000	1	-0.856256	Q9GZP8	Q9GZP8	Immortalization up-regulated protein	IMUP	>sp|Q9GZP8|IMUP_HUMAN Immortalization up-regulated protein OS=Homo sapiens GN=IMUP PE=1 SV=1
adenyl nucleotide binding;adenyl ribonucleotide binding;ATP binding;binding;catalytic activity;cation binding;inositol or phosphatidylinositol kinase activity;inositol tetrakisphosphate 1-kinase activity;inositol tetrakisphosphate kinase activity;inositol trisphosphate kinase activity;inositol-1,3,4-trisphosphate 5-kinase activity;inositol-1,3,4-trisphosphate 6-kinase activity;ion binding;isomera…	biological regulation;cellular process;coagulation;metabolic process;multicellular organismal process;regulation of body fluid levels;response to stimulus;signal transduction	cell part;cytosol;intracellular	Inositol phosphate metabolism;Phosphatidylinositol signaling system	3D-structure;Acetylation;Alternativesplicing;ATP-binding;Completeproteome;Hydrolase;Isomerase;Kinase;Magnesium;Metal-binding;Nucleotide-binding;Referenceproteome;Transferase		9.97e-06	3832900	1	-0.860991	Q13572;G3V5A3;G3V588	Q13572;G3V5A3;G3V588	Inositol-tetrakisphosphate 1-kinase	ITPK1	>sp|Q13572|ITPK1_HUMAN Inositol-tetrakisphosphate 1-kinase OS=Homo sapiens GN=ITPK1 PE=1 SV=2;>tr|G3V5A3|G3V5A3_HUMAN Inositol-tetrakisphosphate 1-kinase (Fragment) OS=Homo sapiens GN=ITPK1 PE=1 SV=1;>tr|G3V588|G3V588_HUMAN Inositol-tetrakisphosphate 1-kin
adenyl nucleotide binding;adenyl ribonucleotide binding;ATP binding;ATPase activity;ATPase activity, coupled;ATP-dependent helicase activity;binding;catalytic activity;estrogen receptor binding;helicase activity;hormone receptor binding;hydrolase activity;hydrolase activity, acting on acid anhydrides;hydrolase activity, acting on acid anhydrides, in phosphorus-containing anhydrides;nuclear hormon…	anatomical structure development;biological regulation;biosynthetic process;cellular metabolic process;cellular nitrogen compound metabolic process;cellular process;developmental process;macromolecule metabolic process;metabolic process;nitrogen compound metabolic process;nucleobase-containing compound metabolic process;post-embryonic development;primary metabolic process;RNA metabolic process;RN…	cell part;intracellular membrane-bounded organelle;intracellular non-membrane-bounded organelle;intracellular organelle;nucleolus;nucleus;organelle		Alternativeinitiation;Alternativesplicing;ATP-binding;Completeproteome;Helicase;Hydrolase;Isopeptidebond;Nucleotide-binding;Nucleus;Phosphoprotein;Referenceproteome;RNA-binding;Transcription;Transcriptionregulation;Ublconjugation	DGCR8 multiprotein complex;Large Drosha complex;Spliceosome	3.02e-31	21044000	5	-0.864072	H3BLZ8;Q92841	H3BLZ8;Q92841	Probable ATP-dependent RNA helicase DDX17	DDX17	>tr|H3BLZ8|H3BLZ8_HUMAN Probable ATP-dependent RNA helicase DDX17 OS=Homo sapiens GN=DDX17 PE=1 SV=1;>sp|Q92841|DDX17_HUMAN Probable ATP-dependent RNA helicase DDX17 OS=Homo sapiens GN=DDX17 PE=1 SV=2
binding;lipid binding	biological regulation;cellular component organization;cellular membrane organization;cellular process;cytoskeleton organization;endocytosis;establishment of localization;membrane invagination;membrane organization;organelle organization;response to stimulus;signal transduction;transport;vesicle-mediated transport	cell cortex;cell part;cell projection;cytoskeleton;cytosol;Golgi apparatus;intracellular membrane-bounded organelle;intracellular non-membrane-bounded organelle;intracellular organelle;lysosome;organelle;vacuole	Insulin signaling pathway	3D-structure;Alternativesplicing;Cellmembrane;Cellprojection;Coiledcoil;Completeproteome;Cytoplasm;Cytoskeleton;Endocytosis;Golgiapparatus;Lipid-binding;Lysosome;Membrane;Phosphoprotein;Referenceproteome;SH3domain		1.35e-37	53980000	7	-0.875289	Q15642;W4VSQ9;M0R0F9;M0R2H7	Q15642;W4VSQ9;M0R0F9;M0R2H7	Cdc42-interacting protein 4	TRIP10	>sp|Q15642|CIP4_HUMAN Cdc42-interacting protein 4 OS=Homo sapiens GN=TRIP10 PE=1 SV=3;>tr|W4VSQ9|W4VSQ9_HUMAN Cdc42-interacting protein 4 OS=Homo sapiens GN=TRIP10 PE=1 SV=1;>tr|M0R0F9|M0R0F9_HUMAN Cdc42-interacting protein 4 OS=Homo sapiens GN=TRIP10 PE=1
	biological regulation;cellular component organization;cellular process;cytoskeleton organization;organelle organization;regulation of organelle organization	cell part;cytoplasm;cytoskeleton;intracellular non-membrane-bounded organelle;intracellular organelle;organelle		Acetylation;Actin-binding;Completeproteome;Cytoplasm;Cytoskeleton;Phosphoprotein;Polymorphism;Referenceproteome		5.21e-44	239230000	1	-0.880989	P63313	P63313	Thymosin beta-10	TMSB10	>sp|P63313|TYB10_HUMAN Thymosin beta-10 OS=Homo sapiens GN=TMSB10 PE=1 SV=2
				Coiledcoil;Completeproteome;Mentalretardation;Phosphoprotein;Polymorphism;Referenceproteome		0.00019454	843170	1	-0.886194	O60826	O60826	Coiled-coil domain-containing protein 22	CCDC22	>sp|O60826|CCD22_HUMAN Coiled-coil domain-containing protein 22 OS=Homo sapiens GN=CCDC22 PE=1 SV=1
binding;cation binding;ion binding;metal ion binding;nucleic acid binding;transition metal ion binding;zinc ion binding	cellular component assembly;cellular component organization;cellular macromolecular complex assembly;cellular process;macromolecular complex assembly;ribonucleoprotein complex assembly	cell part;macromolecular complex;nucleoplasm;ribonucleoprotein complex;spliceosomal complex	Spliceosome	3D-structure;Acetylation;Completeproteome;Directproteinsequencing;Glycoprotein;Metal-binding;mRNAprocessing;mRNAsplicing;Nucleus;Phosphoprotein;Referenceproteome;Spliceosome;Zinc;Zinc-finger	17S U2 snRNP;C complex spliceosome;SF3A1-SF3A2-SF3A3 complex;Spliceosome	2.78e-37	46227000	6	-0.88751	Q12874	Q12874	Splicing factor 3A subunit 3	SF3A3	>sp|Q12874|SF3A3_HUMAN Splicing factor 3A subunit 3 OS=Homo sapiens GN=SF3A3 PE=1 SV=1
binding;nucleic acid binding;RNA binding;structural constituent of ribosome;structural molecule activity	biosynthetic process;catabolic process;cellular component disassembly;cellular component organization;cellular metabolic process;cellular nitrogen compound metabolic process;cellular process;establishment of localization;macromolecule metabolic process;metabolic process;mRNA metabolic process;nitrogen compound metabolic process;nucleobase-containing compound metabolic process;primary metabolic pr…	cell part;intracellular non-membrane-bounded organelle;intracellular organelle;macromolecular complex;organelle;ribonucleoprotein complex;ribosome	Ribosome	Acetylation;Completeproteome;Directproteinsequencing;Phosphoprotein;Referenceproteome;Ribonucleoprotein;Ribosomalprotein	60S ribosomal subunit, cytoplasmic;Nop56p-associated pre-rRNA complex;Ribosome, cytoplasmic	1.5e-22	163910000	4	-0.887991	P83731;C9JNW5;C9JXB8	P83731;C9JNW5;C9JXB8	60S ribosomal protein L24	RPL24	>sp|P83731|RL24_HUMAN 60S ribosomal protein L24 OS=Homo sapiens GN=RPL24 PE=1 SV=1;>tr|C9JNW5|C9JNW5_HUMAN 60S ribosomal protein L24 OS=Homo sapiens GN=RPL24 PE=1 SV=1;>tr|C9JXB8|C9JXB8_HUMAN 60S ribosomal protein L24 OS=Homo sapiens GN=RPL24 PE=1 SV=1
	biological regulation;cellular component organization;cellular process;cytoskeleton organization;organelle organization;regulation of organelle organization	bleb;cell part;cell projection;cytoplasm;cytoskeleton;intracellular membrane-bounded organelle;intracellular non-membrane-bounded organelle;intracellular organelle;nucleus;organelle		3D-structure;Actin-binding;Cellprojection;Coiledcoil;Completeproteome;Cytoplasm;Cytoskeleton;Directproteinsequencing;Phosphoprotein;Referenceproteome		8.02e-33	16410000	6	-0.889006	Q9Y613;H3BVE7	Q9Y613	FH1/FH2 domain-containing protein 1	FHOD1	>sp|Q9Y613|FHOD1_HUMAN FH1/FH2 domain-containing protein 1 OS=Homo sapiens GN=FHOD1 PE=1 SV=3
binding;nucleic acid binding;nucleotide binding;poly(U) RNA binding;poly-pyrimidine tract binding;RNA binding;single-stranded RNA binding	biological regulation;cellular metabolic process;cellular nitrogen compound metabolic process;cellular process;macromolecule metabolic process;metabolic process;mRNA metabolic process;mRNA processing;nitrogen compound metabolic process;nucleobase-containing compound metabolic process;primary metabolic process;RNA metabolic process;RNA processing;RNA splicing	cell part;cytoplasm;cytoskeleton;intracellular membrane-bounded organelle;intracellular non-membrane-bounded organelle;intracellular organelle;macromolecular complex;nucleoplasm;nucleus;organelle;ribonucleoprotein complex;spliceosomal complex		3D-structure;Acetylation;Completeproteome;Directproteinsequencing;Methylation;mRNAprocessing;mRNAsplicing;Nucleus;Phosphoprotein;Referenceproteome;Repeat;Ribonucleoprotein;RNA-binding;Spliceosome	C complex spliceosome;DCS complex (PTBP1, PTBP2, HNRPH1, HNRPF);DGCR8 multiprotein complex;HNRPF-HNRPH1 complex;Large Drosha complex	1.12e-199	201270000	8	-0.891313	G8JLB6;P31943;E9PCY7;D6RBM0;D6RIU0;E5RGV0;H0YB39;D6RIH9;D6RJ04;D6RDU3;E7EN40;D6RIT2;D6RFM3;D6R9T0;D6RAM1;E7EQJ0;E5RGH4;H0YBD7;H0YBG7;H0YAQ2;D6RDL0;D6RF17;D6R9D3	G8JLB6;P31943;E9PCY7;D6RBM0;D6RIU0;E5RGV0;H0YB39;D6RIH9;D6RJ04;D6RDU3;E7EN40;D6RIT2;D6RFM3;D6R9T0;D6RAM1;E7EQJ0	Heterogeneous nuclear ribonucleoprotein H;Heterogeneous nuclear ribonucleoprotein H, N-terminally processed	HNRNPH1	>tr|G8JLB6|G8JLB6_HUMAN Heterogeneous nuclear ribonucleoprotein H OS=Homo sapiens GN=HNRNPH1 PE=1 SV=1;>sp|P31943|HNRH1_HUMAN Heterogeneous nuclear ribonucleoprotein H OS=Homo sapiens GN=HNRNPH1 PE=1 SV=4;>tr|E9PCY7|E9PCY7_HUMAN Heterogeneous nuclear ribon
adenyl nucleotide binding;adenyl ribonucleotide binding;aminoacyl-tRNA ligase activity;ATP binding;binding;catalytic activity;glutamine-tRNA ligase activity;ligase activity;ligase activity, forming aminoacyl-tRNA and related compounds;ligase activity, forming carbon-oxygen bonds;nucleotide binding;purine nucleotide binding;purine ribonucleoside triphosphate binding;purine ribonucleotide binding;r…	amine metabolic process;cellular amino acid metabolic process;cellular ketone metabolic process;cellular metabolic process;cellular nitrogen compound metabolic process;cellular process;macromolecule metabolic process;metabolic process;nitrogen compound metabolic process;nucleobase-containing compound metabolic process;organic acid metabolic process;primary metabolic process;RNA metabolic process;…	cell part;cytoplasm;cytosol	Aminoacyl-tRNA biosynthesis	Acetylation;Aminoacyl-tRNAsynthetase;ATP-binding;Completeproteome;Cytoplasm;Directproteinsequencing;Ligase;Nucleotide-binding;Phosphoprotein;Proteinbiosynthesis;Referenceproteome	Multisynthetase complex	7.12e-214	145240000	19	-0.894205	P47897;H7C0R3;C9J165;F2Z2V6	P47897;H7C0R3	Glutamine--tRNA ligase	QARS	>sp|P47897|SYQ_HUMAN Glutamine--tRNA ligase OS=Homo sapiens GN=QARS PE=1 SV=1;>tr|H7C0R3|H7C0R3_HUMAN Glutamine--tRNA ligase (Fragment) OS=Homo sapiens GN=QARS PE=1 SV=1
	biological adhesion;biosynthetic process;cell adhesion;cellular metabolic process;cellular nitrogen compound metabolic process;cellular process;macromolecule metabolic process;metabolic process;nitrogen compound metabolic process;nucleobase-containing compound metabolic process;primary metabolic process;RNA metabolic process;transcription initiation, DNA-dependent	cell part;nucleoplasm		Completeproteome;Nucleus;Referenceproteome		9.68e-08	4501800	2	-0.900806	Q86WQ0;U3KQ53;F5H0B6	Q86WQ0;U3KQ53;F5H0B6	Nuclear receptor 2C2-associated protein	NR2C2AP	>sp|Q86WQ0|NR2CA_HUMAN Nuclear receptor 2C2-associated protein OS=Homo sapiens GN=NR2C2AP PE=1 SV=1;>tr|U3KQ53|U3KQ53_HUMAN Nuclear receptor 2C2-associated protein OS=Homo sapiens GN=NR2C2AP PE=1 SV=1;>tr|F5H0B6|F5H0B6_HUMAN Nuclear receptor 2C2-associated
structural constituent of cytoskeleton;structural molecule activity	biological regulation;cell division;cellular component assembly;cellular component organization;cellular process;macromolecular complex assembly;mitosis;nuclear division;organelle fission;organelle organization;protein complex assembly;response to stimulus;signal transduction	cell part;cell projection;cytoplasm;intracellular non-membrane-bounded organelle;intracellular organelle;macromolecular complex;membrane;nucleolus;organelle;plasma membrane;protein complex	Bacterial invasion of epithelial cells	3D-structure;Cellcycle;Celldivision;Cellprojection;Coiledcoil;Completeproteome;Cytoplasm;Cytoskeleton;Mitosis;Phosphoprotein;Polymorphism;Referenceproteome;Repeat;SH3-binding;SH3domain	RICH1/AMOT polarity complex, Flag-Rich1 precipitated	1.43e-44	47246000	9	-0.902119	Q9Y5K6	Q9Y5K6	CD2-associated protein	CD2AP	>sp|Q9Y5K6|CD2AP_HUMAN CD2-associated protein OS=Homo sapiens GN=CD2AP PE=1 SV=1
	anatomical structure morphogenesis;biological adhesion;biological regulation;biosynthetic process;cell adhesion;cell differentiation;cell junction organization;cellular component assembly;cellular component organization;cellular metabolic process;cellular nitrogen compound metabolic process;cellular process;developmental process;macromolecule metabolic process;metabolic process;nitrogen compound …	cell part;cell projection;cytosol;intracellular membrane-bounded organelle;intracellular organelle;membrane;midbody;nucleus;organelle;plasma membrane	Adherens junction;Leukocyte transendothelial migration	3D-structure;Acetylation;Alternativesplicing;Celladhesion;Cellmembrane;Coiledcoil;Completeproteome;Cytoplasm;Membrane;Nucleus;Phosphoprotein;Polymorphism;Referenceproteome;Repeat;Transcription;Transcriptionregulation;Wntsignalingpathway		9.75e-16	17391000	7	-0.907121	O60716;C9JZR2;H0YC95	O60716;C9JZR2	Catenin delta-1	CTNND1	>sp|O60716|CTND1_HUMAN Catenin delta-1 OS=Homo sapiens GN=CTNND1 PE=1 SV=1;>tr|C9JZR2|C9JZR2_HUMAN Catenin delta-1 OS=Homo sapiens GN=CTNND1 PE=1 SV=2
binding;nucleic acid binding;RNA binding	biological regulation;regulation of translation	cell part;cell projection;cytoplasm;cytosol;intracellular non-membrane-bounded organelle;intracellular organelle;macromolecular complex;neuron projection;organelle;ribonucleoprotein complex		Acetylation;Alternativesplicing;Cellprojection;Coiledcoil;Completeproteome;Cytoplasm;Differentiation;Directproteinsequencing;Glycoprotein;Phosphoprotein;Polymorphism;Proteinsynthesisinhibitor;Referenceproteome;RNA-binding	CF IIAm complex (Cleavage factor IIAm complex)	6.74e-58	92847000	9	-0.908314	Q14444;A0A087X082;G3V153;E9PLA9	Q14444;A0A087X082;G3V153;E9PLA9	Caprin-1	CAPRIN1	>sp|Q14444|CAPR1_HUMAN Caprin-1 OS=Homo sapiens GN=CAPRIN1 PE=1 SV=2;>tr|A0A087X082|A0A087X082_HUMAN Caprin-1 OS=Homo sapiens GN=CAPRIN1 PE=1 SV=1;>tr|G3V153|G3V153_HUMAN Caprin-1 OS=Homo sapiens GN=CAPRIN1 PE=1 SV=1;>tr|E9PLA9|E9PLA9_HUMAN Caprin-1 (Fragm
	catabolic process;cellular metabolic process;cellular process;macromolecule metabolic process;metabolic process;primary metabolic process;protein metabolic process;proteolysis;proteolysis involved in cellular protein catabolic process	cell part;centrosome;cytoplasmic membrane-bounded vesicle;endoplasmic reticulum;endosome;intracellular membrane-bounded organelle;intracellular non-membrane-bounded organelle;intracellular organelle;macromolecular complex;microtubule organizing center;nucleus;organelle;proteasome complex;protein complex;vesicle		Completeproteome;Cytoplasm;Cytoplasmicvesicle;Cytoskeleton;Endoplasmicreticulum;Endosome;Nucleus;Phosphoprotein;Polymorphism;Proteasome;Referenceproteome;Repeat		6.76e-149	42088000	12	-0.915266	J3KN16;Q5VYK3;R4GMY1;F6XAQ5	J3KN16;Q5VYK3;R4GMY1	Proteasome-associated protein ECM29 homolog	ECM29	>tr|J3KN16|J3KN16_HUMAN Proteasome-associated protein ECM29 homolog OS=Homo sapiens GN=KIAA0368 PE=1 SV=1;>sp|Q5VYK3|ECM29_HUMAN Proteasome-associated protein ECM29 homolog OS=Homo sapiens GN=ECM29 PE=1 SV=2;>tr|R4GMY1|R4GMY1_HUMAN Proteasome-associated pr
binding;carboxylic acid binding;catalytic activity;fatty acid binding;lipid binding;lysophosphatidic acid acyltransferase activity;lysophospholipid acyltransferase activity;monocarboxylic acid binding;transferase activity;transferase activity, transferring acyl groups;transferase activity, transferring acyl groups other than amino-acyl groups	biological regulation;biosynthetic process;cell death;cellular component assembly;cellular component organization;cellular ketone metabolic process;cellular lipid metabolic process;cellular metabolic process;cellular process;death;lipid metabolic process;macromolecular complex assembly;macromolecule metabolic process;metabolic process;organic acid metabolic process;primary metabolic process;prote…	cell part;cytoplasm;macromolecular complex;membrane;protein complex	Endocytosis	Alternativesplicing;Apoptosis;Coiledcoil;Completeproteome;Cytoplasm;Golgiapparatus;Lipid-binding;Membrane;Mitochondrion;Mitochondrionoutermembrane;Phosphoprotein;Referenceproteome;SH3domain		7.15e-71	15343000	5	-0.915304	A0A087WW40;Q9Y371	A0A087WW40;Q9Y371	Endophilin-B1	SH3GLB1	>tr|A0A087WW40|A0A087WW40_HUMAN Endophilin-B1 OS=Homo sapiens GN=SH3GLB1 PE=1 SV=1;>sp|Q9Y371|SHLB1_HUMAN Endophilin-B1 OS=Homo sapiens GN=SH3GLB1 PE=1 SV=1
acid-amino acid ligase activity;binding;catalytic activity;DNA binding;ligase activity;ligase activity, forming carbon-nitrogen bonds;nucleic acid binding;small conjugating protein ligase activity;ubiquitin-protein ligase activity	cell differentiation;cellular component organization;cellular metabolic process;cellular nitrogen compound metabolic process;cellular process;chromatin modification;chromatin organization;chromosome organization;developmental process;DNA metabolic process;DNA repair;histone modification;macromolecule metabolic process;macromolecule modification;metabolic process;nitrogen compound metabolic proces…	cell part;cytoplasm;intracellular;intracellular membrane-bounded organelle;intracellular organelle;nucleus;organelle	Ubiquitin mediated proteolysis	3D-structure;Alternativesplicing;Chromosomalrearrangement;Completeproteome;Cytoplasm;Differentiation;Diseasemutation;DNA-binding;DNAdamage;DNArepair;Ligase;Mentalretardation;Nucleus;Phosphoprotein;Polymorphism;Referenceproteome;Ublconjugationpathway	ARF-Mule complex	2.56e-91	49717000	20	-0.918637	Q7Z6Z7;H0Y659;A0A087X146	Q7Z6Z7	E3 ubiquitin-protein ligase HUWE1	HUWE1	>sp|Q7Z6Z7|HUWE1_HUMAN E3 ubiquitin-protein ligase HUWE1 OS=Homo sapiens GN=HUWE1 PE=1 SV=3
adenyl nucleotide binding;adenyl ribonucleotide binding;ATP binding;binding;cation binding;ion binding;lipoprotein particle receptor binding;low-density lipoprotein particle receptor binding;metal ion binding;nucleotide binding;protein binding;purine nucleotide binding;purine ribonucleoside triphosphate binding;purine ribonucleotide binding;receptor binding;ribonucleotide binding	biological regulation;cell motility;cellular component movement;cellular metabolic process;cellular process;locomotion;macromolecule metabolic process;metabolic process;multicellular organismal process;primary metabolic process;protein folding;protein metabolic process;response to abiotic stimulus;response to chemical stimulus;response to heat;response to stimulus;response to stress;signal transd…	cell part;membrane	Protein processing in endoplasmic reticulum	3D-structure;Acetylation;Chaperone;Completeproteome;Lipoprotein;Membrane;Metal-binding;Methylation;Phosphoprotein;Prenylation;Referenceproteome;Repeat;Zinc;Zinc-finger		1.49e-109	157500000	7	-0.921113	P31689	P31689	DnaJ homolog subfamily A member 1	DNAJA1	>sp|P31689|DNJA1_HUMAN DnaJ homolog subfamily A member 1 OS=Homo sapiens GN=DNAJA1 PE=1 SV=2
binding;cation binding;ion binding;metal ion binding	behavior;biological adhesion;biological regulation;cell adhesion;cell motility;cellular component movement;cellular process;coagulation;immune system process;locomotion;multicellular organismal process;neurological system process;regulation of body fluid levels;response to stimulus;signal transduction	cell part;cell surface;macromolecular complex;protein complex;receptor complex;synapse	Arrhythmogenic right ventricular cardiomyopathy (ARVC);Dilated cardiomyopathy;ECM-receptor interaction;Focal adhesion;Hematopoietic cell lineage;Hypertrophic cardiomyopathy (HCM);Pathways in cancer;Regulation of actin cytoskeleton;Small cell lung cancer	Alternativesplicing;Calcium;Celladhesion;Cleavageonpairofbasicresidues;Completeproteome;Directproteinsequencing;Disulfidebond;Epidermolysisbullosa;Glycoprotein;Integrin;Membrane;Metal-binding;Phosphoprotein;Polymorphism;Receptor;Referenceproteome;Repeat;Signal;Transmembrane;Transmembranehelix	ITGA3-ITGB1 complex;ITGA3-ITGB1-BSG complex;ITGA3-ITGB1-CD151 complex;ITGA3-ITGB1-CD63 complex;ITGA3-ITGB1-THBS1 complex	3.11e-71	58235000	5	-0.924543	P26006;D6R9X8;H0YA49	P26006	Integrin alpha-3;Integrin alpha-3 heavy chain;Integrin alpha-3 light chain	ITGA3	>sp|P26006|ITA3_HUMAN Integrin alpha-3 OS=Homo sapiens GN=ITGA3 PE=1 SV=5
binding;nucleic acid binding;RNA binding;structural constituent of ribosome;structural molecule activity	biosynthetic process;catabolic process;cellular component assembly;cellular component disassembly;cellular component organization;cellular macromolecular complex assembly;cellular metabolic process;cellular nitrogen compound metabolic process;cellular process;establishment of localization;macromolecular complex assembly;macromolecule metabolic process;metabolic process;mRNA metabolic process;nitr…	cell part;intracellular non-membrane-bounded organelle;intracellular organelle;macromolecular complex;nucleolus;organelle;ribonucleoprotein complex;small ribosomal subunit	Ribosome	Acetylation;Completeproteome;Directproteinsequencing;Referenceproteome;Ribonucleoprotein;Ribosomalprotein	40S ribosomal subunit, cytoplasmic;Ribosome, cytoplasmic	1.33e-33	243020000	4	-0.926394	P62851	P62851	40S ribosomal protein S25	RPS25	>sp|P62851|RS25_HUMAN 40S ribosomal protein S25 OS=Homo sapiens GN=RPS25 PE=1 SV=1
binding;nucleic acid binding;RNA binding;structural constituent of ribosome;structural molecule activity	anatomical structure morphogenesis;biosynthetic process;catabolic process;cellular component disassembly;cellular component organization;cellular metabolic process;cellular nitrogen compound metabolic process;cellular process;developmental process;establishment of localization;macromolecule metabolic process;metabolic process;mRNA metabolic process;nitrogen compound metabolic process;nucleobase-c…	cell part;macromolecular complex;ribonucleoprotein complex	Ribosome	Acetylation;Completeproteome;Phosphoprotein;Polymorphism;Referenceproteome;Ribonucleoprotein;Ribosomalprotein	60S ribosomal subunit, cytoplasmic;Nop56p-associated pre-rRNA complex;Parvulin-associated pre-rRNP complex;Ribosome, cytoplasmic;TRBP containing complex (DICER, RPL7A, EIF6, MOV10 and subunits of the 60S ribosomal particle)	4.38e-38	180560000	3	-0.928988	P62906	P62906	60S ribosomal protein L10a	RPL10A	>sp|P62906|RL10A_HUMAN 60S ribosomal protein L10a OS=Homo sapiens GN=RPL10A PE=1 SV=2
binding;DNA binding;nucleic acid binding;RNA binding;single-stranded DNA binding;structure-specific DNA binding	cellular metabolic process;cellular nitrogen compound metabolic process;cellular process;macromolecule metabolic process;metabolic process;mRNA metabolic process;mRNA processing;nitrogen compound metabolic process;nucleobase-containing compound metabolic process;primary metabolic process;RNA metabolic process;RNA processing;RNA splicing	cell part;cytoplasm;macromolecular complex;nucleoplasm;ribonucleoprotein complex	Spliceosome	3D-structure;Completeproteome;Cytoplasm;Directproteinsequencing;DNA-binding;Nucleus;Phosphoprotein;Referenceproteome;Repeat;Ribonucleoprotein;RNA-binding		5.13e-84	303830000	7	-0.929198	Q15365	Q15365	Poly(rC)-binding protein 1	PCBP1	>sp|Q15365|PCBP1_HUMAN Poly(rC)-binding protein 1 OS=Homo sapiens GN=PCBP1 PE=1 SV=2
structural molecule activity	cell division;cellular component movement;cellular component organization;cellular process;cytoskeleton organization;establishment of localization;organelle organization	cell part;cytoplasm;cytoskeleton;intracellular non-membrane-bounded organelle;intracellular organelle;macromolecular complex;membrane;organelle;plasma membrane;protein complex		Acetylation;Alternativesplicing;Completeproteome;Cytoplasm;Cytoskeleton;Directproteinsequencing;Microtubule;Phosphoprotein;Polymorphism;Referenceproteome;Repeat		1.03e-131	285810000	22	-0.933652	E7EVA0;P27816;H7C456	E7EVA0;P27816	Microtubule-associated protein;Microtubule-associated protein 4	MAP4	>tr|E7EVA0|E7EVA0_HUMAN Microtubule-associated protein OS=Homo sapiens GN=MAP4 PE=1 SV=1;>sp|P27816|MAP4_HUMAN Microtubule-associated protein 4 OS=Homo sapiens GN=MAP4 PE=1 SV=3
	cellular process;chromosome segregation;metabolic process;small molecule metabolic process	cell part;intracellular membrane-bounded organelle;intracellular organelle;macromolecular complex;nucleus;organelle;protein complex		Chromosomepartition;Completeproteome;Cytoplasm;Cytoskeleton;Directproteinsequencing;Nucleus;Referenceproteome		5.87e-20	16737000	2	-0.935961	Q9Y3D0;H3BNV7;J3KS95	Q9Y3D0;H3BNV7;J3KS95	Mitotic spindle-associated MMXD complex subunit MIP18	FAM96B	>sp|Q9Y3D0|MIP18_HUMAN Mitotic spindle-associated MMXD complex subunit MIP18 OS=Homo sapiens GN=FAM96B PE=1 SV=1;>tr|H3BNV7|H3BNV7_HUMAN Mitotic spindle-associated MMXD complex subunit MIP18 (Fragment) OS=Homo sapiens GN=FAM96B PE=1 SV=1;>tr|J3KS95|J3KS95_
catalytic activity;cytidylyltransferase activity;nucleotidyltransferase activity;phosphatidate cytidylyltransferase activity;transferase activity;transferase activity, transferring phosphorus-containing groups	biosynthetic process;cellular lipid metabolic process;cellular metabolic process;cellular process;glycerol ether metabolic process;lipid metabolic process;metabolic process;primary metabolic process;small molecule metabolic process	cell part;endoplasmic reticulum;intracellular membrane-bounded organelle;intracellular organelle;membrane;organelle	Glycerophospholipid metabolism;Phosphatidylinositol signaling system	Alternativesplicing;Completeproteome;Lipidbiosynthesis;Lipidmetabolism;Membrane;Mitochondrion;Mitochondrioninnermembrane;Nucleotidyltransferase;Phospholipidbiosynthesis;Phospholipidmetabolism;Phosphoprotein;Referenceproteome;Transferase;Transmembrane;Transmembranehelix		7e-21	5674300	2	-0.936224	O95674	O95674	Phosphatidate cytidylyltransferase 2	CDS2	>sp|O95674|CDS2_HUMAN Phosphatidate cytidylyltransferase 2 OS=Homo sapiens GN=CDS2 PE=1 SV=1
acid-amino acid ligase activity;adenyl nucleotide binding;adenyl ribonucleotide binding;ATP binding;binding;catalytic activity;ligase activity;ligase activity, forming carbon-nitrogen bonds;NEDD8 activating enzyme activity;nucleotide binding;purine nucleotide binding;purine ribonucleoside triphosphate binding;purine ribonucleotide binding;ribonucleotide binding;small protein activating enzyme act…	biological regulation;cell cycle;cellular metabolic process;cellular process;macromolecule metabolic process;macromolecule modification;metabolic process;mitotic cell cycle;primary metabolic process;protein metabolic process;protein modification by small protein conjugation or removal;protein modification process;proteolysis;regulation of cell cycle	cell part;intracellular membrane-bounded organelle;intracellular organelle;nucleus;organelle	Ubiquitin mediated proteolysis	3D-structure;Alternativesplicing;ATP-binding;Cellcycle;Completeproteome;Ligase;Nucleotide-binding;Polymorphism;Referenceproteome;Ublconjugationpathway	APPBP1-UBA3 complex	6.2e-22	21387000	6	-0.936653	Q8TBC4;F8W8D4;F8WF86	Q8TBC4;F8W8D4	NEDD8-activating enzyme E1 catalytic subunit	UBA3	>sp|Q8TBC4|UBA3_HUMAN NEDD8-activating enzyme E1 catalytic subunit OS=Homo sapiens GN=UBA3 PE=1 SV=2;>tr|F8W8D4|F8W8D4_HUMAN NEDD8-activating enzyme E1 catalytic subunit OS=Homo sapiens GN=UBA3 PE=1 SV=1
binding;catalytic activity;cytokine receptor binding;growth factor receptor binding;hydrolase activity;hydrolase activity, acting on ester bonds;interleukin-2 receptor binding;nucleic acid binding;phosphatase activity;phosphoprotein phosphatase activity;phosphoric ester hydrolase activity;protein binding;protein serine/threonine phosphatase activity;protein tyrosine phosphatase activity;receptor …	cellular component organization;cellular membrane organization;cellular process;establishment of localization;membrane organization;mitochondrion organization;organelle organization;protein targeting;protein transport;transport	cell part;macromolecular complex;mitochondrial inner membrane presequence translocase complex;protein complex		Alternativesplicing;Completeproteome;Directproteinsequencing;Membrane;Mitochondrion;Mitochondrioninnermembrane;Nucleus;Proteintransport;Referenceproteome;RNA-binding;Transitpeptide;Translocation;Transmembrane;Transmembranehelix;Transport	TIM (TIMM23, TIMM50) complex, mitochondrial;TIM50a-coilin complex;TIM50a-SMN1 complex	1.87e-14	10477000	3	-0.942388	Q3ZCQ8;M0R2F8;M0R0C3;M0R003;M0R047	Q3ZCQ8;M0R2F8;M0R0C3	Mitochondrial import inner membrane translocase subunit TIM50	TIMM50	>sp|Q3ZCQ8|TIM50_HUMAN Mitochondrial import inner membrane translocase subunit TIM50 OS=Homo sapiens GN=TIMM50 PE=1 SV=2;>tr|M0R2F8|M0R2F8_HUMAN Mitochondrial import inner membrane translocase subunit TIM50 OS=Homo sapiens GN=TIMM50 PE=1 SV=2;>tr|M0R0C3|M0
	establishment of localization;transport	cell part;endosome;intracellular membrane-bounded organelle;intracellular organelle;membrane;organelle		Completeproteome;Endosome;Membrane;Referenceproteome;Signal;Transmembrane;Transmembranehelix		1.03e-18	31297000	5	-0.945025	Q99805	Q99805	Transmembrane 9 superfamily member 2	TM9SF2	>sp|Q99805|TM9S2_HUMAN Transmembrane 9 superfamily member 2 OS=Homo sapiens GN=TM9SF2 PE=1 SV=1
binding;cation binding;ion binding;metal ion binding;transition metal ion binding;zinc ion binding	biological adhesion;biological regulation;cell adhesion;cell communication;cell-cell signaling;cellular process;interspecies interaction between organisms;multi-organism process;response to stimulus;signal transduction;signaling	cell part;cytoplasm;intracellular membrane-bounded organelle;intracellular organelle;nucleus;organelle	Focal adhesion	Acetylation;Celladhesion;Celljunction;Completeproteome;Cytoplasm;Cytoskeleton;Directproteinsequencing;Host-virusinteraction;LIMdomain;Metal-binding;Nucleus;Phosphoprotein;Polymorphism;Referenceproteome;Repeat;Zinc		2.66e-85	99336000	6	-0.945278	Q15942;H0Y2Y8;H7C3D3;C9IZ41;C9JJK5	Q15942;H0Y2Y8;H7C3D3	Zyxin	ZYX	>sp|Q15942|ZYX_HUMAN Zyxin OS=Homo sapiens GN=ZYX PE=1 SV=1;>tr|H0Y2Y8|H0Y2Y8_HUMAN Zyxin (Fragment) OS=Homo sapiens GN=ZYX PE=1 SV=1;>tr|H7C3D3|H7C3D3_HUMAN Zyxin (Fragment) OS=Homo sapiens GN=ZYX PE=1 SV=1
binding;cation binding;ion binding;metal ion binding	anatomical structure morphogenesis;biological adhesion;biological regulation;cell adhesion;cell communication;cell differentiation;cell junction organization;cell motility;cellular component assembly;cellular component movement;cellular component organization;cellular process;coagulation;developmental process;extracellular matrix organization;extracellular structure organization;immune system pro…	cell part;macromolecular complex;membrane;plasma membrane;protein complex;receptor complex	Arrhythmogenic right ventricular cardiomyopathy (ARVC);Cell adhesion molecules (CAMs);Dilated cardiomyopathy;ECM-receptor interaction;Focal adhesion;Hematopoietic cell lineage;Hypertrophic cardiomyopathy (HCM);Pathways in cancer;Regulation of actin cytoskeleton;Small cell lung cancer;Toxoplasmosis	Alternativesplicing;Calcium;Celladhesion;Cellmembrane;Cleavageonpairofbasicresidues;Completeproteome;Directproteinsequencing;Disulfidebond;Epidermolysisbullosa;Glycoprotein;Integrin;Membrane;Metal-binding;Phosphoprotein;Receptor;Referenceproteome;Repeat;Signal;Transmembrane;Transmembranehelix	ITGA6-ITGB1 complex;ITGA6-ITGB1-CD151 complex;ITGA6-ITGB1-CYR61 complex;ITGA6-ITGB4 complex;ITGA6-ITGB4-CD151 complex;ITGA6-ITGB4-CD9 complex;ITGA6-ITGB4-FYN complex;ITGA6-ITGB4-LAMA5 complex;ITGA6-ITGB4-Laminin10/12 complex;ITGA6-ITGB4-SHC1-GRB2 complex	5.27e-34	35537000	10	-0.945922	P23229;C9JXX7;H7BZ97	P23229	Integrin alpha-6;Integrin alpha-6 heavy chain;Integrin alpha-6 light chain	ITGA6	>sp|P23229|ITA6_HUMAN Integrin alpha-6 OS=Homo sapiens GN=ITGA6 PE=1 SV=5
adenyl nucleotide binding;adenyl ribonucleotide binding;ATP binding;binding;catalytic activity;ephrin receptor activity;kinase activity;molecular transducer activity;nucleotide binding;phosphotransferase activity, alcohol group as acceptor;protein kinase activity;protein tyrosine kinase activity;purine nucleotide binding;purine ribonucleoside triphosphate binding;purine ribonucleotide binding;rec…	anatomical structure development;anatomical structure formation involved in morphogenesis;anatomical structure morphogenesis;biological adhesion;biological regulation;cell adhesion;cell death;cell development;cell differentiation;cell morphogenesis;cell motility;cell proliferation;cellular component morphogenesis;cellular component movement;cellular component organization;cellular process;death;d…	cell part	Axon guidance	3D-structure;Angiogenesis;Apoptosis;ATP-binding;Cataract;Celladhesion;Celljunction;Cellmembrane;Cellprojection;Completeproteome;Differentiation;Diseasemutation;Disulfidebond;Glycoprotein;Kinase;Membrane;Nucleotide-binding;Phosphoprotein;Polymorphism;Receptor;Referenceproteome;Repeat;Signal;Transferase;Transmembrane;Transmembranehelix;Tyrosine-proteinkinase;Ublconjugation	TIAM1-EFNB1-EPHA2 complex	3.82e-41	64592000	9	-0.94682	P29317	P29317	Ephrin type-A receptor 2	EPHA2	>sp|P29317|EPHA2_HUMAN Ephrin type-A receptor 2 OS=Homo sapiens GN=EPHA2 PE=1 SV=2
binding;nucleic acid binding;nucleotide binding;RNA binding	biological regulation;biosynthetic process;cellular component assembly;cellular component organization;cellular macromolecular complex assembly;cellular metabolic process;cellular nitrogen compound metabolic process;cellular process;establishment of localization;macromolecular complex assembly;macromolecule metabolic process;metabolic process;mRNA metabolic process;mRNA processing;nitrogen compou…	cell part;cytoplasm;intracellular non-membrane-bounded organelle;intracellular organelle;nucleolus;nucleoplasm;organelle	Spliceosome	Alternativesplicing;Completeproteome;Directproteinsequencing;mRNAprocessing;mRNAsplicing;Nucleus;Phosphoprotein;Polymorphism;Referenceproteome;Repeat;Repressor;RNA-binding	PGC-1-SRp40-SRp55-SRp75 complex;Spliceosome;SRp30c-SRp55 complex;TRA2B1-SRp30c-SRp55 complex	1.34e-27	131600000	6	-0.951426	Q13247;Q08170;A0A0D9SEM4;B4DUA4;B4DJK0	Q13247	Serine/arginine-rich splicing factor 6	SRSF6	>sp|Q13247|SRSF6_HUMAN Serine/arginine-rich splicing factor 6 OS=Homo sapiens GN=SRSF6 PE=1 SV=2
molecular transducer activity;signal transducer activity	biological adhesion;biological regulation;cell activation;cell adhesion;cell division;cell motility;cell proliferation;cellular component movement;cellular component organization;cellular process;cytoskeleton organization;immune system process;locomotion;organelle organization;response to chemical stimulus;response to endogenous stimulus;response to external stimulus;response to stimulus;signal t…	cell part;cell projection;cytosol	Bacterial invasion of epithelial cells;Chemokine signaling pathway;Focal adhesion;Leukocyte transendothelial migration;Regulation of actin cytoskeleton	3D-structure;Acetylation;Alternativesplicing;Celladhesion;Celljunction;Completeproteome;Cytoplasm;Directproteinsequencing;Phosphoprotein;Polymorphism;Referenceproteome;SH3-binding;SH3domain	CAS-SRC-FAK complex;CIN85 complex (CIN85, CRK, BCAR1, CBL, PIK3R1, GRB2, SOS1);CRK-BCAR1-DOCK1 complex;p130Cas-ER-alpha-cSrc-kinase- PI3-kinase p85-subunit complex;Polycystin-1 multiprotein complex (ACTN1, CDH1, SRC, JUP, VCL, CTNNB1, PXN, BCAR1, PKD1, PTK2, TLN1)	2.27e-28	12853000	6	-0.958648	P56945;H3BN62	P56945	Breast cancer anti-estrogen resistance protein 1	BCAR1	>sp|P56945|BCAR1_HUMAN Breast cancer anti-estrogen resistance protein 1 OS=Homo sapiens GN=BCAR1 PE=1 SV=2
binding;lipid binding;phosphatidylinositol binding;phosphatidylinositol-3-phosphate binding;phospholipid binding	cell communication;cellular component organization;cellular membrane organization;cellular process;endocytosis;establishment of localization;membrane invagination;membrane organization;protein transport;transport;vesicle-mediated transport	cell part;endosome;intracellular membrane-bounded organelle;intracellular organelle;membrane;organelle		3D-structure;Acetylation;Alternativesplicing;Chromosomalrearrangement;Completeproteome;Directproteinsequencing;Endosome;Lipid-binding;Microphthalmia;Phosphoprotein;Proteintransport;Referenceproteome;Transport;Ublconjugation		3.16e-23	52505000	7	-0.959075	O60493	O60493	Sorting nexin-3	SNX3	>sp|O60493|SNX3_HUMAN Sorting nexin-3 OS=Homo sapiens GN=SNX3 PE=1 SV=3
catalytic activity;methyltransferase activity;RNA methyltransferase activity;S-adenosylmethionine-dependent methyltransferase activity;transferase activity;transferase activity, transferring one-carbon groups;tRNA (adenine) methyltransferase activity;tRNA (adenine-N1-)-methyltransferase activity;tRNA methyltransferase activity		cell part;intracellular membrane-bounded organelle;intracellular organelle;macromolecular complex;nucleus;organelle;protein complex;tRNA methyltransferase complex		Completeproteome;Methyltransferase;Nucleus;Phosphoprotein;Polymorphism;Referenceproteome;S-adenosyl-L-methionine;Transferase;tRNAprocessing		2.69e-08	4928900	2	-0.965366	Q96FX7;H0Y2Q1	Q96FX7;H0Y2Q1	tRNA (adenine(58)-N(1))-methyltransferase catalytic subunit TRMT61A	TRMT61A	>sp|Q96FX7|TRM61_HUMAN tRNA (adenine(58)-N(1))-methyltransferase catalytic subunit TRMT61A OS=Homo sapiens GN=TRMT61A PE=1 SV=1;>tr|H0Y2Q1|H0Y2Q1_HUMAN tRNA (adenine(58)-N(1))-methyltransferase catalytic subunit TRMT61A (Fragment) OS=Homo sapiens GN=TRMT61
binding;carbohydrate binding;extracellular matrix binding;glycosaminoglycan binding;heparin binding;pattern binding;polysaccharide binding	anatomical structure development;anatomical structure formation involved in morphogenesis;anatomical structure morphogenesis;biological adhesion;biological regulation;cell adhesion;cell death;cell differentiation;cell motility;cell proliferation;cellular component movement;cellular component organization;cellular metabolic process;cellular process;death;developmental process;extracellular matrix …	extracellular region		Celladhesion;Chemotaxis;Completeproteome;Disulfidebond;Growthfactorbinding;Heparin-binding;Polymorphism;Referenceproteome;Secreted;Signal	ITGA6-ITGB1-CYR61 complex;ITGAV-ITGB5-CYR61 complex	1.76e-11	6180600	2	-0.966055	O00622;A0A087WVM3	O00622;A0A087WVM3	Protein CYR61	CYR61	>sp|O00622|CYR61_HUMAN Protein CYR61 OS=Homo sapiens GN=CYR61 PE=1 SV=1;>tr|A0A087WVM3|A0A087WVM3_HUMAN Protein CYR61 OS=Homo sapiens GN=CYR61 PE=1 SV=1
binding;cation binding;ion binding;lipid binding;metal ion binding;protein transporter activity;substrate-specific transporter activity;transition metal ion binding;transporter activity;zinc ion binding	biological regulation;cellular component organization;cellular membrane organization;cellular process;endocytosis;establishment of localization;membrane invagination;membrane organization;regulation of transport;transport;vesicle-mediated transport	cell part;membrane	Endocytosis	3D-structure;Alternativesplicing;Coiledcoil;Completeproteome;Cytoplasm;Endocytosis;Endosome;Lipid-binding;Membrane;Metal-binding;Phosphoprotein;Polymorphism;Proteintransport;Referenceproteome;Transport;Zinc;Zinc-finger		2.92e-17	15081000	4	-0.969881	Q96T51;H0YA47;J3KPP6;H0YAC8;H0Y9Y8	Q96T51	RUN and FYVE domain-containing protein 1	RUFY1	>sp|Q96T51|RUFY1_HUMAN RUN and FYVE domain-containing protein 1 OS=Homo sapiens GN=RUFY1 PE=1 SV=2
adenyl nucleotide binding;adenyl ribonucleotide binding;ATP binding;binding;carbon-nitrogen ligase activity, with glutamine as amido-N-donor;catalytic activity;ligase activity;ligase activity, forming carbon-nitrogen bonds;nucleotide binding;phosphoribosylformylglycinamidine synthase activity;purine nucleotide binding;purine ribonucleoside triphosphate binding;purine ribonucleotide binding;ribonu…	amine metabolic process;biosynthetic process;cellular amino acid metabolic process;cellular aromatic compound metabolic process;cellular ketone metabolic process;cellular metabolic process;cellular nitrogen compound metabolic process;cellular process;heterocycle metabolic process;metabolic process;nitrogen compound metabolic process;nucleobase-containing compound metabolic process;nucleobase-cont…	cell part;cytosol	Purine metabolism	ATP-binding;Completeproteome;Cytoplasm;Glutamineamidotransferase;Ligase;Nucleotide-binding;Phosphoprotein;Polymorphism;Purinebiosynthesis;Referenceproteome		1.61e-50	36820000	14	-0.973835	O15067;J3QSH6;J3QSG0;J3KT98;J3KTL4;H0YGH1;J3QL39	O15067	Phosphoribosylformylglycinamidine synthase	PFAS	>sp|O15067|PUR4_HUMAN Phosphoribosylformylglycinamidine synthase OS=Homo sapiens GN=PFAS PE=1 SV=4
adenyl nucleotide binding;adenyl ribonucleotide binding;AMP binding;binding;carbohydrate binding;carbohydrate phosphatase activity;catalytic activity;cation binding;fructose 1,6-bisphosphate 1-phosphatase activity;hydrolase activity;hydrolase activity, acting on ester bonds;ion binding;metal ion binding;monosaccharide binding;nucleotide binding;phosphatase activity;phosphoric ester hydrolase acti…	alcohol metabolic process;biological regulation;biosynthetic process;carbohydrate metabolic process;cellular component assembly;cellular component organization;cellular metabolic process;cellular process;macromolecular complex assembly;metabolic process;primary metabolic process;protein complex assembly;response to chemical stimulus;response to drug;response to stimulus;small molecule metabolic p…	cell part;cytosol	Carbon fixation in photosynthetic organisms;Fructose and mannose metabolism;Glycolysis / Gluconeogenesis;Insulin signaling pathway;Methane metabolism;Pentose phosphate pathway	3D-structure;Acetylation;Allostericenzyme;Carbohydratemetabolism;Completeproteome;Directproteinsequencing;Diseasemutation;Gluconeogenesis;Hydrolase;Magnesium;Metal-binding;Polymorphism;Referenceproteome		0.0003008	2529500	1	-0.977983	P09467	P09467	Fructose-1,6-bisphosphatase 1	FBP1	>sp|P09467|F16P1_HUMAN Fructose-1,6-bisphosphatase 1 OS=Homo sapiens GN=FBP1 PE=1 SV=5
		cell part;intracellular membrane-bounded organelle;intracellular organelle;nucleus;organelle		Acetylation;Completeproteome;Nucleus;Referenceproteome		2.59e-149	9895700	2	-0.980057	Q9GZU8;H3BMX9;H3BUL4;H3BP64;H3BSY6;H3BTP8;H3BTI2;H3BQQ6;H3BU93;H3BSF0;Q6P4H7;H3BN22;H3BPF9;H3BPH9	Q9GZU8;H3BMX9;H3BUL4;H3BP64;H3BSY6;H3BTP8;H3BTI2;H3BQQ6;H3BU93;H3BSF0;Q6P4H7;H3BN22;H3BPF9;H3BPH9	Protein FAM192A	FAM192A;NIP30	>sp|Q9GZU8|F192A_HUMAN Protein FAM192A OS=Homo sapiens GN=FAM192A PE=1 SV=1;>tr|H3BMX9|H3BMX9_HUMAN Protein FAM192A (Fragment) OS=Homo sapiens GN=FAM192A PE=1 SV=1;>tr|H3BUL4|H3BUL4_HUMAN Protein FAM192A (Fragment) OS=Homo sapiens GN=FAM192A PE=1 SV=1;>tr|
binding;DNA binding;nucleic acid binding;nucleic acid binding transcription factor activity;RNA binding;sequence-specific DNA binding transcription factor activity;single-stranded DNA binding;structure-specific DNA binding	biological regulation;biosynthetic process;cellular metabolic process;cellular nitrogen compound metabolic process;cellular process;macromolecule metabolic process;metabolic process;nitrogen compound metabolic process;nucleobase-containing compound metabolic process;primary metabolic process;RNA metabolic process;transcription from RNA polymerase II promoter	cell part;intracellular membrane-bounded organelle;intracellular organelle;nucleus;organelle		3D-structure;Alternativesplicing;Completeproteome;Directproteinsequencing;DNA-binding;Nucleus;Phosphoprotein;Polymorphism;Referenceproteome;Repeat;Transcription;Transcriptionregulation;Ublconjugation		1.39e-73	53519000	6	-0.990347	E9PEB5;Q96AE4;C9JSZ1	E9PEB5;Q96AE4;C9JSZ1	Far upstream element-binding protein 1	FUBP1	>tr|E9PEB5|E9PEB5_HUMAN Far upstream element-binding protein 1 OS=Homo sapiens GN=FUBP1 PE=1 SV=1;>sp|Q96AE4|FUBP1_HUMAN Far upstream element-binding protein 1 OS=Homo sapiens GN=FUBP1 PE=1 SV=3;>tr|C9JSZ1|C9JSZ1_HUMAN Far upstream element-binding protein
binding;nucleic acid binding;RNA binding;structural constituent of ribosome;structural molecule activity	biosynthetic process;catabolic process;cellular component disassembly;cellular component organization;cellular metabolic process;cellular nitrogen compound metabolic process;cellular process;establishment of localization;macromolecule metabolic process;metabolic process;mRNA metabolic process;nitrogen compound metabolic process;nucleobase-containing compound metabolic process;primary metabolic pr…	cell part;intracellular non-membrane-bounded organelle;intracellular organelle;macromolecular complex;organelle;ribonucleoprotein complex;ribosome	Ribosome	Alternativesplicing;Completeproteome;Phosphoprotein;Referenceproteome;Ribonucleoprotein;Ribosomalprotein	60S ribosomal subunit, cytoplasmic;Nop56p-associated pre-rRNA complex;Ribosome, cytoplasmic;TRBP containing complex (DICER, RPL7A, EIF6, MOV10 and subunits of the 60S ribosomal particle)	6.14e-25	114110000	3	-0.99555	P61313;E7ENU7;E7EQV9;E7EX53;E7ERA2	P61313;E7ENU7;E7EQV9;E7EX53	60S ribosomal protein L15;Ribosomal protein L15	RPL15	>sp|P61313|RL15_HUMAN 60S ribosomal protein L15 OS=Homo sapiens GN=RPL15 PE=1 SV=2;>tr|E7ENU7|E7ENU7_HUMAN Ribosomal protein L15 (Fragment) OS=Homo sapiens GN=RPL15 PE=1 SV=1;>tr|E7EQV9|E7EQV9_HUMAN Ribosomal protein L15 (Fragment) OS=Homo sapiens GN=RPL15
arginine N-methyltransferase activity;beta-catenin binding;binding;catalytic activity;DNA binding;histone acetyl-lysine binding;histone binding;histone methyltransferase activity;histone methyltransferase activity (H3-R17 specific);histone-arginine N-methyltransferase activity;ligand-dependent nuclear receptor transcription coactivator activity;methyltransferase activity;N-methyltransferase activ…	anatomical structure morphogenesis;biological regulation;biosynthetic process;cellular component organization;cellular lipid metabolic process;cellular metabolic process;cellular nitrogen compound metabolic process;cellular process;chromatin modification;chromatin organization;chromosome organization;developmental process;histone modification;interspecies interaction between organisms;lipid metab…	cell part;cytosol;nucleoplasm		3D-structure;Alternativesplicing;Chromatinregulator;Completeproteome;Cytoplasm;Host-virusinteraction;Methylation;Methyltransferase;Nucleus;Phosphoprotein;Referenceproteome;S-adenosyl-L-methionine;Transcription;Transcriptionregulation;Transferase	NUMAC complex (nucleosomal methylation activator complex)	2.46e-25	23678000	5	-0.996515	Q86X55;K7EQA8;K7EPK1;K7EK20	Q86X55;K7EQA8	Histone-arginine methyltransferase CARM1	CARM1	>sp|Q86X55|CARM1_HUMAN Histone-arginine methyltransferase CARM1 OS=Homo sapiens GN=CARM1 PE=1 SV=3;>tr|K7EQA8|K7EQA8_HUMAN Histone-arginine methyltransferase CARM1 (Fragment) OS=Homo sapiens GN=CARM1 PE=1 SV=1
binding;nucleic acid binding;RNA binding;rRNA binding;structural constituent of ribosome;structural molecule activity	biosynthetic process;catabolic process;cellular component disassembly;cellular component organization;cellular localization;cellular metabolic process;cellular nitrogen compound metabolic process;cellular process;establishment of localization;localization;macromolecule metabolic process;metabolic process;mRNA metabolic process;nitrogen compound metabolic process;nucleobase-containing compound met…	cell part;intracellular non-membrane-bounded organelle;intracellular organelle;macromolecular complex;nucleolus;organelle;ribonucleoprotein complex;ribosome	Ribosome	Acetylation;Alternativesplicing;Completeproteome;Diamond-Blackfananemia;Directproteinsequencing;Diseasemutation;Nucleus;Phosphoprotein;Referenceproteome;Ribonucleoprotein;Ribosomalprotein;RNA-binding;rRNA-binding	60S ribosomal subunit, cytoplasmic;Nop56p-associated pre-rRNA complex;Ribosome, cytoplasmic;TRBP containing complex (DICER, RPL7A, EIF6, MOV10 and subunits of the 60S ribosomal particle)	1.94e-175	216400000	4	-0.997285	P62913;Q5VVC8;Q5VVC9	P62913;Q5VVC8;Q5VVC9	60S ribosomal protein L11	RPL11	>sp|P62913|RL11_HUMAN 60S ribosomal protein L11 OS=Homo sapiens GN=RPL11 PE=1 SV=2;>tr|Q5VVC8|Q5VVC8_HUMAN 60S ribosomal protein L11 (Fragment) OS=Homo sapiens GN=RPL11 PE=1 SV=1;>tr|Q5VVC9|Q5VVC9_HUMAN 60S ribosomal protein L11 (Fragment) OS=Homo sapiens
binding;DNA binding;lamin binding;nucleic acid binding;protein binding	biological regulation	cell part;membrane;nuclear envelope		3D-structure;Acetylation;Alternativesplicing;Cardiomyopathy;Chromosome;Coiledcoil;Completeproteome;Directproteinsequencing;Diseasemutation;DNA-binding;Nucleus;Pharmaceutical;Phosphoprotein;Polymorphism;Referenceproteome		2.08e-119	220970000	14	-0.998749	P42166	P42166	Lamina-associated polypeptide 2, isoform alpha;Thymopoietin;Thymopentin	TMPO	>sp|P42166|LAP2A_HUMAN Lamina-associated polypeptide 2, isoform alpha OS=Homo sapiens GN=TMPO PE=1 SV=2
acid-amino acid ligase activity;adenyl nucleotide binding;adenyl ribonucleotide binding;ATP binding;binding;catalytic activity;ISG15 ligase activity;ligase activity;ligase activity, forming carbon-nitrogen bonds;nucleotide binding;purine nucleotide binding;purine ribonucleoside triphosphate binding;purine ribonucleotide binding;ribonucleotide binding;small conjugating protein ligase activity;ubiq…	biological regulation;cellular metabolic process;cellular process;macromolecule metabolic process;macromolecule modification;metabolic process;primary metabolic process;protein metabolic process;protein modification by small protein conjugation or removal;protein modification process	cell part;cytoplasm;intracellular membrane-bounded organelle;intracellular organelle;nucleus;organelle	Protein processing in endoplasmic reticulum;Ubiquitin mediated proteolysis	3D-structure;ATP-binding;Completeproteome;Cytoplasm;Growthregulation;Ligase;Nucleotide-binding;Nucleus;Phosphoprotein;Polymorphism;Referenceproteome;Ublconjugationpathway		1.36e-10	15390000	3	-0.99957	Q969T4;R4GND1;R4GN77;Q96LR5;C9J180;R4GNG6;R4GMM6;A0A087X283	Q969T4;R4GND1;R4GN77;Q96LR5	Ubiquitin-conjugating enzyme E2 E3;Ubiquitin-conjugating enzyme E2 E2	UBE2E3;UBE2E2	>sp|Q969T4|UB2E3_HUMAN Ubiquitin-conjugating enzyme E2 E3 OS=Homo sapiens GN=UBE2E3 PE=1 SV=1;>tr|R4GND1|R4GND1_HUMAN Ubiquitin-conjugating enzyme E2 E3 OS=Homo sapiens GN=UBE2E3 PE=1 SV=5;>tr|R4GN77|R4GN77_HUMAN Ubiquitin-conjugating enzyme E2 E3 (Fragmen
binding;cation binding;ion binding;metal ion binding	establishment of localization;ion transport;transport	cell part;intracellular membrane-bounded organelle;intracellular organelle;mitochondrion;organelle		Acetylation;Completeproteome;Phosphoprotein;Referenceproteome		4.96e-06	4659000	2	-1.00011	Q9NVT9;E5RJ86;E5RHK3;E9PR92	Q9NVT9;E5RJ86;E5RHK3;E9PR92	Armadillo repeat-containing protein 1	ARMC1	>sp|Q9NVT9|ARMC1_HUMAN Armadillo repeat-containing protein 1 OS=Homo sapiens GN=ARMC1 PE=1 SV=1;>tr|E5RJ86|E5RJ86_HUMAN Armadillo repeat-containing protein 1 (Fragment) OS=Homo sapiens GN=ARMC1 PE=1 SV=1;>tr|E5RHK3|E5RHK3_HUMAN Armadillo repeat-containing
6-phosphofructokinase activity;adenyl nucleotide binding;adenyl ribonucleotide binding;ATP binding;binding;carbohydrate binding;carbohydrate kinase activity;catalytic activity;cation binding;fructose binding;ion binding;kinase activity;metal ion binding;monosaccharide binding;nucleotide binding;phosphofructokinase activity;phosphotransferase activity, alcohol group as acceptor;purine nucleotide b…	alcohol metabolic process;biological regulation;carbohydrate metabolic process;catabolic process;cellular component assembly;cellular component organization;cellular homeostasis;cellular metabolic process;cellular process;generation of precursor metabolites and energy;homeostatic process;macromolecular complex assembly;metabolic process;primary metabolic process;protein complex assembly;regulatio…	cell part;macromolecular complex;protein complex	Fructose and mannose metabolism;Galactose metabolism;Glycolysis / Gluconeogenesis;Methane metabolism;Pentose phosphate pathway	Acetylation;Allostericenzyme;Alternativesplicing;ATP-binding;Completeproteome;Diseasemutation;Glycogenstoragedisease;Glycolysis;Glycoprotein;Kinase;Magnesium;Metal-binding;Nucleotide-binding;Phosphoprotein;Referenceproteome;Repeat;Transferase		4.98e-13	5968800	2	-1.00178	P08237;F8VZQ1;F8VNX2;F8VX13;F8VSL1	P08237;F8VZQ1;F8VNX2;F8VX13	6-phosphofructokinase, muscle type	PFKM	>sp|P08237|PFKAM_HUMAN ATP-dependent 6-phosphofructokinase, muscle type OS=Homo sapiens GN=PFKM PE=1 SV=2;>tr|F8VZQ1|F8VZQ1_HUMAN ATP-dependent 6-phosphofructokinase, muscle type (Fragment) OS=Homo sapiens GN=PFKM PE=1 SV=1;>tr|F8VNX2|F8VNX2_HUMAN ATP-depe
catalytic activity;hydrolase activity;hydrolase activity, acting on ester bonds;phosphatase activity;phosphoprotein phosphatase activity;phosphoric ester hydrolase activity;protein tyrosine phosphatase activity	anatomical structure morphogenesis;cellular component morphogenesis;cellular component organization;cellular metabolic process;cellular process;developmental process;macromolecule metabolic process;macromolecule modification;metabolic process;phosphorus metabolic process;primary metabolic process;protein dephosphorylation;protein metabolic process;protein modification process	cell part;cell projection;cilium;cytoplasmic membrane-bounded vesicle;endosome;intracellular membrane-bounded organelle;intracellular organelle;microtubule organizing center;nucleus;organelle;vesicle		3D-structure;Cellprojection;Cilium;Ciliumbiogenesis/degradation;Coiledcoil;Completeproteome;Cytoplasm;Cytoplasmicvesicle;Cytoskeleton;Endosome;Hydrolase;Nucleus;Phosphoprotein;Polymorphism;Proteinphosphatase;Referenceproteome;Repeat;TPRrepeat		1.63e-12	10001000	3	-1.00375	Q9H3S7	Q9H3S7	Tyrosine-protein phosphatase non-receptor type 23	PTPN23	>sp|Q9H3S7|PTN23_HUMAN Tyrosine-protein phosphatase non-receptor type 23 OS=Homo sapiens GN=PTPN23 PE=1 SV=1
binding;cation binding;ion binding;metal ion binding;structural constituent of ribosome;structural molecule activity;transition metal ion binding;zinc ion binding	biosynthetic process;catabolic process;cellular component disassembly;cellular component organization;cellular metabolic process;cellular nitrogen compound metabolic process;cellular process;establishment of localization;macromolecule metabolic process;metabolic process;mRNA metabolic process;nitrogen compound metabolic process;nucleobase-containing compound metabolic process;primary metabolic pr…	cell part;macromolecular complex;ribonucleoprotein complex;small ribosomal subunit	Ribosome	Acetylation;Alternativesplicing;Completeproteome;Directproteinsequencing;Metal-binding;Referenceproteome;Ribonucleoprotein;Ribosomalprotein;Zinc	40S ribosomal subunit, cytoplasmic;Nop56p-associated pre-rRNA complex;Ribosome, cytoplasmic	0.00027429	7124500	1	-1.00385	P62273;A0A087WTT6	P62273;A0A087WTT6	40S ribosomal protein S29	RPS29	>sp|P62273|RS29_HUMAN 40S ribosomal protein S29 OS=Homo sapiens GN=RPS29 PE=1 SV=2;>tr|A0A087WTT6|A0A087WTT6_HUMAN 40S ribosomal protein S29 OS=Homo sapiens GN=RPS29 PE=1 SV=1
protein transporter activity;substrate-specific transporter activity;transporter activity	biological regulation;biosynthetic process;cellular component movement;cellular component organization;cellular localization;cellular membrane organization;cellular process;cytoskeleton-dependent intracellular transport;establishment of localization;immune system process;localization;membrane organization;metabolic process;pigment metabolic process;protein transport;transport;vesicle-mediated tra…	cell part;Golgi apparatus;intracellular membrane-bounded organelle;intracellular organelle;macromolecular complex;membrane;organelle;protein complex	Lysosome	3D-structure;Alternativesplicing;Coiledcoil;Completeproteome;Cytoplasm;Golgiapparatus;Membrane;Phosphoprotein;Polymorphism;Proteintransport;Referenceproteome;Repeat;Transport	AP3 adapter complex;AP3-BLOC1 complex;AP3D1-AP3S1 complex;AP3D1-AP3S2 complex	4.37e-15	6661000	3	-1.01168	O14617;A0A087WYN6	O14617	AP-3 complex subunit delta-1	AP3D1	>sp|O14617|AP3D1_HUMAN AP-3 complex subunit delta-1 OS=Homo sapiens GN=AP3D1 PE=1 SV=1
binding;nucleic acid binding;RNA binding;structural constituent of ribosome;structural molecule activity	biosynthetic process;catabolic process;cellular component disassembly;cellular component organization;cellular metabolic process;cellular nitrogen compound metabolic process;cellular process;establishment of localization;macromolecule metabolic process;metabolic process;mRNA metabolic process;nitrogen compound metabolic process;nucleobase-containing compound metabolic process;primary metabolic pr…	cell part;intracellular non-membrane-bounded organelle;intracellular organelle;macromolecular complex;nucleolus;organelle;ribonucleoprotein complex;ribosome	Ribosome	Acetylation;Completeproteome;Directproteinsequencing;Phosphoprotein;Referenceproteome;Ribonucleoprotein;Ribosomalprotein	60S ribosomal subunit, cytoplasmic;Nop56p-associated pre-rRNA complex;Ribosome, cytoplasmic;TNF-alpha/NF-kappa B signaling complex 6	1.19e-86	226660000	13	-1.013	P36578;H3BM89;H3BTP7;H3BU31	P36578;H3BM89	60S ribosomal protein L4	RPL4	>sp|P36578|RL4_HUMAN 60S ribosomal protein L4 OS=Homo sapiens GN=RPL4 PE=1 SV=5;>tr|H3BM89|H3BM89_HUMAN 60S ribosomal protein L4 OS=Homo sapiens GN=RPL4 PE=1 SV=1
binding;lipid binding;phospholipid binding	biological regulation	cell part;cytosol		Alternativesplicing;Celljunction;Completeproteome;Cytoplasm;Directproteinsequencing;Phosphoprotein;Referenceproteome		4.33e-69	96112000	11	-1.02187	Q96TA1	Q96TA1	Niban-like protein 1	FAM129B	>sp|Q96TA1|NIBL1_HUMAN Niban-like protein 1 OS=Homo sapiens GN=FAM129B PE=1 SV=3
	cell division;cellular component organization;cellular metabolic process;cellular nitrogen compound metabolic process;cellular process;chromosome organization;DNA metabolic process;DNA packaging;macromolecule metabolic process;metabolic process;nitrogen compound metabolic process;nucleobase-containing compound metabolic process;organelle organization;primary metabolic process	cell part;centrosome;condensin complex;cytoskeleton;cytosol;intracellular membrane-bounded organelle;intracellular non-membrane-bounded organelle;intracellular organelle;macromolecular complex;microtubule organizing center;nucleus;organelle;protein complex	Cell cycle - yeast	Cellcycle;Celldivision;Chromosome;Completeproteome;Cytoplasm;DNAcondensation;Mitosis;Nucleus;Phosphoprotein;Polymorphism;Referenceproteome;Repeat	13S condensin complex;Condensin I complex;Condensin I-PARP-1-XRCC1 complex	4e-30	32641000	6	-1.02285	Q9BPX3;H0Y9Z8	Q9BPX3;H0Y9Z8	Condensin complex subunit 3	NCAPG	>sp|Q9BPX3|CND3_HUMAN Condensin complex subunit 3 OS=Homo sapiens GN=NCAPG PE=1 SV=1;>tr|H0Y9Z8|H0Y9Z8_HUMAN Condensin complex subunit 3 (Fragment) OS=Homo sapiens GN=NCAPG PE=1 SV=1
	cellular process;establishment of localization;transmembrane transport;transport	cell part		Completeproteome;Glycoprotein;Membrane;Phosphoprotein;Polymorphism;Referenceproteome;Transmembrane;Transmembranehelix		1.27e-05	5511700	1	-1.02778	Q8NBI5;E9PS74;H0YD64	Q8NBI5;E9PS74;H0YD64	Solute carrier family 43 member 3	SLC43A3	>sp|Q8NBI5|S43A3_HUMAN Solute carrier family 43 member 3 OS=Homo sapiens GN=SLC43A3 PE=1 SV=2;>tr|E9PS74|E9PS74_HUMAN Solute carrier family 43 member 3 (Fragment) OS=Homo sapiens GN=SLC43A3 PE=1 SV=1;>tr|H0YD64|H0YD64_HUMAN Solute carrier family 43 member
protein transporter activity;substrate-specific transporter activity;transporter activity	establishment of localization;nuclear transport;nucleocytoplasmic transport;protein targeting;protein transport;transport	cell part;cytoplasm;macromolecular complex;nuclear pore;protein complex		Alternativesplicing;Completeproteome;Cytoplasm;Nucleus;Polymorphism;Proteintransport;Referenceproteome;Repeat;Transport		2.21e-23	14237000	6	-1.0293	Q9UI26;F8WDV0;H0Y8M5;D6RJB1;D6RCN7	Q9UI26;F8WDV0	Importin-11	IPO11	>sp|Q9UI26|IPO11_HUMAN Importin-11 OS=Homo sapiens GN=IPO11 PE=1 SV=1;>tr|F8WDV0|F8WDV0_HUMAN Importin-11 OS=Homo sapiens GN=IPO11 PE=1 SV=1
	anatomical structure formation involved in morphogenesis;anatomical structure morphogenesis;biological adhesion;biological regulation;cell adhesion;cell junction organization;cell morphogenesis;cell motility;cellular component assembly;cellular component morphogenesis;cellular component movement;cellular component organization;cellular process;developmental process;establishment or maintenance of…	cell part;cell projection;cytoplasm;cytoskeleton;cytosol;intracellular membrane-bounded organelle;intracellular non-membrane-bounded organelle;intracellular organelle;membrane;nucleus;organelle;plasma membrane	Focal adhesion	3D-structure;Actin-binding;Alternativesplicing;Angiogenesis;Celladhesion;Celljunction;Cellmembrane;Cellshape;Chemotaxis;Ciliumbiogenesis/degradation;Completeproteome;Cytoplasm;Cytoskeleton;Directproteinsequencing;Membrane;Phosphoprotein;Referenceproteome;Repeat		3.61e-60	34735000	4	-1.03642	J3KNQ4;Q9NVD7;E9PS97	J3KNQ4;Q9NVD7;E9PS97	Alpha-parvin	PARVA	>tr|J3KNQ4|J3KNQ4_HUMAN Alpha-parvin OS=Homo sapiens GN=PARVA PE=1 SV=1;>sp|Q9NVD7|PARVA_HUMAN Alpha-parvin OS=Homo sapiens GN=PARVA PE=1 SV=1;>tr|E9PS97|E9PS97_HUMAN Alpha-parvin (Fragment) OS=Homo sapiens GN=PARVA PE=1 SV=1
				Completeproteome;Phosphoprotein;Polymorphism;Referenceproteome;Repeat;TPRrepeat		6.88e-29	11055000	3	-1.04976	O95801	O95801	Tetratricopeptide repeat protein 4	TTC4	>sp|O95801|TTC4_HUMAN Tetratricopeptide repeat protein 4 OS=Homo sapiens GN=TTC4 PE=1 SV=3
	biological regulation;catabolic process;cell death;cell differentiation;cellular metabolic process;cellular nitrogen compound metabolic process;cellular process;death;developmental process;immune system process;macromolecule metabolic process;macromolecule modification;metabolic process;mRNA metabolic process;multicellular organismal development;multicellular organismal process;nitrogen compound …	cell part;cytosol;macromolecular complex;proteasome complex;protein complex	Proteasome	Alternativesplicing;Completeproteome;Developmentalprotein;Differentiation;Nucleus;Phosphoprotein;Polymorphism;Proteasome;Referenceproteome;Repeat;Spermatogenesis		2.97e-05	1321000	1	-1.06597	Q14997	Q14997	Proteasome activator complex subunit 4	PSME4	>sp|Q14997|PSME4_HUMAN Proteasome activator complex subunit 4 OS=Homo sapiens GN=PSME4 PE=1 SV=2
adenyl nucleotide binding;adenyl ribonucleotide binding;ATP binding;ATPase activity;ATPase activity, coupled;ATP-dependent helicase activity;binding;catalytic activity;helicase activity;hydrolase activity;hydrolase activity, acting on acid anhydrides;hydrolase activity, acting on acid anhydrides, in phosphorus-containing anhydrides;nucleic acid binding;nucleoside-triphosphatase activity;nucleotid…	cellular metabolic process;cellular nitrogen compound metabolic process;cellular process;macromolecule metabolic process;metabolic process;mRNA metabolic process;mRNA processing;nitrogen compound metabolic process;nucleobase-containing compound metabolic process;primary metabolic process;RNA metabolic process;RNA processing;RNA splicing	cell part;intracellular membrane-bounded organelle;intracellular organelle;nucleus;organelle	Spliceosome	ATP-binding;Completeproteome;Helicase;Hydrolase;mRNAprocessing;mRNAsplicing;Nucleotide-binding;Nucleus;Phosphoprotein;Polymorphism;Referenceproteome	CF IIAm complex (Cleavage factor IIAm complex);Spliceosome	2.7e-10	8801700	3	-1.06733	O60231;Q5SQH5;A2AB15	O60231	Putative pre-mRNA-splicing factor ATP-dependent RNA helicase DHX16	DHX16	>sp|O60231|DHX16_HUMAN Putative pre-mRNA-splicing factor ATP-dependent RNA helicase DHX16 OS=Homo sapiens GN=DHX16 PE=1 SV=2
binding;nucleic acid binding;nucleotide binding;RNA binding	cellular metabolic process;cellular nitrogen compound metabolic process;cellular process;macromolecule metabolic process;metabolic process;mRNA metabolic process;mRNA processing;nitrogen compound metabolic process;nucleobase-containing compound metabolic process;primary metabolic process;RNA metabolic process;RNA processing;RNA splicing	cell part;cytoplasm;macromolecular complex;nucleoplasm;ribonucleoprotein complex;spliceosomal complex		3D-structure;Acetylation;Alternativesplicing;Completeproteome;Cytoplasm;Directproteinsequencing;mRNAprocessing;mRNAsplicing;Nucleus;Referenceproteome;Repeat;Ribonucleoprotein;RNA-binding;Spliceosome;Viralnucleoprotein;Virion	C complex spliceosome;DGCR8 multiprotein complex;H2AX complex, isolated from cells without IR exposure	5.41e-59	21058000	5	-1.06914	O43390;B4DT28	O43390;B4DT28	Heterogeneous nuclear ribonucleoprotein R	HNRNPR;HNRPR	>sp|O43390|HNRPR_HUMAN Heterogeneous nuclear ribonucleoprotein R OS=Homo sapiens GN=HNRNPR PE=1 SV=1;>tr|B4DT28|B4DT28_HUMAN Heterogeneous nuclear ribonucleoprotein R OS=Homo sapiens GN=HNRNPR PE=1 SV=1
binding;DNA bending activity;DNA binding;double-stranded DNA binding;nucleic acid binding;structure-specific DNA binding	cellular metabolic process;cellular nitrogen compound metabolic process;cellular process;developmental process;DNA metabolic process;DNA recombination;macromolecule metabolic process;metabolic process;multicellular organismal development;multicellular organismal process;nitrogen compound metabolic process;nucleobase-containing compound metabolic process;primary metabolic process	cell part;chromosome;intracellular membrane-bounded organelle;intracellular non-membrane-bounded organelle;intracellular organelle;nucleus;organelle		3D-structure;Chromosome;Completeproteome;DNA-binding;Nucleus;Polymorphism;Referenceproteome;Repeat		3.2e-32	37909000	4	-1.06992	O15347;E7EQU1;E7ES08;E9PES6	O15347;E7EQU1;E7ES08;E9PES6	High mobility group protein B3	HMGB3	>sp|O15347|HMGB3_HUMAN High mobility group protein B3 OS=Homo sapiens GN=HMGB3 PE=1 SV=4;>tr|E7EQU1|E7EQU1_HUMAN High mobility group protein B3 (Fragment) OS=Homo sapiens GN=HMGB3 PE=1 SV=1;>tr|E7ES08|E7ES08_HUMAN High mobility group protein B3 (Fragment)
binding;G-protein coupled receptor activity;molecular transducer activity;opioid receptor activity;peptide binding;peptide receptor activity;peptide receptor activity, G-protein coupled;receptor activity;signal transducer activity;signaling receptor activity;transmembrane signaling receptor activity	biological regulation	cell part;cytoplasm;intracellular membrane-bounded organelle;intracellular organelle;membrane;nucleus;organelle		Alternativesplicing;Completeproteome;Cytoplasm;Growthregulation;Nucleus;Phosphoprotein;Polymorphism;Receptor;Referenceproteome;Repeat		3.53e-91	29141000	8	-1.0739	Q9NZT2;A0A0A0MRN5;A0A087X028	Q9NZT2;A0A0A0MRN5	Opioid growth factor receptor	OGFR	>sp|Q9NZT2|OGFR_HUMAN Opioid growth factor receptor OS=Homo sapiens GN=OGFR PE=1 SV=3;>tr|A0A0A0MRN5|A0A0A0MRN5_HUMAN Opioid growth factor receptor OS=Homo sapiens GN=OGFR PE=1 SV=1
binding;nucleic acid binding;RNA binding	catabolic process;cellular metabolic process;cellular nitrogen compound metabolic process;cellular process;macromolecule metabolic process;metabolic process;mRNA metabolic process;mRNA processing;nitrogen compound metabolic process;nucleobase-containing compound metabolic process;primary metabolic process;RNA catabolic process;RNA metabolic process;RNA processing;RNA splicing	cell part;cytosol;intracellular membrane-bounded organelle;intracellular organelle;macromolecular complex;nucleus;organelle;ribonucleoprotein complex;spliceosomal complex	RNA degradation;Spliceosome	Alternativesplicing;Completeproteome;Directproteinsequencing;mRNAprocessing;mRNAsplicing;Nucleus;Referenceproteome;Ribonucleoprotein;RNA-binding;Spliceosome	LSm1-7 complex;LSm2-8 complex	5.9e-11	8694400	1	-1.07696	Q9Y4Y9;B8ZZF8	Q9Y4Y9;B8ZZF8	U6 snRNA-associated Sm-like protein LSm5	LSM5	>sp|Q9Y4Y9|LSM5_HUMAN U6 snRNA-associated Sm-like protein LSm5 OS=Homo sapiens GN=LSM5 PE=1 SV=3;>tr|B8ZZF8|B8ZZF8_HUMAN U6 snRNA-associated Sm-like protein LSm5 OS=Homo sapiens GN=LSM5 PE=1 SV=1
enzyme regulator activity;GTPase regulator activity;guanyl-nucleotide exchange factor activity;nucleoside-triphosphatase regulator activity;Ras guanyl-nucleotide exchange factor activity;Rho guanyl-nucleotide exchange factor activity;small GTPase regulator activity	biological regulation;cellular process;response to stimulus;signal transduction	cell part;cytoskeleton;intracellular non-membrane-bounded organelle;intracellular organelle;organelle;synapse		3D-structure;Alternativesplicing;Celljunction;Coiledcoil;Completeproteome;Cytoplasm;Cytoskeleton;Golgiapparatus;Polymorphism;Referenceproteome;Repeat;SH3domain;Synapse		1.34e-38	20324000	8	-1.07843	Q6XZF7	Q6XZF7	Dynamin-binding protein	DNMBP	>sp|Q6XZF7|DNMBP_HUMAN Dynamin-binding protein OS=Homo sapiens GN=DNMBP PE=1 SV=1
binding;mRNA 3'-UTR binding;mRNA binding;nucleic acid binding;RNA binding	biological regulation;cellular metabolic process;cellular nitrogen compound metabolic process;cellular process;macromolecule metabolic process;metabolic process;mRNA metabolic process;nitrogen compound metabolic process;nucleobase-containing compound metabolic process;primary metabolic process;RNA metabolic process	cell part;cytoplasm;intracellular membrane-bounded organelle;intracellular organelle;membrane;nucleus;organelle;plasma membrane		Acetylation;Alternativesplicing;Completeproteome;Cytoplasm;Directproteinsequencing;Nucleus;Phosphoprotein;Referenceproteome;RNA-binding		3.15e-229	272800000	5	-1.07864	Q8NC51	Q8NC51	Plasminogen activator inhibitor 1 RNA-binding protein	SERBP1	>sp|Q8NC51|PAIRB_HUMAN Plasminogen activator inhibitor 1 RNA-binding protein OS=Homo sapiens GN=SERBP1 PE=1 SV=2
binding;endopeptidase activator activity;endopeptidase regulator activity;enzyme activator activity;enzyme regulator activity;p53 binding;peptidase activator activity;peptidase regulator activity;protein binding	biological regulation;catabolic process;cell death;cellular metabolic process;cellular nitrogen compound metabolic process;cellular process;death;immune system process;macromolecule metabolic process;macromolecule modification;metabolic process;mRNA metabolic process;nitrogen compound metabolic process;nucleobase-containing compound metabolic process;primary metabolic process;protein metabolic pr…	cell part;cytosol;macromolecular complex;nucleoplasm;proteasome complex;protein complex	Antigen processing and presentation;Hepatitis C;Proteasome	Acetylation;Alternativesplicing;Apoptosis;Cellcycle;Completeproteome;Cytoplasm;Directproteinsequencing;Nucleus;Phosphoprotein;Proteasome;Referenceproteome	PA28gamma complex;PA28gamma-20S proteasome	1.18e-119	83545000	8	-1.08167	P61289;K9J957;K7ESG5;B3KQ25;K7ENH2;A0A087WTV2;K7EKR3;K7EPX6;K7EMD0;B7Z8D3	P61289;K9J957;K7ESG5;B3KQ25;K7ENH2;A0A087WTV2;K7EKR3;K7EPX6	Proteasome activator complex subunit 3	PSME3	>sp|P61289|PSME3_HUMAN Proteasome activator complex subunit 3 OS=Homo sapiens GN=PSME3 PE=1 SV=1;>tr|K9J957|K9J957_HUMAN Proteasome activator complex subunit 3 OS=Homo sapiens GN=PSME3 PE=1 SV=1;>tr|K7ESG5|K7ESG5_HUMAN Proteasome activator complex subunit
adenyl nucleotide binding;adenyl ribonucleotide binding;ATP binding;binding;binding, bridging;catalytic activity;cation binding;DNA binding;hydrolase activity;hydrolase activity, acting on ester bonds;ion binding;metal ion binding;nuclease activity;nucleic acid binding;nucleotide binding;protein binding;protein binding, bridging;purine nucleotide binding;purine ribonucleoside triphosphate binding…	biological regulation;biosynthetic process;cellular component organization;cellular metabolic process;cellular nitrogen compound metabolic process;cellular process;chromosome organization;DNA geometric change;DNA metabolic process;DNA recombination;DNA repair;DNA replication;homeostatic process;macromolecule metabolic process;metabolic process;nitrogen compound metabolic process;nucleobase-contai…	cell part;intracellular membrane-bounded organelle;intracellular organelle;macromolecular complex;nucleoplasm;nucleus;organelle;protein complex	Homologous recombination;Non-homologous end-joining	Acetylation;Alternativesplicing;ATP-binding;Cellcycle;Chromosome;Coiledcoil;Completeproteome;DNAdamage;DNArepair;Hydrolase;Meiosis;Metal-binding;Nucleotide-binding;Nucleus;Phosphoprotein;Polymorphism;Referenceproteome;Telomere;Zinc	BASC (Ab C-20) complex (BRCA1-associated genome surveillance complex);BASC complex (BRCA1-associated genome surveillance complex);BRCA1-BARD1-BACH1-DNA damage complex II;BRCA1-RAD50-MRE11-NBS1 complex;DNA double-strand break end-joining complex;MDC1-MRE11-RAD50-NBS1 complex;MDC1-MRN-ATM-FANCD2 complex;MRE11A-RAD50-NBN-TRF2 complex;MRN complex (MRE11-RAD50-NBN complex);MRN complex (MRE11-RAD50-NBS…	2.53e-25	25580000	8	-1.08675	Q92878;E7EN38;E7ESD9;E9PM98;C9JNH8	Q92878;E7EN38;E7ESD9	DNA repair protein RAD50	RAD50	>sp|Q92878|RAD50_HUMAN DNA repair protein RAD50 OS=Homo sapiens GN=RAD50 PE=1 SV=1;>tr|E7EN38|E7EN38_HUMAN DNA repair protein RAD50 (Fragment) OS=Homo sapiens GN=RAD50 PE=1 SV=1;>tr|E7ESD9|E7ESD9_HUMAN DNA repair protein RAD50 OS=Homo sapiens GN=RAD50 PE=1
4 iron, 4 sulfur cluster binding;adenyl nucleotide binding;adenyl ribonucleotide binding;ATP binding;ATPase activity;binding;catalytic activity;cation binding;electron carrier activity;enzyme inhibitor activity;enzyme regulator activity;hydrolase activity;hydrolase activity, acting on acid anhydrides;hydrolase activity, acting on acid anhydrides, in phosphorus-containing anhydrides;ion binding;ir…	catabolic process;cellular metabolic process;cellular nitrogen compound metabolic process;cellular process;heterocycle metabolic process;interspecies interaction between organisms;macromolecule metabolic process;metabolic process;multi-organism process;nitrogen compound metabolic process;nucleobase-containing compound catabolic process;nucleobase-containing compound metabolic process;nucleobase-c…	cell part;intracellular membrane-bounded organelle;intracellular organelle;mitochondrion;organelle		4Fe-4S;ATP-binding;Chaperone;Completeproteome;Cytoplasm;Host-virusinteraction;Iron;Iron-sulfur;Metal-binding;Mitochondrion;Nucleotide-binding;Polymorphism;Referenceproteome;Repeat		1.28e-77	82504000	14	-1.0974	P61221;D6R9I9;D6RGF4;H0Y990	P61221;D6R9I9	ATP-binding cassette sub-family E member 1	ABCE1	>sp|P61221|ABCE1_HUMAN ATP-binding cassette sub-family E member 1 OS=Homo sapiens GN=ABCE1 PE=1 SV=1;>tr|D6R9I9|D6R9I9_HUMAN ATP-binding cassette sub-family E member 1 OS=Homo sapiens GN=ABCE1 PE=1 SV=1
binding;catalytic activity;GTP binding;GTPase activity;guanyl nucleotide binding;guanyl ribonucleotide binding;hydrolase activity;hydrolase activity, acting on acid anhydrides;hydrolase activity, acting on acid anhydrides, in phosphorus-containing anhydrides;nucleic acid binding;nucleoside-triphosphatase activity;nucleotide binding;purine nucleotide binding;purine ribonucleoside triphosphate bind…	biological regulation;cellular metabolic process;cellular nitrogen compound metabolic process;cellular process;macromolecule metabolic process;metabolic process;nitrogen compound metabolic process;nucleobase-containing compound metabolic process;primary metabolic process;regulation of translation;RNA metabolic process	cell part;cytoplasm;cytosol	RNA transport	3D-structure;Completeproteome;GTP-binding;Initiationfactor;Nucleotide-binding;Phosphoprotein;Polymorphism;Proteinbiosynthesis;Referenceproteome		1.19e-25	58893000	8	-1.10949	P55010;H0YN40;H0YLZ1;H0YM54;H0YMJ8	P55010	Eukaryotic translation initiation factor 5	EIF5	>sp|P55010|IF5_HUMAN Eukaryotic translation initiation factor 5 OS=Homo sapiens GN=EIF5 PE=1 SV=2
binding;nucleic acid binding;RNA binding;structural constituent of ribosome;structural molecule activity	biosynthetic process;catabolic process;cellular component disassembly;cellular component organization;cellular metabolic process;cellular nitrogen compound metabolic process;cellular process;establishment of localization;macromolecule metabolic process;metabolic process;mRNA metabolic process;nitrogen compound metabolic process;nucleobase-containing compound metabolic process;primary metabolic pr…	cell part;cytoplasm;intracellular non-membrane-bounded organelle;intracellular organelle;macromolecular complex;organelle;ribonucleoprotein complex;ribosome	Ribosome	3D-structure;Acetylation;Completeproteome;Phosphoprotein;Referenceproteome;Ribonucleoprotein;Ribosomalprotein	60S ribosomal subunit, cytoplasmic;Nop56p-associated pre-rRNA complex;Ribosome, cytoplasmic;TNF-alpha/Nf-kappa B signaling complex (RPL6, RPL30, RPS13, CHUK, DDX3X, NFKB2, NFKBIB, REL, IKBKG, NFKB1, MAP3K8, RELB, GLG1, NFKBIA, RELA, TNIP2, GTF2I);TNF-alpha/NF-kappa B signaling complex 6;TRBP containing complex (DICER, RPL7A, EIF6, MOV10 and subunits of the 60S ribosomal particle)	9.82e-18	239920000	3	-1.13257	P62888;E5RI99;A0A0C4DH44;E5RJH3;A0A0B4J213	P62888;E5RI99	60S ribosomal protein L30	RPL30	>sp|P62888|RL30_HUMAN 60S ribosomal protein L30 OS=Homo sapiens GN=RPL30 PE=1 SV=2;>tr|E5RI99|E5RI99_HUMAN 60S ribosomal protein L30 (Fragment) OS=Homo sapiens GN=RPL30 PE=1 SV=1
	biosynthetic process;catabolic process;cellular component disassembly;cellular component organization;cellular metabolic process;cellular nitrogen compound metabolic process;cellular process;establishment of localization;macromolecule metabolic process;metabolic process;mRNA metabolic process;nitrogen compound metabolic process;nucleobase-containing compound metabolic process;primary metabolic pr…	cell part;intracellular non-membrane-bounded organelle;intracellular organelle;macromolecular complex;nucleolus;organelle;ribonucleoprotein complex;ribosome;small ribosomal subunit	Ribosome	Completeproteome;Cytoplasm;Diamond-Blackfananemia;Directproteinsequencing;Methylation;Nucleus;Phosphoprotein;Referenceproteome;Ribonucleoprotein;Ribosomalprotein	40S ribosomal subunit, cytoplasmic;Ribosome, cytoplasmic	1.96e-37	95558000	3	-1.13286	P46783;Q9NQ39;F6U211	P46783;Q9NQ39	40S ribosomal protein S10;Putative 40S ribosomal protein S10-like	RPS10;RPS10P5	>sp|P46783|RS10_HUMAN 40S ribosomal protein S10 OS=Homo sapiens GN=RPS10 PE=1 SV=1;>sp|Q9NQ39|RS10L_HUMAN Putative 40S ribosomal protein S10-like OS=Homo sapiens GN=RPS10P5 PE=5 SV=1
binding;cation binding;ion binding;metal ion binding;nucleic acid binding;transition metal ion binding;zinc ion binding	biological regulation;cellular process;response to chemical stimulus;response to stimulus;signal transduction	cell part;cytoplasm;intracellular non-membrane-bounded organelle;intracellular organelle;nucleolus;organelle		Coiledcoil;Completeproteome;Cytoplasm;Metal-binding;Nucleus;Phosphoprotein;Polymorphism;Referenceproteome;Repeat;Zinc;Zinc-finger		6.01e-32	20696000	3	-1.13492	Q8WU90;H7C466	Q8WU90	Zinc finger CCCH domain-containing protein 15	ZC3H15	>sp|Q8WU90|ZC3HF_HUMAN Zinc finger CCCH domain-containing protein 15 OS=Homo sapiens GN=ZC3H15 PE=1 SV=1
adenyl nucleotide binding;adenyl ribonucleotide binding;ATP binding;binding;catalytic activity;enzyme regulator activity;histone deacetylase regulator activity;JUN kinase activity;kinase activity;MAP kinase activity;molecular transducer activity;nucleotide binding;phosphotransferase activity, alcohol group as acceptor;protein kinase activity;protein serine/threonine kinase activity;purine nucleot…	biological regulation;cellular metabolic process;cellular process;immune system process;macromolecule metabolic process;macromolecule modification;metabolic process;multicellular organismal process;peptidyl-amino acid modification;phosphorus metabolic process;primary metabolic process;protein metabolic process;protein modification process;protein phosphorylation;response to abiotic stimulus;respo…	cell part;cytosol;intracellular membrane-bounded organelle;intracellular organelle;mitochondrion;nucleoplasm;nucleus;organelle	Adipocytokine signaling pathway;Chagas disease (American trypanosomiasis);Colorectal cancer;Epithelial cell signaling in Helicobacter pylori infection;ErbB signaling pathway;Fc epsilon RI signaling pathway;Focal adhesion;GnRH signaling pathway;Hepatitis C;Insulin signaling pathway;ko05152;MAPK signaling pathway;Neurotrophin signaling pathway;NOD-like receptor signaling pathway;Osteoclast differen…	3D-structure;Alternativesplicing;ATP-binding;Completeproteome;Cytoplasm;Kinase;Nucleotide-binding;Nucleus;Phosphoprotein;Polymorphism;Referenceproteome;Serine/threonine-proteinkinase;Transferase		1.7e-08	3708200	2	-1.1462	P45983;A6NF29;C9J762	P45983;A6NF29;C9J762	Mitogen-activated protein kinase 8	MAPK8	>sp|P45983|MK08_HUMAN Mitogen-activated protein kinase 8 OS=Homo sapiens GN=MAPK8 PE=1 SV=2;>tr|A6NF29|A6NF29_HUMAN Mitogen-activated protein kinase 8 OS=Homo sapiens GN=MAPK8 PE=1 SV=1;>tr|C9J762|C9J762_HUMAN Mitogen-activated protein kinase 8 (Fragment)
adenyl nucleotide binding;adenyl ribonucleotide binding;ATP binding;binding;catalytic activity;DNA binding;hydrolase activity;hydrolase activity, acting on acid anhydrides;hydrolase activity, acting on acid anhydrides, in phosphorus-containing anhydrides;nucleic acid binding;nucleoside-triphosphatase activity;nucleotide binding;purine nucleotide binding;purine ribonucleoside triphosphate binding;…	biological regulation;biosynthetic process;cellular component organization;cellular metabolic process;cellular nitrogen compound metabolic process;cellular process;chromosome organization;DNA metabolic process;DNA recombination;DNA repair;DNA replication;homeostatic process;macromolecule metabolic process;metabolic process;nitrogen compound metabolic process;nucleobase-containing compound metabol…	cell part;DNA replication factor C complex;macromolecular complex;nucleoplasm;protein complex	DNA replication;Mismatch repair;Nucleotide excision repair	Acetylation;ATP-binding;Completeproteome;Directproteinsequencing;DNAreplication;Nucleotide-binding;Nucleus;Polymorphism;Referenceproteome	BASC (Ab 80) complex (BRCA1-associated genome surveillance complex);BASC (Ab 81) complex (BRCA1-associated genome surveillance complex);BASC complex (BRCA1-associated genome surveillance complex);BRD4-RFC complex;Checkpoint Rad complex;CHL12-RFC2-5 complex;CTF18-cohesion-RFC complex;CTF18-cohesion-RFC-POLH complex;CTF18-RFC subcomplex;PCNA-CHL12-RFC2-5 complex;PCNA-RFC2-5 complex;Rad17-RFC comple…	1.74e-19	17820000	4	-1.14851	P35249;C9JZI1;C9J8M3;C9JTT7;C9JXZ7;H7C1P0	P35249;C9JZI1;C9J8M3;C9JTT7	Replication factor C subunit 4	RFC4	>sp|P35249|RFC4_HUMAN Replication factor C subunit 4 OS=Homo sapiens GN=RFC4 PE=1 SV=2;>tr|C9JZI1|C9JZI1_HUMAN Replication factor C subunit 4 OS=Homo sapiens GN=RFC4 PE=1 SV=1;>tr|C9J8M3|C9J8M3_HUMAN Replication factor C subunit 4 (Fragment) OS=Homo sapien
binding;chromatin binding;DNA binding;nucleic acid binding;protein binding transcription factor activity;regulatory region DNA binding;regulatory region nucleic acid binding;RNA polymerase II transcription factor binding transcription factor activity;transcription coactivator activity;transcription cofactor activity;transcription corepressor activity;transcription factor binding transcription fac…	anatomical structure development;anatomical structure morphogenesis;biological regulation;biosynthetic process;cell differentiation;cell proliferation;cellular metabolic process;cellular nitrogen compound metabolic process;cellular process;developmental process;macromolecule metabolic process;metabolic process;nitrogen compound metabolic process;nucleobase-containing compound metabolic process;pr…	cell part;cytosol;macromolecular complex;nucleoplasm;protein complex;transcription factor complex		3D-structure;Activator;Alternativesplicing;Completeproteome;Cytoplasm;Nucleus;Phosphoprotein;Proto-oncogene;Referenceproteome;Repeat;Repressor;Transcription;Transcriptionregulation;Ublconjugation		5.18e-16	13612000	3	-1.15534	P46937;H0YCI3	P46937	Yorkie homolog	YAP1	>sp|P46937|YAP1_HUMAN Transcriptional coactivator YAP1 OS=Homo sapiens GN=YAP1 PE=1 SV=2
binding;catalytic activity;cation binding;demethylase activity;dioxygenase activity;DNA demethylase activity;DNA-N1-methyladenine dioxygenase activity;ferrous iron binding;ion binding;iron ion binding;metal ion binding;oxidative DNA demethylase activity;oxidative RNA demethylase activity;oxidoreductase activity;oxidoreductase activity, acting on paired donors, with incorporation or reduction of m…	anatomical structure development;biological regulation;cellular metabolic process;cellular nitrogen compound metabolic process;cellular process;developmental process;DNA metabolic process;DNA modification;homeostatic process;macromolecule metabolic process;macromolecule modification;metabolic process;multicellular organismal process;nitrogen compound metabolic process;nucleobase-containing compou…	cell part;intracellular membrane-bounded organelle;intracellular organelle;nucleus;organelle		3D-structure;Acetylation;Alternativesplicing;Completeproteome;Dioxygenase;Diseasemutation;DNAdamage;DNArepair;Iron;Metal-binding;Nucleus;Obesity;Oxidoreductase;Polymorphism;Referenceproteome;RNArepair		2.17e-09	1794100	4	-1.16554	Q9C0B1;X6R3I0;F8WCB8	Q9C0B1	Alpha-ketoglutarate-dependent dioxygenase FTO	FTO	>sp|Q9C0B1|FTO_HUMAN Alpha-ketoglutarate-dependent dioxygenase FTO OS=Homo sapiens GN=FTO PE=1 SV=3
binding;GTP binding;guanyl nucleotide binding;guanyl ribonucleotide binding;nucleotide binding;protein binding;purine nucleotide binding;purine ribonucleoside triphosphate binding;purine ribonucleotide binding;ribonucleotide binding;transcription factor binding	biosynthetic process;cellular metabolic process;cellular nitrogen compound metabolic process;cellular process;developmental process;macromolecule metabolic process;metabolic process;multicellular organismal development;multicellular organismal process;nitrogen compound metabolic process;nucleobase-containing compound metabolic process;primary metabolic process;RNA metabolic process	cell part;cytoplasm;cytoskeleton;intracellular membrane-bounded organelle;intracellular non-membrane-bounded organelle;intracellular organelle;macromolecular complex;nucleus;organelle;polysome;ribonucleoprotein complex		3D-structure;Completeproteome;Cytoplasm;GTP-binding;Nucleotide-binding;Phosphoprotein;Referenceproteome;Ublconjugation		1e-82	18101000	6	-1.16707	Q9Y295	Q9Y295	Developmentally-regulated GTP-binding protein 1	DRG1	>sp|Q9Y295|DRG1_HUMAN Developmentally-regulated GTP-binding protein 1 OS=Homo sapiens GN=DRG1 PE=1 SV=1
	immune system process;response to stimulus			Acetylation;Alternativesplicing;Completeproteome;Directproteinsequencing;Phosphoprotein;Polymorphism;Referenceproteome		3.44e-66	10043000	2	-1.18727	Q9Y5A9;A0A087WXZ3;S4R3V3;S4R3J8	Q9Y5A9;A0A087WXZ3;S4R3V3;S4R3J8	YTH domain family protein 2	YTHDF2	>sp|Q9Y5A9|YTHD2_HUMAN YTH domain-containing family protein 2 OS=Homo sapiens GN=YTHDF2 PE=1 SV=2;>tr|A0A087WXZ3|A0A087WXZ3_HUMAN YTH domain-containing family protein 2 OS=Homo sapiens GN=YTHDF2 PE=1 SV=1;>tr|S4R3V3|S4R3V3_HUMAN YTH domain-containing famil
adenyl nucleotide binding;adenyl ribonucleotide binding;ATP binding;ATPase activity;ATPase activity, coupled;ATP-dependent DNA helicase activity;ATP-dependent helicase activity;binding;catalytic activity;cation binding;DNA binding;DNA helicase activity;DNA-dependent ATPase activity;helicase activity;hydrolase activity;hydrolase activity, acting on acid anhydrides;hydrolase activity, acting on aci…	biological regulation;biosynthetic process;cellular component organization;cellular metabolic process;cellular nitrogen compound metabolic process;cellular process;chromatin modification;chromatin organization;chromosome organization;cytoskeleton organization;macromolecule metabolic process;metabolic process;microtubule organizing center organization;nitrogen compound metabolic process;nucleobase…	cell part;centrosome;chromatin remodeling complex;cytoplasm;cytoskeleton;intracellular membrane-bounded organelle;intracellular non-membrane-bounded organelle;intracellular organelle;macromolecular complex;microtubule organizing center;nucleolus;nucleus;organelle;protein complex;transcriptional repressor complex		3D-structure;Acetylation;Alternativesplicing;ATP-binding;Chromatinregulator;Completeproteome;Cytoplasm;Cytoskeleton;DNA-binding;Helicase;Hydrolase;Metal-binding;Nucleotide-binding;Nucleus;Phosphoprotein;Polymorphism;Referenceproteome;Repeat;Transcription;Transcriptionregulation;Zinc;Zinc-finger	ALL-1 supercomplex;Anti-HDAC2 complex;ATR-HDAC2-CHD4 complex;Emerin complex 32;HDAC1-associated core complex cII;HDAC1-associated protein complex;HDAC2-asscociated core complex;LARC complex (LCR-associated remodeling complex);MeCP1 complex;Mi2/NuRD complex;Mi2/NuRD-BCL6-MTA3 complex;MTA2 complex;NRD complex (Nucleosome remodeling and deacetylation complex);NuRD.1 complex;PID complex;SNF2h-cohesin…	3.94e-30	12844000	8	-1.18824	A0A0C4DGG9;Q14839;F5GWX5;Q8TDI0;K7EMY3;Q12873;F2Z2R5;F6T542	A0A0C4DGG9;Q14839;F5GWX5;Q8TDI0	Chromodomain-helicase-DNA-binding protein 4;Chromodomain-helicase-DNA-binding protein 5	CHD4;CHD5	>tr|A0A0C4DGG9|A0A0C4DGG9_HUMAN Chromodomain-helicase-DNA-binding protein 4 OS=Homo sapiens GN=CHD4 PE=1 SV=1;>sp|Q14839|CHD4_HUMAN Chromodomain-helicase-DNA-binding protein 4 OS=Homo sapiens GN=CHD4 PE=1 SV=2;>tr|F5GWX5|F5GWX5_HUMAN Chromodomain-helicase-
adenyl nucleotide binding;adenyl ribonucleotide binding;ATP binding;ATPase activity;ATPase activity, coupled;ATP-dependent helicase activity;binding;catalytic activity;helicase activity;hydrolase activity;hydrolase activity, acting on acid anhydrides;hydrolase activity, acting on acid anhydrides, in phosphorus-containing anhydrides;nucleic acid binding;nucleoside-triphosphatase activity;nucleotid…		cell part;intracellular membrane-bounded organelle;intracellular organelle;mitochondrion;organelle		ATP-binding;Coiledcoil;Completeproteome;Cytoplasm;Helicase;Hydrolase;Initiationfactor;Nucleotide-binding;Phosphoprotein;Polymorphism;Proteinbiosynthesis;Referenceproteome		2.19e-10	2814700	3	-1.18902	A0A087WYN9;Q7Z478	A0A087WYN9;Q7Z478	ATP-dependent RNA helicase DHX29	DHX29	>tr|A0A087WYN9|A0A087WYN9_HUMAN ATP-dependent RNA helicase DHX29 OS=Homo sapiens GN=DHX29 PE=1 SV=1;>sp|Q7Z478|DHX29_HUMAN ATP-dependent RNA helicase DHX29 OS=Homo sapiens GN=DHX29 PE=1 SV=2
aldehyde-lyase activity;amine binding;amino acid binding;binding;carbon-carbon lyase activity;carboxylic acid binding;catalytic activity;cofactor binding;exopeptidase activity;glycine hydroxymethyltransferase activity;hydrolase activity;hydroxymethyl-, formyl- and related transferase activity;identical protein binding;L-allo-threonine aldolase activity;lyase activity;omega peptidase activity;pept…	amine metabolic process;biosynthetic process;catabolic process;cellular amino acid metabolic process;cellular aromatic compound metabolic process;cellular component assembly;cellular component organization;cellular ketone metabolic process;cellular metabolic process;cellular nitrogen compound metabolic process;cellular process;cofactor metabolic process;heterocycle metabolic process;macromolecula…	cell part;cytosol;intracellular membrane-bounded organelle;intracellular organelle;mitochondrion;nucleus;organelle	Cyanoamino acid metabolism;Glycine, serine and threonine metabolism;Methane metabolism;One carbon pool by folate	3D-structure;Acetylation;Alternativesplicing;Completeproteome;Cytoplasm;One-carbonmetabolism;Phosphoprotein;Polymorphism;Pyridoxalphosphate;Referenceproteome;Transferase		3.66e-10	2627100	2	-1.19442	P34896;J3KRZ5;J3KRK5;A0A087WTD8	P34896;J3KRZ5	Serine hydroxymethyltransferase, cytosolic	SHMT1	>sp|P34896|GLYC_HUMAN Serine hydroxymethyltransferase, cytosolic OS=Homo sapiens GN=SHMT1 PE=1 SV=1;>tr|J3KRZ5|J3KRZ5_HUMAN Serine hydroxymethyltransferase, cytosolic (Fragment) OS=Homo sapiens GN=SHMT1 PE=1 SV=1
catalytic activity;oxidoreductase activity;oxidoreductase activity, acting on the CH-NH group of donors;oxidoreductase activity, acting on the CH-NH group of donors, NAD or NADP as acceptor;pyrroline-5-carboxylate reductase activity	amine metabolic process;biosynthetic process;cellular amino acid metabolic process;cellular ketone metabolic process;cellular metabolic process;cellular nitrogen compound metabolic process;cellular process;heterocycle metabolic process;metabolic process;nitrogen compound metabolic process;organic acid metabolic process;primary metabolic process;small molecule metabolic process	cell part;cytoplasm	Arginine and proline metabolism	Acetylation;Amino-acidbiosynthesis;Completeproteome;Cytoplasm;Directproteinsequencing;NADP;Oxidoreductase;Phosphoprotein;Prolinebiosynthesis;Referenceproteome		8.49e-16	11414000	4	-1.2005	Q96C36;A0A087WTV6;J3KR12;A0A087WZR9	Q96C36;A0A087WTV6;J3KR12;A0A087WZR9	Pyrroline-5-carboxylate reductase 2	PYCR2	>sp|Q96C36|P5CR2_HUMAN Pyrroline-5-carboxylate reductase 2 OS=Homo sapiens GN=PYCR2 PE=1 SV=1;>tr|A0A087WTV6|A0A087WTV6_HUMAN Pyrroline-5-carboxylate reductase 2 OS=Homo sapiens GN=PYCR2 PE=1 SV=1;>tr|J3KR12|J3KR12_HUMAN Uncharacterized protein OS=Homo sap
catalytic activity;cis-trans isomerase activity;isomerase activity;peptidyl-prolyl cis-trans isomerase activity	cellular metabolic process;cellular nitrogen compound metabolic process;cellular process;macromolecule metabolic process;macromolecule modification;metabolic process;mRNA metabolic process;mRNA processing;nitrogen compound metabolic process;nucleobase-containing compound metabolic process;peptidyl-amino acid modification;primary metabolic process;protein folding;protein metabolic process;protein …	cell part;macromolecular complex;ribonucleoprotein complex;spliceosomal complex		3D-structure;Alternativesplicing;Coiledcoil;Completeproteome;Glycoprotein;Isomerase;Phosphoprotein;Polymorphism;Referenceproteome;Rotamase	C complex spliceosome	2.8e-20	6423400	3	-1.20078	Q6UX04;D6REK3	Q6UX04;D6REK3	Peptidyl-prolyl cis-trans isomerase CWC27 homolog	CWC27	>sp|Q6UX04|CWC27_HUMAN Peptidyl-prolyl cis-trans isomerase CWC27 homolog OS=Homo sapiens GN=CWC27 PE=1 SV=1;>tr|D6REK3|D6REK3_HUMAN Peptidyl-prolyl cis-trans isomerase CWC27 homolog OS=Homo sapiens GN=CWC27 PE=1 SV=1
binding;cation binding;DNA binding;ion binding;metal ion binding;nucleic acid binding;nucleic acid binding transcription factor activity;sequence-specific DNA binding transcription factor activity;transition metal ion binding;zinc ion binding	alcohol metabolic process;biological regulation;biosynthetic process;cellular metabolic process;cellular nitrogen compound metabolic process;cellular process;lipid metabolic process;macromolecule metabolic process;metabolic process;nitrogen compound metabolic process;nucleobase-containing compound metabolic process;primary metabolic process;RNA metabolic process;small molecule metabolic process	cell part;cytosol;endoplasmic reticulum;intracellular membrane-bounded organelle;intracellular organelle;nucleus;organelle		Alternativesplicing;Completeproteome;Cytoplasm;DNA-binding;Endoplasmicreticulum;Metal-binding;Referenceproteome;Repeat;Repressor;Transcription;Transcriptionregulation;Zinc;Zinc-finger		8.34e-116	123710000	3	-1.22624	P62633	P62633	Cellular nucleic acid-binding protein	CNBP	>sp|P62633|CNBP_HUMAN Cellular nucleic acid-binding protein OS=Homo sapiens GN=CNBP PE=1 SV=1
binding;cation binding;electron carrier activity;electron transporter, transferring electrons from CoQH2-cytochrome c reductase complex and cytochrome c oxidase complex activity;heme binding;ion binding;iron ion binding;metal ion binding;tetrapyrrole binding;transition metal ion binding	biological regulation;catabolic process;cellular metabolic process;cellular nitrogen compound metabolic process;cellular process;DNA metabolic process;generation of precursor metabolites and energy;macromolecule metabolic process;metabolic process;nitrogen compound metabolic process;nucleobase-containing compound metabolic process;primary metabolic process;small molecule metabolic process	cell part;cytosol;intracellular membrane-bounded organelle;intracellular organelle;macromolecular complex;membrane;mitochondrion;nucleus;organelle;protein complex;protein serine/threonine phosphatase complex	Alzheimer's disease;Amyotrophic lateral sclerosis (ALS);Apoptosis;Colorectal cancer;Huntington's disease;ko05152;p53 signaling pathway;Parkinson's disease;Pathways in cancer;Small cell lung cancer;Toxoplasmosis;Viral myocarditis	3D-structure;Acetylation;Apoptosis;Completeproteome;Directproteinsequencing;Diseasemutation;Electrontransport;Heme;Iron;Metal-binding;Mitochondrion;Phosphoprotein;Polymorphism;Referenceproteome;Respiratorychain;Transport	Apoptosome;Apoptosome-procaspase 9 complex	4.17e-13	43719000	4	-1.22842	P99999;C9JFR7;CON__P62894	P99999;C9JFR7	Cytochrome c	CYCS	>sp|P99999|CYC_HUMAN Cytochrome c OS=Homo sapiens GN=CYCS PE=1 SV=2;>tr|C9JFR7|C9JFR7_HUMAN Cytochrome c (Fragment) OS=Homo sapiens GN=CYCS PE=1 SV=1
binding;calcium ion binding;cation binding;enzyme activator activity;enzyme regulator activity;GTPase activator activity;GTPase regulator activity;ion binding;metal ion binding;nucleoside-triphosphatase regulator activity;Rab GTPase activator activity;Ras GTPase activator activity;small GTPase regulator activity	biological regulation	cell part;intracellular		Alternativesplicing;Completeproteome;GTPaseactivation;Membrane;Phosphoprotein;Polymorphism;Referenceproteome;Repeat;Transmembrane;Transmembranehelix		1.64e-08	1093900	2	-1.23423	Q66K14;E5RIN2	Q66K14;E5RIN2	TBC1 domain family member 9B	TBC1D9B	>sp|Q66K14|TBC9B_HUMAN TBC1 domain family member 9B OS=Homo sapiens GN=TBC1D9B PE=1 SV=3;>tr|E5RIN2|E5RIN2_HUMAN TBC1 domain family member 9B OS=Homo sapiens GN=TBC1D9B PE=1 SV=1
binding;cation binding;ion binding;metal ion binding;transition metal ion binding;zinc ion binding	biological regulation;cell differentiation;cellular component organization;cellular membrane organization;cellular process;cytoskeleton organization;developmental process;endocytosis;establishment of localization;membrane invagination;membrane organization;multicellular organismal development;multicellular organismal process;organelle organization;transport;vesicle-mediated transport	cell part;cell projection;cytoplasm;cytoskeleton;intracellular non-membrane-bounded organelle;intracellular organelle;organelle		3D-structure;Alternativesplicing;Completeproteome;Cytoplasm;Cytoskeleton;Developmentalprotein;Differentiation;Directproteinsequencing;LIMdomain;Metal-binding;Osteogenesis;Phosphoprotein;Polymorphism;Referenceproteome;Repeat;Zinc		1.75e-24	42714000	6	-1.23457	Q9NR12;D6RH06;H7BYK4;D6RF83;D6RAN1;H0Y8W6	Q9NR12	PDZ and LIM domain protein 7	PDLIM7	>sp|Q9NR12|PDLI7_HUMAN PDZ and LIM domain protein 7 OS=Homo sapiens GN=PDLIM7 PE=1 SV=1
		cell part;cytoplasm;membrane;plasma membrane		3D-structure;Alternativesplicing;Completeproteome;Cytoplasm;Phosphoprotein;Referenceproteome;SH3domain		2.57e-109	57290000	9	-1.24098	Q9H6S3;A0A087WX39;H0YF37;H0YD62	Q9H6S3	Epidermal growth factor receptor kinase substrate 8-like protein 2	EPS8L2	>sp|Q9H6S3|ES8L2_HUMAN Epidermal growth factor receptor kinase substrate 8-like protein 2 OS=Homo sapiens GN=EPS8L2 PE=1 SV=2
active transmembrane transporter activity;amine transmembrane transporter activity;amino acid transmembrane transporter activity;anion transmembrane transporter activity;anion:cation symporter activity;carboxylic acid transmembrane transporter activity;cation transmembrane transporter activity;dicarboxylic acid transmembrane transporter activity;inorganic cation transmembrane transporter activity…		cell part;cytoplasmic membrane-bounded vesicle;Golgi apparatus;intracellular membrane-bounded organelle;intracellular organelle;membrane;organelle;vesicle	Protein digestion and absorption	Alternativeinitiation;Alternativesplicing;Completeproteome;Glycoprotein;Hostcellreceptorforvirusentry;Membrane;Phosphoprotein;Polymorphism;Receptor;Referenceproteome;Symport;Transmembrane;Transmembranehelix;Transport		5.89e-117	85802000	6	-1.25424	Q15758;M0QXM4;M0QX44	Q15758;M0QXM4	Neutral amino acid transporter B(0)	SLC1A5	>sp|Q15758|AAAT_HUMAN Neutral amino acid transporter B(0) OS=Homo sapiens GN=SLC1A5 PE=1 SV=2;>tr|M0QXM4|M0QXM4_HUMAN Amino acid transporter OS=Homo sapiens GN=SLC1A5 PE=1 SV=1
binding;DNA binding;nucleic acid binding;RNA binding	anatomical structure development;biological regulation;catabolic process;cellular metabolic process;cellular nitrogen compound metabolic process;cellular process;developmental process;macromolecule metabolic process;metabolic process;mRNA metabolic process;nitrogen compound metabolic process;nucleobase-containing compound metabolic process;primary metabolic process;RNA catabolic process;RNA metab…	cell part;macromolecular complex;membrane;protein complex		3D-structure;Acetylation;Alternativesplicing;Completeproteome;Cytoplasm;Phosphoprotein;Referenceproteome;Repeat;RNA-binding	Multiprotein complex (mRNA turnover)	8.82e-154	45909000	9	-1.25757	O75534;E9PLT0;E9PNG3;E9PLD4	O75534;E9PLT0	Cold shock domain-containing protein E1	CSDE1	>sp|O75534|CSDE1_HUMAN Cold shock domain-containing protein E1 OS=Homo sapiens GN=CSDE1 PE=1 SV=2;>tr|E9PLT0|E9PLT0_HUMAN Cold shock domain-containing protein E1 OS=Homo sapiens GN=CSDE1 PE=1 SV=1
	biological regulation;cellular process;cytokinesis;regulation of DNA metabolic process	cell part;cytosol;membrane;nucleoplasm;plasma membrane		Acetylation;Alternativesplicing;Cellcycle;Celldivision;Completeproteome;Mitosis;Nucleus;Phosphoprotein;Referenceproteome;Repeat	CDCA5-PDS5A-RAD21-SMC1A-PDS5B-SMC3 complex;Sororin-cohesin complex	4.23e-43	8576500	4	-1.26716	Q29RF7;H0Y9L6	Q29RF7	Sister chromatid cohesion protein PDS5 homolog A	PDS5A	>sp|Q29RF7|PDS5A_HUMAN Sister chromatid cohesion protein PDS5 homolog A OS=Homo sapiens GN=PDS5A PE=1 SV=1
binding;nucleic acid binding;RNA binding	cellular metabolic process;cellular nitrogen compound metabolic process;cellular process;macromolecule metabolic process;metabolic process;mRNA metabolic process;mRNA processing;nitrogen compound metabolic process;nucleobase-containing compound metabolic process;primary metabolic process;RNA metabolic process;RNA processing;RNA splicing	cell part;macromolecular complex;nucleoplasm;ribonucleoprotein complex;small nuclear ribonucleoprotein complex;spliceosomal complex	Spliceosome	3D-structure;Acetylation;Completeproteome;Directproteinsequencing;Diseasemutation;mRNAprocessing;mRNAsplicing;Nucleus;Phosphoprotein;Polymorphism;Referenceproteome;Retinitispigmentosa;Ribonucleoprotein;RNA-binding;Spliceosome	18S U11/U12 snRNP;C complex spliceosome;Exon junction complex (mRNA splicing-dependent);SNW1 complex;Spliceosome;Toposome	3.13e-106	41447000	11	-1.26934	Q6P2Q9;I3L0J9;I3L3Z8	Q6P2Q9	Pre-mRNA-processing-splicing factor 8	PRPF8	>sp|Q6P2Q9|PRP8_HUMAN Pre-mRNA-processing-splicing factor 8 OS=Homo sapiens GN=PRPF8 PE=1 SV=2
binding;nucleic acid binding;RNA binding;structural constituent of ribosome;structural molecule activity	biosynthetic process;catabolic process;cellular component disassembly;cellular component organization;cellular metabolic process;cellular nitrogen compound metabolic process;cellular process;establishment of localization;macromolecule metabolic process;metabolic process;mRNA metabolic process;nitrogen compound metabolic process;nucleobase-containing compound metabolic process;primary metabolic pr…	cell part;intracellular non-membrane-bounded organelle;intracellular organelle;macromolecular complex;microtubule organizing center;nucleolus;organelle;preribosome;ribonucleoprotein complex;ribosome;small ribosomal subunit	Ribosome	Acetylation;Completeproteome;Cytoplasm;Cytoskeleton;Diamond-Blackfananemia;Directproteinsequencing;Referenceproteome;Ribonucleoprotein;Ribosomalprotein	40S ribosomal subunit, cytoplasmic;Nop56p-associated pre-rRNA complex;Ribosome, cytoplasmic	1.97e-60	313870000	5	-1.27059	P62081;B5MCP9	P62081;B5MCP9	40S ribosomal protein S7	RPS7	>sp|P62081|RS7_HUMAN 40S ribosomal protein S7 OS=Homo sapiens GN=RPS7 PE=1 SV=1;>tr|B5MCP9|B5MCP9_HUMAN 40S ribosomal protein S7 OS=Homo sapiens GN=RPS7 PE=1 SV=1
binding;catalytic activity;nucleic acid binding;nucleotidyltransferase activity;RNA binding;transferase activity;transferase activity, transferring phosphorus-containing groups;translation factor activity, nucleic acid binding;translation initiation factor activity	anatomical structure development;biological regulation;cell development;cellular process;developmental process;regulation of translation;response to abiotic stimulus;response to chemical stimulus;response to endogenous stimulus;response to heat;response to stimulus;response to stress;translational initiation	cell part;cytosol;macromolecular complex;protein complex	RNA transport	Acetylation;Alternativesplicing;Completeproteome;Directproteinsequencing;Diseasemutation;Initiationfactor;Leukodystrophy;Polymorphism;Proteinbiosynthesis;Referenceproteome		2.24e-17	22159000	6	-1.28754	Q9NR50;H0Y580	Q9NR50;H0Y580	Translation initiation factor eIF-2B subunit gamma	EIF2B3	>sp|Q9NR50|EI2BG_HUMAN Translation initiation factor eIF-2B subunit gamma OS=Homo sapiens GN=EIF2B3 PE=1 SV=1;>tr|H0Y580|H0Y580_HUMAN Translation initiation factor eIF-2B subunit gamma (Fragment) OS=Homo sapiens GN=EIF2B3 PE=1 SV=1
	anatomical structure development;biological adhesion;cell adhesion;cell development;cellular process;developmental process	cell part;cytoplasmic membrane-bounded vesicle;cytosol;Golgi apparatus;intracellular membrane-bounded organelle;intracellular organelle;membrane;organelle;vesicle		3D-structure;Acetylation;Alternativepromoterusage;Completeproteome;Golgiapparatus;Membrane;Phosphoprotein;Polymorphism;Referenceproteome;Repeat;Transmembrane;Transmembranehelix		3.82e-07	1286000	1	-1.29399	Q9Y2H6;G5E9X3;A0A087X1M6	Q9Y2H6;G5E9X3;A0A087X1M6	Fibronectin type-III domain-containing protein 3A	FNDC3A	>sp|Q9Y2H6|FND3A_HUMAN Fibronectin type-III domain-containing protein 3A OS=Homo sapiens GN=FNDC3A PE=1 SV=4;>tr|G5E9X3|G5E9X3_HUMAN Fibronectin type III domain containing 3A, isoform CRA_f OS=Homo sapiens GN=FNDC3A PE=1 SV=1;>tr|A0A087X1M6|A0A087X1M6_HUMA
binding;nucleic acid binding;RNA binding;translation factor activity, nucleic acid binding;translation initiation factor activity	biological regulation;regulation of translation;response to stimulus;response to stress	cell part;cytoplasm	RNA transport	3D-structure;Acetylation;Completeproteome;Initiationfactor;Phosphoprotein;Polymorphism;Proteinbiosynthesis;Referenceproteome		5.77e-79	151600000	8	-1.31334	K7EM18;P41567;K7EQP2	K7EM18;P41567	Eukaryotic translation initiation factor 1	EIF1	>tr|K7EM18|K7EM18_HUMAN Eukaryotic translation initiation factor 1 OS=Homo sapiens GN=EIF1 PE=1 SV=1;>sp|P41567|EIF1_HUMAN Eukaryotic translation initiation factor 1 OS=Homo sapiens GN=EIF1 PE=1 SV=1
catalytic activity;intramolecular transferase activity;isomerase activity;lanosterol synthase activity;oxidosqualene cyclase activity	alcohol metabolic process;biosynthetic process;lipid metabolic process;metabolic process;primary metabolic process;small molecule metabolic process	cell part;lipid particle;membrane	Steroid biosynthesis	3D-structure;Alternativesplicing;Completeproteome;Directproteinsequencing;Endoplasmicreticulum;Isomerase;Lipidbiosynthesis;Lipidmetabolism;Membrane;Polymorphism;Referenceproteome;Repeat;Steroidbiosynthesis		7.12e-05	3462600	2	-1.32181	P48449	P48449	Lanosterol synthase	LSS	>sp|P48449|ERG7_HUMAN Lanosterol synthase OS=Homo sapiens GN=LSS PE=1 SV=1
binding;cation binding;copper chaperone activity;copper ion binding;ion binding;metal ion binding;metallochaperone activity;transition metal ion binding	anatomical structure development;cellular metabolic process;cellular process;developmental process;establishment of localization;generation of precursor metabolites and energy;ion transport;metabolic process;transport	cell part;cytoplasm	Oxidative phosphorylation	3D-structure;Chaperone;Completeproteome;Copper;Disulfidebond;Metal-binding;Mitochondrion;Referenceproteome		1.44e-05	8406700	1	-1.32675	C9J8T6;Q14061	C9J8T6;Q14061	Cytochrome c oxidase copper chaperone	COX17	>tr|C9J8T6|C9J8T6_HUMAN Cytochrome c oxidase copper chaperone OS=Homo sapiens GN=COX17 PE=1 SV=1;>sp|Q14061|COX17_HUMAN Cytochrome c oxidase copper chaperone OS=Homo sapiens GN=COX17 PE=1 SV=2
enzyme activator activity;enzyme regulator activity;GTPase activator activity;GTPase regulator activity;nucleoside-triphosphatase regulator activity	biological regulation;cellular process;response to stimulus;signal transduction	cell part;cytosol		Alternativesplicing;Completeproteome;GTPaseactivation;Polymorphism;Referenceproteome		9.37e-25	62662000	7	-1.33224	Q8N392	Q8N392	Rho GTPase-activating protein 18	ARHGAP18	>sp|Q8N392|RHG18_HUMAN Rho GTPase-activating protein 18 OS=Homo sapiens GN=ARHGAP18 PE=1 SV=3
	biological regulation;cellular metabolic process;cellular process;macromolecule metabolic process;macromolecule modification;metabolic process;primary metabolic process;protein metabolic process;protein modification by small protein conjugation or removal;protein modification process;response to stimulus;signal transduction			Alternativesplicing;ANKrepeat;Completeproteome;Referenceproteome;Repeat;Ublconjugationpathway	Ubiquitin E3 ligase (ASB7, TCEB1, TCEB2, CUL5, RNF7)	0.0051197	5169500	1	-1.3324	Q9H672	Q9H672	Ankyrin repeat and SOCS box protein 7	ASB7	>sp|Q9H672|ASB7_HUMAN Ankyrin repeat and SOCS box protein 7 OS=Homo sapiens GN=ASB7 PE=1 SV=2
	biological regulation;cell activation;cellular component organization;cellular process;cytoskeleton organization;establishment of localization;exocytosis;organelle organization;regulation of organelle organization;secretion;transport;vesicle-mediated transport	cell part;cytoskeleton;extracellular region;intracellular non-membrane-bounded organelle;intracellular organelle;organelle	Regulation of actin cytoskeleton	3D-structure;Acetylation;Actin-binding;Completeproteome;Cytoplasm;Cytoskeleton;Directproteinsequencing;Phosphoprotein;Referenceproteome		3.01e-54	180010000	3	-1.33345	P62328	P62328	Thymosin beta-4;Hematopoietic system regulatory peptide	TMSB4X	>sp|P62328|TYB4_HUMAN Thymosin beta-4 OS=Homo sapiens GN=TMSB4X PE=1 SV=2
catalytic activity;methyltransferase activity;protein methyltransferase activity;transferase activity;transferase activity, transferring one-carbon groups	cellular metabolic process;cellular process;macromolecule metabolic process;macromolecule modification;metabolic process;one-carbon metabolic process;primary metabolic process;protein alkylation;protein metabolic process;protein modification process;small molecule metabolic process	macromolecular complex;protein complex		Completeproteome;Phosphoprotein;Referenceproteome		3.39e-35	22924000	2	-1.33408	Q9UI30;F5GX77;F5GYQ2	Q9UI30;F5GX77;F5GYQ2	tRNA methyltransferase 112 homolog	TRMT112	>sp|Q9UI30|TR112_HUMAN Multifunctional methyltransferase subunit TRM112-like protein OS=Homo sapiens GN=TRMT112 PE=1 SV=1;>tr|F5GX77|F5GX77_HUMAN Multifunctional methyltransferase subunit TRM112-like protein OS=Homo sapiens GN=TRMT112 PE=1 SV=1;>tr|F5GYQ2|
catalytic activity;hydroxymethylbilane synthase activity;transferase activity;transferase activity, transferring alkyl or aryl (other than methyl) groups	biosynthetic process;cellular aromatic compound metabolic process;cellular metabolic process;cellular nitrogen compound metabolic process;cellular process;cofactor metabolic process;heterocycle metabolic process;macromolecule metabolic process;macromolecule modification;metabolic process;nitrogen compound metabolic process;peptidyl-amino acid modification;pigment metabolic process;primary metabol…	cell part;cytosol	Porphyrin and chlorophyll metabolism	3D-structure;Alternativesplicing;Completeproteome;Cytoplasm;Directproteinsequencing;Diseasemutation;Hemebiosynthesis;Porphyrinbiosynthesis;Referenceproteome;Transferase		3.75e-45	5346800	4	-1.33501	P08397;F5H345;F5H226;F5H0P4;F5H4X2	P08397;F5H345	Porphobilinogen deaminase	HMBS	>sp|P08397|HEM3_HUMAN Porphobilinogen deaminase OS=Homo sapiens GN=HMBS PE=1 SV=2;>tr|F5H345|F5H345_HUMAN Porphobilinogen deaminase OS=Homo sapiens GN=HMBS PE=1 SV=1
antibiotic transporter activity;drug transmembrane transporter activity;tetracycline transporter activity;transmembrane transporter activity;transporter activity	cell death;cellular process;death;establishment of localization;transmembrane transport;transport	cell part		Apoptosis;Completeproteome;Membrane;Referenceproteome;Transmembrane;Transmembranehelix;Transport		0.00020438	940410	1	-1.33521	D6RE79;Q14728;D6RA47;D6RIZ4	D6RE79;Q14728;D6RA47;D6RIZ4	Major facilitator superfamily domain-containing protein 10	MFSD10	>tr|D6RE79|D6RE79_HUMAN Major facilitator superfamily domain-containing protein 10 OS=Homo sapiens GN=MFSD10 PE=1 SV=1;>sp|Q14728|MFS10_HUMAN Major facilitator superfamily domain-containing protein 10 OS=Homo sapiens GN=MFSD10 PE=2 SV=1;>tr|D6RA47|D6RA47_H
	biological regulation;cell activation;cellular component organization;cellular membrane organization;cellular process;endocytosis;establishment of localization;exocytosis;immune system process;membrane invagination;membrane organization;multi-organism process;regulation of transport;response to biotic stimulus;response to stimulus;response to stress;secretion;transport;vesicle-mediated transport	cell part;cytoplasmic membrane-bounded vesicle;endosome;intracellular membrane-bounded organelle;intracellular organelle;lysosome;membrane;organelle;vacuole;vesicle		Alternativesplicing;Completeproteome;Cytoplasm;Endosome;Exocytosis;Familialhemophagocyticlymphohistiocytosis;Lysosome;Membrane;Phosphoprotein;Polymorphism;Referenceproteome;Repeat		1.08e-35	16298000	8	-1.33881	Q70J99;K7EN29;K7EMK8;K7EQ37;K7EIH3	Q70J99	Protein unc-13 homolog D	UNC13D	>sp|Q70J99|UN13D_HUMAN Protein unc-13 homolog D OS=Homo sapiens GN=UNC13D PE=1 SV=1
	anatomical structure morphogenesis;autophagy;biological regulation;catabolic process;cellular component assembly;cellular component morphogenesis;cellular component organization;cellular homeostasis;cellular ion homeostasis;cellular metabolic process;cellular process;developmental process;establishment of localization;homeostatic process;macromolecular complex assembly;metabolic process;mitochond…	cell part;macromolecular complex;protein complex		3D-structure;Acetylation;Apoptosis;Completeproteome;Directproteinsequencing;Membrane;Mitochondrion;Mitochondrionoutermembrane;Peroxisome;Referenceproteome;TPRrepeat;Transmembrane;Transmembranehelix;Ublconjugation	DLP1-hFIS1 complex	5.44e-05	814990	2	-1.33993	Q9Y3D6	Q9Y3D6	Mitochondrial fission 1 protein	FIS1	>sp|Q9Y3D6|FIS1_HUMAN Mitochondrial fission 1 protein OS=Homo sapiens GN=FIS1 PE=1 SV=2
catalytic activity;hydrolase activity;hydrolase activity, acting on ester bonds;phosphatase activity;phosphoprotein phosphatase activity;phosphoric ester hydrolase activity	biological regulation;cell communication;cell proliferation;cell-cell signaling;cellular component movement;cellular process;establishment of localization;regulation of cell cycle;regulation of mitotic cell cycle;regulation of organelle organization;signaling	cell part;centrosome;cytoplasm;intracellular membrane-bounded organelle;intracellular non-membrane-bounded organelle;intracellular organelle;microtubule organizing center;nucleus;organelle		Alternativesplicing;Cellcycle;Coiledcoil;Completeproteome;Cytoplasm;Cytoskeleton;Nucleus;Phosphoprotein;Polymorphism;Referenceproteome;Ublconjugation		4.76e-37	30839000	4	-1.34194	Q15398	Q15398	Disks large-associated protein 5	DLGAP5	>sp|Q15398|DLGP5_HUMAN Disks large-associated protein 5 OS=Homo sapiens GN=DLGAP5 PE=1 SV=2
binding;core promoter proximal region DNA binding;core promoter proximal region sequence-specific DNA binding;DNA binding;molecular transducer activity;nucleic acid binding;nucleic acid binding transcription factor activity;regulatory region DNA binding;regulatory region nucleic acid binding;RNA polymerase II core promoter proximal region sequence-specific DNA binding;RNA polymerase II core promo…	biological regulation	cell part;cytoplasm;intracellular membrane-bounded organelle;intracellular organelle;microtubule organizing center;nucleus;organelle		Alternativesplicing;Coiledcoil;Completeproteome;Cytoplasm;Cytoskeleton;DNA-binding;Mentalretardation;Nucleus;Phosphoprotein;Polymorphism;Referenceproteome;Repressor;Transcription;Transcriptionregulation		2.63e-13	108500000	5	-1.35185	Q6P1N0;K7EJY5	Q6P1N0;K7EJY5	Coiled-coil and C2 domain-containing protein 1A	CC2D1A	>sp|Q6P1N0|C2D1A_HUMAN Coiled-coil and C2 domain-containing protein 1A OS=Homo sapiens GN=CC2D1A PE=1 SV=1;>tr|K7EJY5|K7EJY5_HUMAN Coiled-coil and C2 domain-containing protein 1A (Fragment) OS=Homo sapiens GN=CC2D1A PE=1 SV=1
binding;cation binding;chromatin binding;chromatin DNA binding;core promoter binding;core promoter proximal region DNA binding;core promoter proximal region sequence-specific DNA binding;core promoter sequence-specific DNA binding;DNA binding;double-stranded DNA binding;ion binding;metal ion binding;molecular transducer activity;nucleic acid binding;nucleic acid binding transcription factor activ…	anatomical structure development;anatomical structure formation involved in morphogenesis;anatomical structure morphogenesis;biological regulation;biosynthetic process;cell activation;cell development;cell differentiation;cell junction organization;cell proliferation;cellular component assembly;cellular component organization;cellular macromolecular complex assembly;cellular metabolic process;cel…	cell part;cytoplasm;cytosol;intracellular;macromolecular complex;membrane;nucleoplasm;plasma membrane;protein complex;receptor complex;transcription factor complex	Adherens junction;Cell cycle;Chagas disease (American trypanosomiasis);Colorectal cancer;Endocytosis;Pancreatic cancer;Pathways in cancer;TGF-beta signaling pathway;Wnt signaling pathway	3D-structure;Acetylation;Alternativesplicing;Aorticaneurysm;Completeproteome;Cytoplasm;Directproteinsequencing;Diseasemutation;DNA-binding;Isopeptidebond;Metal-binding;Nucleus;Phosphoprotein;Polymorphism;Referenceproteome;Transcription;Transcriptionregulation;Ublconjugation;Zinc	Axin-SMAD3 complex;BP-SMAD complex;BRCA1-SMAD3 complex;CREBBP-SMAD2 hexameric complex;CREBBP-SMAD2-SMAD4 pentameric complex;CREBBP-SMAD3 hexameric complex;CREBBP-SMAD3-SMAD4 pentameric complex;JUND-FOSB-SMAD3-SMAD4 complex;p300-SMAD1-STAT3 complex;PIAS3-SMAD3-P300 complex;PML-SMAD2/3-SARA complex;RSmad complex;SKI-SMAD2 hexameric complex;SKI-SMAD2-SMAD4 pentameric complex;SKI-SMAD3 hexameric comp…	0.00087081	4279200	1	-1.3557	O15198;Q15796;Q15797;Q99717;B7Z5N5;P84022;H3BVD1;H0YAK7;H0YKE2;H0YNV1	O15198;Q15796;Q15797;Q99717;B7Z5N5;P84022;H3BVD1;H0YAK7;H0YKE2;H0YNV1	Mothers against decapentaplegic homolog 9;Mothers against decapentaplegic homolog 2;Mothers against decapentaplegic homolog 1;Mothers against decapentaplegic homolog 5;Mothers against decapentaplegic homolog 3	SMAD9;SMAD2;SMAD1;SMAD5;SMAD3	>sp|O15198|SMAD9_HUMAN Mothers against decapentaplegic homolog 9 OS=Homo sapiens GN=SMAD9 PE=1 SV=1;>sp|Q15796|SMAD2_HUMAN Mothers against decapentaplegic homolog 2 OS=Homo sapiens GN=SMAD2 PE=1 SV=1;>sp|Q15797|SMAD1_HUMAN Mothers against decapentaplegic h
binding;estrogen receptor binding;hormone receptor binding;nuclear hormone receptor binding;protein binding;receptor binding;retinoic acid receptor binding;steroid hormone receptor binding;transcription factor binding	biological regulation;biosynthetic process;catabolic process;cellular metabolic process;cellular nitrogen compound metabolic process;cellular process;macromolecule metabolic process;metabolic process;mRNA metabolic process;mRNA processing;nitrogen compound metabolic process;nucleobase-containing compound metabolic process;primary metabolic process;RNA catabolic process;RNA metabolic process;RNA p…	cell part;cytosol;intracellular membrane-bounded organelle;intracellular non-membrane-bounded organelle;intracellular organelle;macromolecular complex;membrane;microbody;organelle;protein complex;ribonucleoprotein complex;transcription factor complex	RNA degradation	3D-structure;Alternativesplicing;Completeproteome;Cytoplasm;Developmentalprotein;Nucleus;Polymorphism;Referenceproteome;Repressor;RNA-mediatedgenesilencing;Transcription;Transcriptionregulation;Translationregulation		1.69e-08	1256000	3	-1.36733	A5YKK6;H3BMH0;H3BR89	A5YKK6	CCR4-NOT transcription complex subunit 1	CNOT1	>sp|A5YKK6|CNOT1_HUMAN CCR4-NOT transcription complex subunit 1 OS=Homo sapiens GN=CNOT1 PE=1 SV=2
binding;nucleic acid binding;RNA binding		cell part;intracellular membrane-bounded organelle;intracellular non-membrane-bounded organelle;intracellular organelle;macromolecular complex;nucleus;organelle;ribonucleoprotein complex;ribosome		Completeproteome;Cytoplasm;Directproteinsequencing;Nucleus;Phosphoprotein;Referenceproteome;RNA-binding		1.15e-28	13774000	5	-1.37948	Q7Z417	Q7Z417	Nuclear fragile X mental retardation-interacting protein 2	NUFIP2	>sp|Q7Z417|NUFP2_HUMAN Nuclear fragile X mental retardation-interacting protein 2 OS=Homo sapiens GN=NUFIP2 PE=1 SV=1
acid-amino acid ligase activity;binding;catalytic activity;cation binding;ion binding;ligase activity;ligase activity, forming carbon-nitrogen bonds;metal ion binding;small conjugating protein ligase activity;transition metal ion binding;ubiquitin-protein ligase activity;zinc ion binding	cellular metabolic process;cellular process;cytokine production;immune system process;macromolecule metabolic process;macromolecule modification;metabolic process;multicellular organismal process;multi-organism process;primary metabolic process;protein metabolic process;protein modification by small protein conjugation or removal;protein modification process;response to biotic stimulus;response t…	cell part;cytoplasm;intracellular		Alternativesplicing;Antiviraldefense;Coiledcoil;Completeproteome;Cytoplasm;Immunity;Innateimmunity;Ligase;Metal-binding;Phosphoprotein;Referenceproteome;Repeat;Ublconjugationpathway;Zinc;Zinc-finger		6.51e-28	2155600	2	-1.38158	Q9BRZ2;C9JI91	Q9BRZ2;C9JI91	E3 ubiquitin-protein ligase TRIM56	TRIM56	>sp|Q9BRZ2|TRI56_HUMAN E3 ubiquitin-protein ligase TRIM56 OS=Homo sapiens GN=TRIM56 PE=1 SV=3;>tr|C9JI91|C9JI91_HUMAN E3 ubiquitin-protein ligase TRIM56 (Fragment) OS=Homo sapiens GN=TRIM56 PE=1 SV=1
7S RNA binding;binding;endoplasmic reticulum signal peptide binding;nucleic acid binding;peptide binding;RNA binding;signal sequence binding	biosynthetic process;cellular metabolic process;cellular process;establishment of localization;macromolecule metabolic process;metabolic process;primary metabolic process;protein metabolic process;protein targeting;protein transport;response to chemical stimulus;response to drug;response to stimulus;translation;transport	cell part;cytosol;macromolecular complex;ribonucleoprotein complex;signal recognition particle	Protein export	3D-structure;Completeproteome;Cytoplasm;Directproteinsequencing;Polymorphism;Referenceproteome;Ribonucleoprotein;RNA-binding;Signalrecognitionparticle	Nop56p-associated pre-rRNA complex	4.04e-68	51633000	2	-1.38637	P37108;H0YLA2	P37108;H0YLA2	Signal recognition particle 14 kDa protein	SRP14	>sp|P37108|SRP14_HUMAN Signal recognition particle 14 kDa protein OS=Homo sapiens GN=SRP14 PE=1 SV=2;>tr|H0YLA2|H0YLA2_HUMAN Signal recognition particle 14 kDa protein OS=Homo sapiens GN=SRP14 PE=1 SV=1
structural molecule activity	cell differentiation;cell division;cellular component organization;cellular process;cytoskeleton organization;developmental process;establishment of localization;nucleus organization;organelle organization	apical part of cell;cell part;chromosome;cytoplasm;cytosol;intracellular membrane-bounded organelle;intracellular non-membrane-bounded organelle;intracellular organelle;macromolecular complex;nucleoplasm;nucleus;organelle;protein complex		3D-structure;Acetylation;ADP-ribosylation;Alternativesplicing;Cellcycle;Celldivision;Chromosome;Coiledcoil;Completeproteome;Cytoplasm;Cytoskeleton;Microtubule;Mitosis;Nucleus;Phosphoprotein;Polymorphism;Referenceproteome	NuMA-LGN-G-alpha-i-1 complex	1.29e-52	12879000	8	-1.38744	Q14980;A0A087WY61;F5H4J1;F5H6Y5;H0YFY6;K4DIE0;F5H763;F5H0Z7;F5H3L6;F5H2F3	Q14980;A0A087WY61;F5H4J1;F5H6Y5	Nuclear mitotic apparatus protein 1	NUMA1	>sp|Q14980|NUMA1_HUMAN Nuclear mitotic apparatus protein 1 OS=Homo sapiens GN=NUMA1 PE=1 SV=2;>tr|A0A087WY61|A0A087WY61_HUMAN Nuclear mitotic apparatus protein 1 OS=Homo sapiens GN=NUMA1 PE=1 SV=1;>tr|F5H4J1|F5H4J1_HUMAN Nuclear mitotic apparatus protein 1
binding;cation binding;chromatin binding;DNA binding;ion binding;metal ion binding;nucleic acid binding;single-stranded DNA binding;structure-specific DNA binding	anatomical structure development;biological regulation;biosynthetic process;catabolic process;cellular component assembly;cellular component organization;cellular macromolecular complex assembly;cellular metabolic process;cellular nitrogen compound metabolic process;cellular process;chromosome organization;developmental process;DNA metabolic process;DNA recombination;DNA repair;DNA replication;em…	cell part;cytoplasm;cytoskeleton;intracellular membrane-bounded organelle;intracellular non-membrane-bounded organelle;intracellular organelle;macromolecular complex;nucleus;organelle;protein complex	DNA replication;Homologous recombination;Mismatch repair;Nucleotide excision repair	3D-structure;Acetylation;Completeproteome;Directproteinsequencing;DNA-binding;DNAdamage;DNArecombination;DNArepair;DNAreplication;Isopeptidebond;Metal-binding;Nucleus;Phosphoprotein;Polymorphism;Referenceproteome;Ublconjugation;Zinc;Zinc-finger	53BP1-containing complex;BLM complex II;BRAFT complex;DNA synthesome complex (13 subunits);DNA synthesome complex (17 subunits);FA complex (Fanconi anemia complex);KIN17-PCNA-RPA70 complex;PCNA complex;RC complex during G2/M-phase of cell cycle;RC complex during S-phase of cell cycle;RPA complex	1.58e-119	35000000	9	-1.39344	P27694;I3L4R8;I3L2M5;I3L524	P27694;I3L4R8	Replication protein A 70 kDa DNA-binding subunit	RPA1	>sp|P27694|RFA1_HUMAN Replication protein A 70 kDa DNA-binding subunit OS=Homo sapiens GN=RPA1 PE=1 SV=2;>tr|I3L4R8|I3L4R8_HUMAN Replication protein A 70 kDa DNA-binding subunit (Fragment) OS=Homo sapiens GN=RPA1 PE=1 SV=1
	cellular metabolic process;cellular process;macromolecule metabolic process;metabolic process;primary metabolic process;protein folding;protein metabolic process	cell part;cytoplasm;cytoskeleton;intracellular membrane-bounded organelle;intracellular non-membrane-bounded organelle;intracellular organelle;nucleus;organelle		Acetylation;Alternativesplicing;Chaperone;Completeproteome;Cytoplasm;Cytoskeleton;Directproteinsequencing;Nucleus;Referenceproteome;Repeat;TPRrepeat		9.08e-19	21426000	5	-1.39412	Q99615;K7ESP1;K7EPP7;K7EIH8;K7EJ24	Q99615;K7ESP1;K7EPP7;K7EIH8	DnaJ homolog subfamily C member 7	DNAJC7	>sp|Q99615|DNJC7_HUMAN DnaJ homolog subfamily C member 7 OS=Homo sapiens GN=DNAJC7 PE=1 SV=2;>tr|K7ESP1|K7ESP1_HUMAN DnaJ homolog subfamily C member 7 (Fragment) OS=Homo sapiens GN=DNAJC7 PE=1 SV=1;>tr|K7EPP7|K7EPP7_HUMAN DnaJ homolog subfamily C member 7
	biological adhesion;cell adhesion;cellular process;multi-organism process;ribosome biogenesis	cell part;cytoplasm;intracellular non-membrane-bounded organelle;intracellular organelle;nucleolus;organelle		Completeproteome;Cytoplasm;Nucleus;Phosphoprotein;Polymorphism;Referenceproteome;Ribosomebiogenesis		6.32e-06	6132000	2	-1.39906	Q13895	Q13895	Bystin	BYSL	>sp|Q13895|BYST_HUMAN Bystin OS=Homo sapiens GN=BYSL PE=1 SV=3
enzyme inhibitor activity;enzyme regulator activity	biological regulation;cellular metabolic process;cellular process;macromolecule metabolic process;metabolic process;primary metabolic process;protein folding;protein metabolic process;regulation of protein modification process		Protein processing in endoplasmic reticulum	3D-structure;Alternativesplicing;Completeproteome;Phosphoprotein;Polymorphism;Referenceproteome;Repeat		4.13e-24	10193000	5	-1.40039	Q9NZL4;K7EN20;K7EL16;K7EMM7	Q9NZL4;K7EN20	Hsp70-binding protein 1	HSPBP1	>sp|Q9NZL4|HPBP1_HUMAN Hsp70-binding protein 1 OS=Homo sapiens GN=HSPBP1 PE=1 SV=1;>tr|K7EN20|K7EN20_HUMAN Hsp70-binding protein 1 (Fragment) OS=Homo sapiens GN=HSPBP1 PE=1 SV=1
		cell part;cytoplasm		Completeproteome;Cytoplasm;Referenceproteome		2.03e-16	7337100	4	-1.41729	I3L2B0	I3L2B0			>tr|I3L2B0|I3L2B0_HUMAN Clustered mitochondria protein homolog (Fragment) OS=Homo sapiens GN=CLUH PE=1 SV=2
actin binding;binding;cytoskeletal protein binding;enzyme binding;protein binding;protein binding transcription factor activity;transcription cofactor activity;transcription corepressor activity;transcription factor binding transcription factor activity	biological regulation;biosynthetic process;cell death;cellular component assembly;cellular component organization;cellular metabolic process;cellular nitrogen compound metabolic process;cellular process;cytoskeleton organization;death;macromolecule metabolic process;metabolic process;nitrogen compound metabolic process;nucleobase-containing compound metabolic process;organelle organization;primar…	cell part;cytoplasm;intracellular membrane-bounded organelle;intracellular organelle;membrane;nucleus;organelle;plasma membrane		3D-structure;Apoptosis;Coiledcoil;Completeproteome;Cytoplasm;Nucleus;Phosphoprotein;Polymorphism;Referenceproteome;Transcription;Transcriptionregulation	PAR4-BACE1 complex	1.62e-53	38018000	6	-1.42265	Q96IZ0;H0YI16;F8W1M8;H0YHP5;A0A0B4J260	Q96IZ0;H0YI16	PRKC apoptosis WT1 regulator protein	PAWR	>sp|Q96IZ0|PAWR_HUMAN PRKC apoptosis WT1 regulator protein OS=Homo sapiens GN=PAWR PE=1 SV=1;>tr|H0YI16|H0YI16_HUMAN PRKC apoptosis WT1 regulator protein (Fragment) OS=Homo sapiens GN=PAWR PE=1 SV=1
binding;catalytic activity;enzyme regulator activity;GTPase regulator activity;guanyl-nucleotide exchange factor activity;nucleic acid binding;nucleoside-triphosphatase regulator activity;protein binding;RNA binding;transferase activity;translation factor activity, nucleic acid binding;translation initiation factor activity;translation initiation factor binding	anatomical structure development;biological regulation;cell development;cellular metabolic process;cellular nitrogen compound metabolic process;cellular process;developmental process;macromolecule metabolic process;metabolic process;nitrogen compound metabolic process;nucleobase-containing compound metabolic process;primary metabolic process;regulation of translation;response to abiotic stimulus;…	cell part;cytosol;intracellular membrane-bounded organelle;intracellular organelle;macromolecular complex;nucleus;organelle;protein complex	RNA transport	3D-structure;Completeproteome;Diseasemutation;Initiationfactor;Leukodystrophy;Phosphoprotein;Polymorphism;Proteinbiosynthesis;Referenceproteome		9.97e-19	10925000	6	-1.42267	Q13144;E9PC74;C9JRD9;H7C2X0	Q13144;E9PC74	Translation initiation factor eIF-2B subunit epsilon	EIF2B5	>sp|Q13144|EI2BE_HUMAN Translation initiation factor eIF-2B subunit epsilon OS=Homo sapiens GN=EIF2B5 PE=1 SV=3;>tr|E9PC74|E9PC74_HUMAN Translation initiation factor eIF-2B subunit epsilon OS=Homo sapiens GN=EIF2B5 PE=1 SV=1
adenyl nucleotide binding;adenyl ribonucleotide binding;androgen receptor binding;ATP binding;binding;catalytic activity;chromatin binding;enzyme binding;GTPase binding;GTP-Rho binding;histone binding;histone deacetylase binding;histone kinase activity;histone kinase activity (H3-T11 specific);histone threonine kinase activity;hormone receptor binding;kinase activity;ligand-dependent nuclear rece…	biological regulation;biosynthetic process;cell motility;cellular component movement;cellular metabolic process;cellular nitrogen compound metabolic process;cellular process;locomotion;macromolecule metabolic process;macromolecule modification;metabolic process;nitrogen compound metabolic process;nucleobase-containing compound metabolic process;phosphorus metabolic process;primary metabolic proce…	cell part;cytoplasmic membrane-bounded vesicle;endosome;intracellular membrane-bounded organelle;intracellular organelle;membrane;midbody;nucleus;organelle;plasma membrane;vesicle		3D-structure;Acetylation;Alternativesplicing;ATP-binding;Cellmembrane;Chromatinregulator;Completeproteome;Cytoplasm;Endosome;Kinase;Membrane;Nucleotide-binding;Nucleus;Phosphoprotein;Polymorphism;Referenceproteome;Repeat;Serine/threonine-proteinkinase;Transcription;Transcriptionregulation;Transferase		3.07e-14	5952000	4	-1.43105	Q16512;K7EM57;K7EKY9	Q16512;K7EM57	Serine/threonine-protein kinase N1	PKN1	>sp|Q16512|PKN1_HUMAN Serine/threonine-protein kinase N1 OS=Homo sapiens GN=PKN1 PE=1 SV=2;>tr|K7EM57|K7EM57_HUMAN Serine/threonine-protein kinase N1 (Fragment) OS=Homo sapiens GN=PKN1 PE=1 SV=1
	cellular metabolic process;cellular process;macromolecule metabolic process;metabolic process;primary metabolic process;protein folding;protein metabolic process		Protein processing in endoplasmic reticulum	Chaperone;Coiledcoil;Completeproteome;Phosphoprotein;Referenceproteome		2.28e-18	18935000	4	-1.43969	O95816	O95816	BAG family molecular chaperone regulator 2	BAG2	>sp|O95816|BAG2_HUMAN BAG family molecular chaperone regulator 2 OS=Homo sapiens GN=BAG2 PE=1 SV=1
adenyl nucleotide binding;adenyl ribonucleotide binding;ATP binding;binding;calcium ion binding;catalytic activity;cation binding;GTP binding;GTPase activity;guanyl nucleotide binding;guanyl ribonucleotide binding;hydrolase activity;hydrolase activity, acting on acid anhydrides;hydrolase activity, acting on acid anhydrides, in phosphorus-containing anhydrides;ion binding;metal ion binding;nucleic…	biological regulation;catabolic process;cellular component organization;cellular membrane organization;cellular metabolic process;cellular nitrogen compound metabolic process;cellular process;coagulation;cytoskeleton organization;endocytosis;endosome transport;establishment of localization;heterocycle metabolic process;membrane invagination;membrane organization;metabolic process;multicellular or…	cell part;intracellular membrane-bounded organelle;intracellular organelle;membrane;nucleus;organelle;plasma membrane	Endocytosis	ATP-binding;Calcium;Cellmembrane;Completeproteome;Directproteinsequencing;Endosome;Hydrolase;Membrane;Metal-binding;Nucleotide-binding;Phosphoprotein;Polymorphism;Referenceproteome		8.99e-70	25639000	5	-1.44107	Q9NZN4	Q9NZN4	EH domain-containing protein 2	EHD2	>sp|Q9NZN4|EHD2_HUMAN EH domain-containing protein 2 OS=Homo sapiens GN=EHD2 PE=1 SV=2
adenyl nucleotide binding;adenyl ribonucleotide binding;ATP binding;binding;catalytic activity;cation binding;DNA binding;DNA ligase (ATP) activity;DNA ligase activity;ion binding;ligase activity;ligase activity, forming phosphoric ester bonds;metal ion binding;nucleic acid binding;nucleotide binding;purine nucleotide binding;purine ribonucleoside triphosphate binding;purine ribonucleotide bindin…	anatomical structure morphogenesis;biological regulation;biosynthetic process;cell division;cellular component organization;cellular metabolic process;cellular nitrogen compound metabolic process;cellular process;chromosome organization;developmental process;DNA ligation;DNA metabolic process;DNA recombination;DNA repair;DNA replication;homeostatic process;macromolecule metabolic process;metaboli…	cell part;chromosome;intracellular membrane-bounded organelle;intracellular non-membrane-bounded organelle;intracellular organelle;mitochondrion;nucleoplasm;organelle	Base excision repair;DNA replication;Mismatch repair;Nucleotide excision repair	3D-structure;ATP-binding;Cellcycle;Celldivision;Completeproteome;DNAdamage;DNArecombination;DNArepair;DNAreplication;Isopeptidebond;Ligase;Magnesium;Metal-binding;Nucleotide-binding;Nucleus;Phosphoprotein;Polymorphism;Referenceproteome;Ublconjugation	DNA synthesome complex (15 subunits);LIG1-9-1-1 complex;RC complex during S-phase of cell cycle	1.24e-14	6573100	4	-1.45003	P18858;F5GZ28;M0R0Q7;B4E135	P18858;F5GZ28;M0R0Q7	DNA ligase 1;DNA ligase	LIG1	>sp|P18858|DNLI1_HUMAN DNA ligase 1 OS=Homo sapiens GN=LIG1 PE=1 SV=1;>tr|F5GZ28|F5GZ28_HUMAN DNA ligase OS=Homo sapiens GN=LIG1 PE=1 SV=1;>tr|M0R0Q7|M0R0Q7_HUMAN DNA ligase OS=Homo sapiens GN=LIG1 PE=1 SV=1
	biological regulation;establishment of localization;protein transport;regulation of transport;transport	cell part;cytoplasm;intracellular membrane-bounded organelle;intracellular organelle;nucleus;organelle		Completeproteome;Cytoplasm;Directproteinsequencing;Nucleus;Phosphoprotein;Polymorphism;Proteintransport;Referenceproteome;Transport		0.003381	1178600	1	-1.45794	F2Z2X4;Q9C0E2	F2Z2X4;Q9C0E2	Exportin-4	XPO4	>tr|F2Z2X4|F2Z2X4_HUMAN Exportin-4 OS=Homo sapiens GN=XPO4 PE=1 SV=1;>sp|Q9C0E2|XPO4_HUMAN Exportin-4 OS=Homo sapiens GN=XPO4 PE=1 SV=2
binding;carbohydrate binding;catalytic activity;cation binding;coreceptor activity;cytokine binding;glycosaminoglycan binding;growth factor binding;heparin binding;ion binding;kinase activity;metal ion binding;molecular transducer activity;pattern binding;phosphotransferase activity, alcohol group as acceptor;polysaccharide binding;protein binding;protein kinase activity;protein tyrosine kinase a…	anatomical structure development;anatomical structure formation involved in morphogenesis;anatomical structure morphogenesis;biological adhesion;biological regulation;cell adhesion;cell communication;cell motility;cell recognition;cell-cell signaling;cellular component movement;cellular component organization;cellular process;developmental process;locomotion;multicellular organismal process;regul…	cell body;cell part;cell surface;cytosol;extracellular region;intracellular organelle;macromolecular complex;membrane;neuronal cell body;organelle;plasma membrane;protein complex;receptor complex;site of polarized growth;vesicle	Axon guidance	3D-structure;Alternativesplicing;Angiogenesis;Calcium;Cellmembrane;Completeproteome;Developmentalprotein;Differentiation;Directproteinsequencing;Disulfidebond;Glycoprotein;Heparansulfate;Heparin-binding;Membrane;Metal-binding;Neurogenesis;Polymorphism;Proteoglycan;Receptor;Referenceproteome;Repeat;Secreted;Signal;Transmembrane;Transmembranehelix	FARP2-NRP1-PlexinA1 complex;FARP2-NRP1-PlexinA2 complex;FARP2-NRP1-PlexinA3 complex;FARP2-NRP1-PlexinA4 complex;ITGB1-NRP1 complex;Nrp1-PlexinD1 complex;NRP1-VEGF(165/121) complex;NRP1-VEGFC complex, heparin dependent;NRP1-VEGFD complex, heparin dependent;NRP1-VEGFR2-VEGF(165) complex;PlexinA1-Nrp1 complex;PlexinA1-NRP1 complex;PlexinA1-NRP1-SEMA3A complex;PlexinA3-Nrp1 complex;PlexinB1-Nrp1 comp…	9.78e-67	16239000	4	-1.45812	O14786;E9PEP6;Q5JWQ6;Q5T7F0;E7EX60;Q5JWQ4;Q5JWQ2	O14786;E9PEP6;Q5JWQ6;Q5T7F0;E7EX60	Neuropilin-1	NRP1	>sp|O14786|NRP1_HUMAN Neuropilin-1 OS=Homo sapiens GN=NRP1 PE=1 SV=3;>tr|E9PEP6|E9PEP6_HUMAN Neuropilin-1 OS=Homo sapiens GN=NRP1 PE=1 SV=2;>tr|Q5JWQ6|Q5JWQ6_HUMAN Neuropilin-1 OS=Homo sapiens GN=NRP1 PE=1 SV=1;>tr|Q5T7F0|Q5T7F0_HUMAN Neuropilin-1 OS=Homo
binding;catalytic activity;methyltransferase activity;nucleic acid binding;RNA binding;transferase activity;transferase activity, transferring one-carbon groups				Acetylation;Completeproteome;Methyltransferase;Referenceproteome;S-adenosyl-L-methionine;Transferase		3.97e-05	2182500	1	-1.45834	Q8TEA1	Q8TEA1	Putative methyltransferase NSUN6	NSUN6	>sp|Q8TEA1|NSUN6_HUMAN Putative methyltransferase NSUN6 OS=Homo sapiens GN=NSUN6 PE=1 SV=1
		cell part;cytoplasm		Alternativesplicing;Coiledcoil;Completeproteome;Cytoplasm;Phosphoprotein;Referenceproteome		1.2e-25	8304000	3	-1.46567	A0A0A0MTL6;Q6ZS17;H3BSV5;H3BMG9;H3BP86	A0A0A0MTL6;Q6ZS17	Protein FAM65A	FAM65A	>tr|A0A0A0MTL6|A0A0A0MTL6_HUMAN Protein FAM65A OS=Homo sapiens GN=FAM65A PE=1 SV=1;>sp|Q6ZS17|FA65A_HUMAN Protein FAM65A OS=Homo sapiens GN=FAM65A PE=1 SV=1
actin binding;actin filament binding;binding;cytoskeletal protein binding;enzyme binding;GTPase activating protein binding;GTPase binding;protein binding;Rac GTPase binding;Ras GTPase binding;Rho GTPase binding;small GTPase binding	biological regulation;cell motility;cellular component movement;cellular component organization;cellular process;cytoskeleton organization;locomotion;organelle organization	bleb;cell cortex;cell part;cell projection;cytoplasmic membrane-bounded vesicle;cytosol;intracellular membrane-bounded organelle;intracellular organelle;membrane;organelle;plasma membrane;vesicle		Alternativesplicing;Cellmembrane;Cellprojection;Completeproteome;Cytoplasm;Cytoplasmicvesicle;Lipoprotein;Membrane;Myristate;Phosphoprotein;Referenceproteome		8.84e-21	7335400	4	-1.47384	O95466;A0A0A0MR62;K7EJE6	O95466;A0A0A0MR62	Formin-like protein 1	FMNL1	>sp|O95466|FMNL_HUMAN Formin-like protein 1 OS=Homo sapiens GN=FMNL1 PE=1 SV=3;>tr|A0A0A0MR62|A0A0A0MR62_HUMAN Formin-like protein 1 OS=Homo sapiens GN=FMNL1 PE=1 SV=1
binding;nuclear localization sequence binding;peptide binding;protein transporter activity;signal sequence binding;substrate-specific transporter activity;transporter activity	biological regulation;cellular metabolic process;cellular nitrogen compound metabolic process;cellular process;DNA metabolic process;establishment of localization;interspecies interaction between organisms;macromolecule metabolic process;metabolic process;multi-organism process;nitrogen compound metabolic process;nuclear transport;nucleobase-containing compound metabolic process;nucleocytoplasmic…	cell part;cytoplasm;cytosol;intracellular membrane-bounded organelle;intracellular organelle;nucleoplasm;nucleus;organelle		3D-structure;Acetylation;Completeproteome;Cytoplasm;Directproteinsequencing;Host-virusinteraction;Nucleus;Phosphoprotein;Polymorphism;Proteintransport;Referenceproteome;Repeat;Transport	TNF-alpha/NF-kappa B signaling complex 5	0	241410000	14	-1.48493	P52292;J3KS65;J3QLL0	P52292	Importin subunit alpha-2	KPNA2	>sp|P52292|IMA1_HUMAN Importin subunit alpha-1 OS=Homo sapiens GN=KPNA2 PE=1 SV=1
ARF GTPase activator activity;binding;cation binding;enzyme activator activity;enzyme regulator activity;GTPase activator activity;GTPase regulator activity;ion binding;lipid binding;metal ion binding;nucleoside-triphosphatase regulator activity;phosphatidylinositol binding;phosphatidylinositol-3,4,5-trisphosphate binding;phospholipid binding;Ras GTPase activator activity;Rho GTPase activator act…	biological regulation;cellular component organization;cellular process;cytoskeleton organization;organelle organization;regulation of organelle organization;response to stimulus;signal transduction	cell part;cytosol;Golgi apparatus;intracellular;intracellular membrane-bounded organelle;intracellular organelle;membrane;organelle;plasma membrane	Endocytosis	Alternativesplicing;Cellmembrane;Completeproteome;Cytoplasm;Golgiapparatus;GTPaseactivation;Membrane;Metal-binding;Phosphoprotein;Polymorphism;Referenceproteome;Repeat;Zinc;Zinc-finger		3.54e-12	4319200	5	-1.49206	Q96P48;E7EU13;A0A0A0MSJ2;F8WBT0;F5GWN4	Q96P48;E7EU13;A0A0A0MSJ2;F8WBT0;F5GWN4	Arf-GAP with Rho-GAP domain, ANK repeat and PH domain-containing protein 1	ARAP1	>sp|Q96P48|ARAP1_HUMAN Arf-GAP with Rho-GAP domain, ANK repeat and PH domain-containing protein 1 OS=Homo sapiens GN=ARAP1 PE=1 SV=3;>tr|E7EU13|E7EU13_HUMAN Arf-GAP with Rho-GAP domain, ANK repeat and PH domain-containing protein 1 OS=Homo sapiens GN=ARAP1
adenyl nucleotide binding;adenyl ribonucleotide binding;ATP binding;binding;GTP binding;guanyl nucleotide binding;guanyl ribonucleotide binding;nucleotide binding;purine nucleotide binding;purine ribonucleoside triphosphate binding;purine ribonucleotide binding;ribonucleotide binding	cellular component organization;cellular metabolic process;cellular nitrogen compound metabolic process;cellular process;macromolecule metabolic process;metabolic process;mitosis;nitrogen compound metabolic process;nuclear division;nucleobase-containing compound metabolic process;nucleus organization;organelle fission;organelle organization;primary metabolic process;RNA metabolic process;RNA proc…	cell part;cytoplasm;intracellular non-membrane-bounded organelle;intracellular organelle;nucleolus;organelle		Acetylation;Alternativesplicing;ATP-binding;Completeproteome;Cytoplasm;GTP-binding;Nucleotide-binding;Nucleus;Phosphoprotein;Polymorphism;Referenceproteome;Repeat	Nop56p-associated pre-rRNA complex	1.4e-05	797150	2	-1.49304	A0A0A0MRM9;Q14978;S4R349;S4R341;S4R402	A0A0A0MRM9;Q14978;S4R349;S4R341;S4R402	Nucleolar and coiled-body phosphoprotein 1	NOLC1	>tr|A0A0A0MRM9|A0A0A0MRM9_HUMAN Nucleolar and coiled-body phosphoprotein 1 (Fragment) OS=Homo sapiens GN=NOLC1 PE=1 SV=1;>sp|Q14978|NOLC1_HUMAN Nucleolar and coiled-body phosphoprotein 1 OS=Homo sapiens GN=NOLC1 PE=1 SV=2;>tr|S4R349|S4R349_HUMAN Nucleolar
binding;catalytic activity;cation binding;DNA (cytosine-5-)-methyltransferase activity;DNA binding;DNA-methyltransferase activity;ion binding;metal ion binding;methyl-CpG binding;methyltransferase activity;nucleic acid binding;nucleotide binding;RNA binding;S-adenosylmethionine-dependent methyltransferase activity;sequence-specific DNA binding;transferase activity;transferase activity, transferri…	biological regulation;biosynthetic process;cellular component organization;cellular metabolic process;cellular nitrogen compound metabolic process;cellular process;chromatin modification;chromatin organization;chromosome organization;DNA metabolic process;DNA modification;gene silencing;macromolecule metabolic process;macromolecule modification;metabolic process;nitrogen compound metabolic proces…	cell part;intracellular membrane-bounded organelle;intracellular organelle;nucleus;organelle	Cysteine and methionine metabolism	3D-structure;Acetylation;Activator;Alternativesplicing;Chromatinregulator;Completeproteome;Diseasemutation;DNA-binding;Metal-binding;Methylation;Methyltransferase;Neuropathy;Nucleus;Phosphoprotein;Polymorphism;Referenceproteome;Repeat;Repressor;S-adenosyl-L-methionine;Transcription;Transcriptionregulation;Transferase;Ublconjugation;Zinc;Zinc-finger	DAXX-DNMT1-DMAP1 complex;DNMT1-G9a complex;DNMT1-G9a-PCNA complex;DNMT1-RB1-HDAC1-E2F1 complex;pRb2/p130-multimolecular complex (DNMT1, E2F4, SuV39H1, HDAC1, RBL2);pRb2/p130-multimolecular complex (DNMT1, E2F5, SuV39H1, HDAC1, RBL2);RGS6-DNMT1-DMAP1 complex;TIP5-DNMT-HDAC1 complex	5.54e-114	60995000	17	-1.49587	P26358;K7ENW7;K7EJL0;K7EMU8;K7ENQ6;K7ELB1;K7ERQ1;K7EP77;K7EIZ6	P26358	DNA (cytosine-5)-methyltransferase 1	DNMT1	>sp|P26358|DNMT1_HUMAN DNA (cytosine-5)-methyltransferase 1 OS=Homo sapiens GN=DNMT1 PE=1 SV=2
catalytic activity;dUTP diphosphatase activity;hydrolase activity;hydrolase activity, acting on acid anhydrides;hydrolase activity, acting on acid anhydrides, in phosphorus-containing anhydrides;nucleoside-triphosphate diphosphatase activity;pyrophosphatase activity	biosynthetic process;cellular aromatic compound metabolic process;cellular metabolic process;cellular nitrogen compound metabolic process;cellular process;DNA metabolic process;DNA replication;heterocycle metabolic process;macromolecule metabolic process;metabolic process;nitrogen compound metabolic process;nucleobase-containing compound metabolic process;nucleobase-containing small molecule meta…	cell part;intracellular membrane-bounded organelle;intracellular organelle;mitochondrion;nucleoplasm;organelle	Pyrimidine metabolism	3D-structure;Acetylation;Alternativesplicing;Completeproteome;Directproteinsequencing;Hydrolase;Magnesium;Mitochondrion;Nucleotidemetabolism;Nucleus;Phosphoprotein;Polymorphism;Referenceproteome;Transitpeptide		1.1e-34	112320000	7	-1.50444	P33316;H0YKC5;H0YNW5;A0A0C4DGL3;H0YKI0;H0YNJ9;H0YMM5;H0YMP1	P33316;H0YKC5;H0YNW5;A0A0C4DGL3;H0YKI0;H0YNJ9;H0YMM5;H0YMP1	Deoxyuridine 5-triphosphate nucleotidohydrolase, mitochondrial	DUT	>sp|P33316|DUT_HUMAN Deoxyuridine 5-triphosphate nucleotidohydrolase, mitochondrial OS=Homo sapiens GN=DUT PE=1 SV=4;>tr|H0YKC5|H0YKC5_HUMAN Deoxyuridine 5-triphosphate nucleotidohydrolase, mitochondrial (Fragment) OS=Homo sapiens GN=DUT PE=1 SV=1;>tr|H0
binding;enzyme activator activity;enzyme regulator activity;GTPase activator activity;GTPase regulator activity;lipid binding;nucleoside-triphosphatase regulator activity;phospholipid binding;Rab GTPase activator activity;Ras GTPase activator activity;small GTPase regulator activity		cell part;cytoplasmic membrane-bounded vesicle;intracellular membrane-bounded organelle;intracellular organelle;nucleus;organelle;vesicle		3D-structure;Alternativesplicing;Celljunction;Coiledcoil;Completeproteome;Cytoplasm;Cytoplasmicvesicle;GTPaseactivation;Phosphoprotein;Polymorphism;Referenceproteome		2.64e-19	37575000	6	-1.5131	Q9BYX2	Q9BYX2	TBC1 domain family member 2A	TBC1D2	>sp|Q9BYX2|TBD2A_HUMAN TBC1 domain family member 2A OS=Homo sapiens GN=TBC1D2 PE=1 SV=3
7S RNA binding;binding;nucleic acid binding;RNA binding	biosynthetic process;cellular metabolic process;cellular process;establishment of localization;macromolecule metabolic process;metabolic process;primary metabolic process;protein metabolic process;protein targeting;protein transport;response to chemical stimulus;response to drug;response to stimulus;translation;transport	cell part;cytosol;intracellular membrane-bounded organelle;intracellular non-membrane-bounded organelle;intracellular organelle;macromolecular complex;mitochondrion;nucleolus;organelle;ribonucleoprotein complex;signal recognition particle	Protein export	3D-structure;Alternativesplicing;Completeproteome;Cytoplasm;Directproteinsequencing;Polymorphism;Referenceproteome;Ribonucleoprotein;RNA-binding;Signalrecognitionparticle		2.31e-18	11829000	2	-1.51374	P09132;A0A087WWU9;A0A087WYR0	P09132;A0A087WWU9;A0A087WYR0	Signal recognition particle 19 kDa protein	SRP19	>sp|P09132|SRP19_HUMAN Signal recognition particle 19 kDa protein OS=Homo sapiens GN=SRP19 PE=1 SV=3;>tr|A0A087WWU9|A0A087WWU9_HUMAN HCG2039564, isoform CRA_a OS=Homo sapiens GN=SRP19 PE=1 SV=1;>tr|A0A087WYR0|A0A087WYR0_HUMAN Signal recognition particle 19
[acyl-carrier-protein] S-acetyltransferase activity;[acyl-carrier-protein] S-malonyltransferase activity;3-hydroxyacyl-[acyl-carrier-protein] dehydratase activity;3-hydroxyoctanoyl-[acyl-carrier-protein] dehydratase activity;3-hydroxypalmitoyl-[acyl-carrier-protein] dehydratase activity;3-oxoacyl-[acyl-carrier-protein] reductase (NADPH) activity;3-oxoacyl-[acyl-carrier-protein] synthase activity;…	amine metabolic process;biological regulation;biosynthetic process;cellular amino acid metabolic process;cellular ketone metabolic process;cellular lipid metabolic process;cellular metabolic process;cellular nitrogen compound metabolic process;cellular process;cofactor metabolic process;energy reserve metabolic process;generation of precursor metabolites and energy;glycerol ether metabolic proces…	cell part;cytoplasmic membrane-bounded vesicle;cytosol;Golgi apparatus;intracellular membrane-bounded organelle;intracellular organelle;membrane;mitochondrion;organelle;plasma membrane;vesicle	Fatty acid biosynthesis;Insulin signaling pathway	3D-structure;Acetylation;Completeproteome;Cytoplasm;Directproteinsequencing;Fattyacidbiosynthesis;Fattyacidmetabolism;Hydrolase;Lipidbiosynthesis;Lipidmetabolism;Lyase;Multifunctionalenzyme;NAD;NADP;Oxidoreductase;Phosphopantetheine;Phosphoprotein;Polymorphism;Pyridoxalphosphate;Referenceproteome;Transferase		0	1175800000	61	-1.5141	P49327;J3KTF0	P49327	Fatty acid synthase;[Acyl-carrier-protein] S-acetyltransferase;[Acyl-carrier-protein] S-malonyltransferase;3-oxoacyl-[acyl-carrier-protein] synthase;3-oxoacyl-[acyl-carrier-protein] reductase;3-hydroxypalmitoyl-[acyl-carrier-protein] dehydratase;Enoyl-[acyl-carrier-protein] reductase;Oleoyl-[acyl-carrier-protein] hydrolase	FASN	>sp|P49327|FAS_HUMAN Fatty acid synthase OS=Homo sapiens GN=FASN PE=1 SV=3
				Coiledcoil;Completeproteome;Polymorphism;Referenceproteome		1.11e-17	48993000	4	-1.51598	Q96CT7;M0R2F5	Q96CT7	Coiled-coil domain-containing protein 124	CCDC124	>sp|Q96CT7|CC124_HUMAN Coiled-coil domain-containing protein 124 OS=Homo sapiens GN=CCDC124 PE=1 SV=1
	biological adhesion;biological regulation;cell adhesion;cellular process;developmental process;multicellular organismal development;multicellular organismal process			Alternativesplicing;Completeproteome;Developmentalprotein;Phosphoprotein;Polymorphism;Referenceproteome		1.92e-21	9350800	2	-1.53717	Q9UEE9	Q9UEE9	Craniofacial development protein 1	CFDP1	>sp|Q9UEE9|CFDP1_HUMAN Craniofacial development protein 1 OS=Homo sapiens GN=CFDP1 PE=1 SV=1
binding;nucleic acid binding;nucleotide binding;RNA binding		cell part;cytoplasm;intracellular membrane-bounded organelle;intracellular organelle;nucleus;organelle		Alternativesplicing;Completeproteome;Cytoplasm;Nucleus;Phosphoprotein;Referenceproteome;RNA-binding		3.31e-44	8844200	2	-1.55497	Q9BTD8;K7EP90;K7EQ03	Q9BTD8;K7EP90;K7EQ03	RNA-binding protein 42	RBM42	>sp|Q9BTD8|RBM42_HUMAN RNA-binding protein 42 OS=Homo sapiens GN=RBM42 PE=1 SV=1;>tr|K7EP90|K7EP90_HUMAN RNA-binding protein 42 OS=Homo sapiens GN=RBM42 PE=1 SV=1;>tr|K7EQ03|K7EQ03_HUMAN RNA-binding protein 42 OS=Homo sapiens GN=RBM42 PE=1 SV=1
actin binding;binding;calcium ion binding;cation binding;cytoskeletal protein binding;ion binding;metal ion binding;protein binding;transition metal ion binding;zinc ion binding	anatomical structure development;biological regulation;developmental process;multicellular organismal process;muscle contraction;regulation of transport	cell part;cell projection;cytoplasm;cytoskeleton;dystrophin-associated glycoprotein complex;filopodium;intracellular membrane-bounded organelle;intracellular non-membrane-bounded organelle;intracellular organelle;macromolecular complex;membrane;nucleus;organelle;plasma membrane;protein complex;synapse		3D-structure;Actin-binding;Calcium;Celljunction;Cellmembrane;Completeproteome;Cytoplasm;Cytoskeleton;Membrane;Metal-binding;Phosphoprotein;Polymorphism;Postsynapticcellmembrane;Referenceproteome;Repeat;Synapse;Zinc;Zinc-finger	UTM-SGCE-DAG1-CAV1-NOS3 complex	1.88e-68	87731000	16	-1.58726	P46939;Q5T097;A0A0A0MSM3;A0A0D9SG57	P46939	Utrophin	UTRN	>sp|P46939|UTRO_HUMAN Utrophin OS=Homo sapiens GN=UTRN PE=1 SV=2
acid-amino acid ligase activity;binding;catalytic activity;cation binding;ion binding;ligase activity;ligase activity, forming carbon-nitrogen bonds;metal ion binding;small conjugating protein ligase activity;ubiquitin-protein ligase activity	anatomical structure formation involved in morphogenesis;cellular metabolic process;cellular process;developmental process;macromolecule metabolic process;macromolecule modification;metabolic process;primary metabolic process;protein metabolic process;protein modification by small protein conjugation or removal;protein modification process	cell part;cytoplasm;intracellular;intracellular membrane-bounded organelle;intracellular organelle;nucleus;organelle		3D-structure;ANKrepeat;Completeproteome;Ligase;Phosphoprotein;Polymorphism;Referenceproteome;Repeat;Ublconjugationpathway		2.1e-15	50871000	5	-1.60025	A0A087X2H1;Q9ULT8;G3V4V5;H0YJP0;H0YJD4;A0A087WVU6	A0A087X2H1;Q9ULT8;G3V4V5	E3 ubiquitin-protein ligase HECTD1	HECTD1	>tr|A0A087X2H1|A0A087X2H1_HUMAN E3 ubiquitin-protein ligase HECTD1 OS=Homo sapiens GN=HECTD1 PE=1 SV=1;>sp|Q9ULT8|HECD1_HUMAN E3 ubiquitin-protein ligase HECTD1 OS=Homo sapiens GN=HECTD1 PE=1 SV=3;>tr|G3V4V5|G3V4V5_HUMAN E3 ubiquitin-protein ligase HECTD1
binding;enzyme binding;phosphatase binding;protein binding;protein phosphatase binding	biological regulation;establishment of localization;nucleobase-containing compound transport;protein transport;regulation of protein modification process;transport	cell part;cytoskeleton;extracellular organelle;intracellular membrane-bounded organelle;intracellular non-membrane-bounded organelle;intracellular organelle;macromolecular complex;nuclear pore;nucleus;organelle;protein complex;ribonucleoprotein complex;vesicle		3D-structure;Acetylation;Completeproteome;Cytoplasm;Directproteinsequencing;mRNAtransport;Nuclearporecomplex;Nucleus;Phosphoprotein;Polymorphism;Proteintransport;Referenceproteome;Repeat;Ribonucleoprotein;Translocation;Transport		3.84e-28	17803000	5	-1.60837	Q14764;H3BQK6;H3BRL2;H3BNF6;H3BUK7	Q14764	Major vault protein	MVP	>sp|Q14764|MVP_HUMAN Major vault protein OS=Homo sapiens GN=MVP PE=1 SV=4
actin binding;binding;calcium ion binding;cation binding;cytoskeletal protein binding;ion binding;metal ion binding;protein binding;structural constituent of cytoskeleton;structural molecule activity	biological regulation;cellular component disassembly;cellular component organization;cellular process;locomotion;regulation of organelle organization;response to chemical stimulus;response to external stimulus;response to stimulus	cell part;cytoskeleton;cytosol;intracellular membrane-bounded organelle;intracellular non-membrane-bounded organelle;intracellular organelle;membrane;organelle		3D-structure;Acetylation;Actin-binding;Actincapping;Alternativesplicing;Calcium;Calmodulin-binding;Completeproteome;Cytoplasm;Cytoskeleton;Directproteinsequencing;Diseasemutation;Epilepsy;Mentalretardation;Metal-binding;Phosphoprotein;Polymorphism;Referenceproteome;Repeat;SH3domain	Emerin architectural complex;Emerin complex 1;Emerin complex 32;Emerin-actin-NMI-(alphaII)spectrin complex	0	394120000	56	-1.61771	Q13813;A0A0D9SGF6;A0A0D9SF54;A0A0D9SFF6	Q13813;A0A0D9SGF6;A0A0D9SF54	Spectrin alpha chain, brain	SPTAN1	>sp|Q13813|SPTN1_HUMAN Spectrin alpha chain, non-erythrocytic 1 OS=Homo sapiens GN=SPTAN1 PE=1 SV=3;>tr|A0A0D9SGF6|A0A0D9SGF6_HUMAN Spectrin alpha chain, non-erythrocytic 1 OS=Homo sapiens GN=SPTAN1 PE=1 SV=1;>tr|A0A0D9SF54|A0A0D9SF54_HUMAN Spectrin alpha
binding;cation binding;ion binding;iron ion binding;iron-sulfur cluster binding;metal cluster binding;metal ion binding;protein binding;protein complex scaffold;structural molecule activity;transition metal ion binding	biosynthetic process;cellular metabolic process;cellular process;cofactor metabolic process;metabolic process;nitrogen compound metabolic process;nitrogen cycle metabolic process;small molecule metabolic process	cell part;cytosol;intracellular membrane-bounded organelle;intracellular organelle;nucleus;organelle		Alternativesplicing;Completeproteome;Cytoplasm;Iron;Metal-binding;Mitochondrion;Nucleus;Phosphoprotein;Polymorphism;Referenceproteome;Transitpeptide		7.9e-17	3099200	1	-1.6335	Q9H1K1;B3KQ30;B4DNC9;F5H5N2	Q9H1K1;B3KQ30;B4DNC9;F5H5N2	Iron-sulfur cluster assembly enzyme ISCU, mitochondrial	ISCU	>sp|Q9H1K1|ISCU_HUMAN Iron-sulfur cluster assembly enzyme ISCU, mitochondrial OS=Homo sapiens GN=ISCU PE=1 SV=2;>tr|B3KQ30|B3KQ30_HUMAN Iron-sulfur cluster assembly enzyme ISCU, mitochondrial OS=Homo sapiens GN=ISCU PE=1 SV=1;>tr|B4DNC9|B4DNC9_HUMAN Iron-s
	anatomical structure development;anatomical structure morphogenesis;biological regulation;cell differentiation;cell division;cell junction organization;cellular component morphogenesis;cellular component organization;cellular process;developmental process;locomotion;response to chemical stimulus;response to external stimulus;response to stimulus;signal transduction	apical part of cell;cell part;endosome;intracellular membrane-bounded organelle;intracellular organelle;nucleus;organelle	Notch signaling pathway	Alternativesplicing;Completeproteome;Developmentalprotein;Membrane;Neurogenesis;Phosphoprotein;Polymorphism;Referenceproteome;Ublconjugation	NUMB-TP53-MDM2 complex;RalBP1-CCNB1-AP2A-NUMB-EPN1 complex	8.37e-27	8072300	1	-1.63367	P49757;G3V3Z8	P49757;G3V3Z8	Protein numb homolog	NUMB	>sp|P49757|NUMB_HUMAN Protein numb homolog OS=Homo sapiens GN=NUMB PE=1 SV=2;>tr|G3V3Z8|G3V3Z8_HUMAN Protein numb homolog OS=Homo sapiens GN=NUMB PE=1 SV=1
binding;cation binding;ion binding;metal ion binding;nucleic acid binding;transition metal ion binding;zinc ion binding				3D-structure;Coiledcoil;Completeproteome;Metal-binding;Phosphoprotein;Polymorphism;Referenceproteome;Repeat;Zinc;Zinc-finger		0.00031197	1910600	1	-1.63901	Q9UPT8;M0QY97	Q9UPT8;M0QY97	Zinc finger CCCH domain-containing protein 4	ZC3H4	>sp|Q9UPT8|ZC3H4_HUMAN Zinc finger CCCH domain-containing protein 4 OS=Homo sapiens GN=ZC3H4 PE=1 SV=3;>tr|M0QY97|M0QY97_HUMAN Zinc finger CCCH domain-containing protein 4 (Fragment) OS=Homo sapiens GN=ZC3H4 PE=1 SV=1
adenyl nucleotide binding;adenyl ribonucleotide binding;ATP binding;binding;catalytic activity;DNA binding;DNA helicase activity;helicase activity;hydrolase activity;hydrolase activity, acting on acid anhydrides;hydrolase activity, acting on acid anhydrides, in phosphorus-containing anhydrides;nucleic acid binding;nucleoside-triphosphatase activity;nucleotide binding;purine nucleotide binding;pur…	biological regulation;cell proliferation;cellular metabolic process;cellular nitrogen compound metabolic process;cellular process;DNA geometric change;DNA metabolic process;macromolecule metabolic process;metabolic process;nitrogen compound metabolic process;nucleobase-containing compound metabolic process;primary metabolic process;regulation of cell cycle;response to chemical stimulus;response t…	cell part;cytosol;intracellular membrane-bounded organelle;intracellular organelle;macromolecular complex;nucleoplasm;nucleus;organelle;protein complex	Cell cycle;Cell cycle - yeast;DNA replication;Meiosis - yeast	Acetylation;Alternativesplicing;ATP-binding;Cellcycle;Completeproteome;Directproteinsequencing;DNA-binding;DNAreplication;Glycoprotein;Helicase;Hydrolase;Nucleotide-binding;Nucleus;Phosphoprotein;Polymorphism;Referenceproteome	MCM complex;MCM2-MCM4-MCM6-MCM7 complex;MCM2-MCM6-MCM7 complex;MCM4-MCM6-MCM7 complex	2.77e-09	7475000	3	-1.64321	P33993;C9J8M6	P33993	DNA replication licensing factor MCM7	MCM7	>sp|P33993|MCM7_HUMAN DNA replication licensing factor MCM7 OS=Homo sapiens GN=MCM7 PE=1 SV=4
catalytic activity;hydrolase activity;hydrolase activity, acting on ester bonds;inositol or phosphatidylinositol phosphatase activity;lipid phosphatase activity;phosphatase activity;phosphatidylinositol monophosphate phosphatase activity;phosphatidylinositol-3-phosphatase activity;phosphoprotein phosphatase activity;phosphoric ester hydrolase activity;protein tyrosine phosphatase activity	biosynthetic process;cellular lipid metabolic process;cellular metabolic process;cellular process;lipid metabolic process;macromolecule metabolic process;macromolecule modification;metabolic process;phosphorus metabolic process;primary metabolic process;protein dephosphorylation;protein metabolic process;protein modification process;small molecule metabolic process	cell part;cell projection;cytosol		Acetylation;Alternativesplicing;Completeproteome;Cytoplasm;Diseasemutation;Glycoprotein;Hydrolase;Phosphoprotein;Referenceproteome		5.87e-08	2477700	3	-1.64757	Q8NCE2;C9JSR1;A0A087WTZ0;B4DJ23;B4DQK9;F8WCC0;F8WEA3	Q8NCE2;C9JSR1	Myotubularin-related protein 14	MTMR14	>sp|Q8NCE2|MTMRE_HUMAN Myotubularin-related protein 14 OS=Homo sapiens GN=MTMR14 PE=1 SV=2;>tr|C9JSR1|C9JSR1_HUMAN Myotubularin-related protein 14 OS=Homo sapiens GN=MTMR14 PE=1 SV=1
binding;catalytic activity;cation binding;hydrolase activity;hydrolase activity, acting on ester bonds;ion binding;metal ion binding;phosphatase activity;phosphoprotein phosphatase activity;phosphoric ester hydrolase activity	anatomical structure development;biological regulation;cell junction organization;cell motility;cellular component assembly;cellular component movement;cellular component organization;cellular homeostasis;cellular process;developmental process;growth;homeostatic process;locomotion;macromolecule metabolic process;metabolic process;multicellular organismal process;response to stimulus;signal transd…	cell part;cytoplasm;cytoskeleton;intracellular non-membrane-bounded organelle;intracellular organelle;membrane;organelle;plasma membrane		3D-structure;Actin-binding;Alternativesplicing;Celljunction;Cellmembrane;Completeproteome;Cytoplasm;Cytoskeleton;Directproteinsequencing;Hydrolase;Membrane;Metal-binding;Phosphoprotein;Polymorphism;Proteinphosphatase;Referenceproteome;SH2domain;Zinc;Zinc-finger		1.41e-33	24970000	7	-1.65502	Q68CZ2;E9PCX8;C9JHU5;Q9HBL0;E9PF55;E9PGF5;Q63HR2;A0A087WWW7;F8VV64;H0Y4U1;C9JTD0;C9JWN9	Q68CZ2;E9PCX8	Tensin-3	TNS3	>sp|Q68CZ2|TENS3_HUMAN Tensin-3 OS=Homo sapiens GN=TNS3 PE=1 SV=2;>tr|E9PCX8|E9PCX8_HUMAN Tensin-3 (Fragment) OS=Homo sapiens GN=TNS3 PE=1 SV=5
binding;catalytic activity;cation binding;DNA binding;DNA-directed RNA polymerase activity;ion binding;metal ion binding;nucleic acid binding;nucleotidyltransferase activity;RNA polymerase activity;transferase activity;transferase activity, transferring phosphorus-containing groups;transition metal ion binding;zinc ion binding	biological regulation;biosynthetic process;cellular metabolic process;cellular nitrogen compound metabolic process;cellular process;DNA metabolic process;DNA repair;macromolecule metabolic process;macromolecule modification;metabolic process;mRNA metabolic process;mRNA processing;nitrogen compound metabolic process;nucleobase-containing compound metabolic process;phosphorus metabolic process;prim…	cell part;macromolecular complex;protein complex;RNA polymerase complex	Huntington's disease;Purine metabolism;Pyrimidine metabolism;RNA polymerase	Completeproteome;DNA-directedRNApolymerase;Metal-binding;Nucleus;Referenceproteome;Transcription;Zinc;Zinc-finger	BRCA1-core RNA polymerase II complex;BRCA1-RNA polymerase II complex;RNA polymerase II (RNAPII);RNA polymerase II core complex;RNA polymerase II holoenzyme complex	3.26e-05	3775600	1	-1.67408	P36954;K7EKS1	P36954;K7EKS1	DNA-directed RNA polymerase II subunit RPB9	POLR2I	>sp|P36954|RPB9_HUMAN DNA-directed RNA polymerase II subunit RPB9 OS=Homo sapiens GN=POLR2I PE=1 SV=1;>tr|K7EKS1|K7EKS1_HUMAN DNA-directed RNA polymerase II subunit RPB9 OS=Homo sapiens GN=POLR2I PE=1 SV=1
cation transmembrane transporter activity;divalent inorganic cation transmembrane transporter activity;ferrous iron transmembrane transporter activity;inorganic cation transmembrane transporter activity;ion transmembrane transporter activity;iron ion transmembrane transporter activity;metal ion transmembrane transporter activity;substrate-specific transmembrane transporter activity;substrate-spec…	biological regulation;cellular homeostasis;cellular ion homeostasis;cellular process;establishment of localization;homeostatic process;ion transport;transmembrane transport;transport	cell part;cell projection;endoplasmic reticulum;Golgi apparatus;intracellular membrane-bounded organelle;intracellular organelle;membrane;organelle;plasma membrane		Alternativesplicing;Cellmembrane;Cellprojection;Completeproteome;Glycoprotein;Iontransport;Membrane;Polymorphism;Referenceproteome;Signal;Transmembrane;Transmembranehelix;Transport;Zinc;Zinctransport		8.2e-15	4058800	1	-1.69129	Q15043;E5RIP4	Q15043;E5RIP4	Zinc transporter ZIP14	SLC39A14	>sp|Q15043|S39AE_HUMAN Zinc transporter ZIP14 OS=Homo sapiens GN=SLC39A14 PE=1 SV=3;>tr|E5RIP4|E5RIP4_HUMAN Zinc transporter ZIP14 (Fragment) OS=Homo sapiens GN=SLC39A14 PE=1 SV=2
binding;enzyme binding;enzyme inhibitor activity;enzyme regulator activity;kinase binding;kinase inhibitor activity;kinase regulator activity;protein binding;protein kinase binding;protein kinase C binding;protein kinase C inhibitor activity;protein kinase inhibitor activity;protein kinase regulator activity;protein serine/threonine kinase inhibitor activity;small conjugating protein binding;ubiq…	biological regulation;cell death;cellular component movement;cellular metabolic process;cellular nitrogen compound metabolic process;cellular process;death;macromolecule metabolic process;metabolic process;mRNA metabolic process;multi-organism process;nitrogen compound metabolic process;nucleobase-containing compound metabolic process;primary metabolic process;regulation of translation;response t…	cell part;cell surface;cytoskeleton;cytosol;intracellular membrane-bounded organelle;intracellular non-membrane-bounded organelle;intracellular organelle;macromolecular complex;membrane;nucleus;organelle;plasma membrane;proteasome complex;protein complex	Amoebiasis;MAPK signaling pathway;VEGF signaling pathway	3D-structure;Acetylation;Chaperone;Charcot-Marie-Toothdisease;Completeproteome;Cytoplasm;Cytoskeleton;Directproteinsequencing;Diseasemutation;Neurodegeneration;Neuropathy;Nucleus;Phosphoprotein;Referenceproteome;Stressresponse		3.9e-28	194570000	5	-1.70972	P04792;F8WE04;C9J3N8	P04792;F8WE04	Heat shock protein beta-1	HSPB1	>sp|P04792|HSPB1_HUMAN Heat shock protein beta-1 OS=Homo sapiens GN=HSPB1 PE=1 SV=2;>tr|F8WE04|F8WE04_HUMAN Heat shock protein beta-1 OS=Homo sapiens GN=HSPB1 PE=1 SV=1
binding;cation binding;ion binding;metal ion binding;nucleic acid binding;transition metal ion binding;zinc ion binding				Completeproteome;Metal-binding;Referenceproteome;Zinc;Zinc-finger		0.00034516	6669200	1	-1.71291	D6RAT4	D6RAT4		CNBP	>tr|D6RAT4|D6RAT4_HUMAN Cellular nucleic acid-binding protein (Fragment) OS=Homo sapiens GN=CNBP PE=1 SV=5
				Acetylation;Alternativesplicing;Coiledcoil;Completeproteome;Directproteinsequencing;Phosphoprotein;Polymorphism;Referenceproteome		2.57e-30	32432000	10	-1.71314	Q9Y520;E7EPN9;H7C5N8;A0A0A0MS30	Q9Y520;E7EPN9	Protein PRRC2C	PRRC2C	>sp|Q9Y520|PRC2C_HUMAN Protein PRRC2C OS=Homo sapiens GN=PRRC2C PE=1 SV=4;>tr|E7EPN9|E7EPN9_HUMAN Protein PRRC2C OS=Homo sapiens GN=PRRC2C PE=1 SV=1
	biological regulation	cell part;cytosol;membrane		Alternativesplicing;Coiledcoil;Completeproteome;Cytoplasm;Golgiapparatus;Membrane;Referenceproteome		2.18e-06	8039400	2	-1.72692	Q9UIL1;A0A0C4DGB0	Q9UIL1;A0A0C4DGB0	Short coiled-coil protein	SCOC	>sp|Q9UIL1|SCOC_HUMAN Short coiled-coil protein OS=Homo sapiens GN=SCOC PE=1 SV=2;>tr|A0A0C4DGB0|A0A0C4DGB0_HUMAN Short coiled-coil protein OS=Homo sapiens GN=SCOC PE=1 SV=1
adenyl nucleotide binding;adenyl ribonucleotide binding;ATP binding;binding;GTP binding;guanyl nucleotide binding;guanyl ribonucleotide binding;nucleic acid binding;nucleotide binding;purine nucleotide binding;purine ribonucleoside triphosphate binding;purine ribonucleotide binding;ribonucleotide binding;RNA binding;translation factor activity, nucleic acid binding;translation initiation factor a…	anatomical structure development;biological regulation;cell development;cellular process;developmental process;regulation of translation;response to abiotic stimulus;response to chemical stimulus;response to endogenous stimulus;response to heat;response to stimulus;response to stress;rhythmic process;translational initiation	cell part;cytosol;macromolecular complex;protein complex	RNA transport	Completeproteome;Diseasemutation;Initiationfactor;Leukodystrophy;Proteinbiosynthesis;Referenceproteome		7.27e-07	13701000	2	-1.72795	P49770	P49770	Translation initiation factor eIF-2B subunit beta	EIF2B2	>sp|P49770|EI2BB_HUMAN Translation initiation factor eIF-2B subunit beta OS=Homo sapiens GN=EIF2B2 PE=1 SV=3
5,10-methylenetetrahydrofolate-dependent methyltransferase activity;amine binding;amino acid binding;binding;carboxylic acid binding;catalytic activity;cofactor binding;drug binding;folic acid binding;methyltransferase activity;mRNA binding;nucleic acid binding;nucleotide binding;RNA binding;thymidylate synthase activity;transferase activity;transferase activity, transferring one-carbon groups;vi…	aging;anatomical structure development;anatomical structure morphogenesis;biological regulation;biosynthetic process;carbohydrate metabolic process;cell maturation;cellular aromatic compound metabolic process;cellular metabolic process;cellular nitrogen compound metabolic process;cellular process;cofactor metabolic process;developmental maturation;developmental process;DNA metabolic process;DNA r…	cell part;cytosol;intracellular non-membrane-bounded organelle;intracellular organelle;membrane;nucleolus;nucleoplasm;organelle	One carbon pool by folate;Pyrimidine metabolism	3D-structure;Completeproteome;Cytoplasm;Directproteinsequencing;Membrane;Methyltransferase;Mitochondrion;Mitochondrioninnermembrane;Nucleotidebiosynthesis;Nucleus;Phosphoprotein;Referenceproteome;Transferase		1.36e-11	6199200	1	-1.7292	P04818	P04818	Thymidylate synthase	TYMS	>sp|P04818|TYSY_HUMAN Thymidylate synthase OS=Homo sapiens GN=TYMS PE=1 SV=3
enzyme regulator activity;phosphatase regulator activity;protein phosphatase regulator activity;protein phosphatase type 4 regulator activity	biological regulation;cellular metabolic process;cellular process;macromolecule metabolic process;macromolecule modification;metabolic process;phosphorus metabolic process;primary metabolic process;protein metabolic process;protein modification process;protein phosphorylation;response to stimulus;signal transduction	cell part;macromolecular complex;protein complex;protein serine/threonine phosphatase complex		Alternativesplicing;Completeproteome;Polymorphism;Referenceproteome;Repeat		9.87e-40	9105700	5	-1.74679	Q8TF05;J3QLA6;J3KSB0;J3QL26;J3QQV0;J3KSS1;J3KRU1;F8WAJ9;J3QRV2	Q8TF05;J3QLA6;J3KSB0;J3QL26	Serine/threonine-protein phosphatase 4 regulatory subunit 1	PPP4R1	>sp|Q8TF05|PP4R1_HUMAN Serine/threonine-protein phosphatase 4 regulatory subunit 1 OS=Homo sapiens GN=PPP4R1 PE=1 SV=1;>tr|J3QLA6|J3QLA6_HUMAN Serine/threonine-protein phosphatase 4 regulatory subunit 1 (Fragment) OS=Homo sapiens GN=PPP4R1 PE=1 SV=1;>tr|J3
binding;binding, bridging;protein binding;protein binding transcription factor activity;protein binding, bridging;protein complex scaffold;receptor signaling complex scaffold activity;structural molecule activity;transcription coactivator activity;transcription cofactor activity;transcription factor binding transcription factor activity	biological regulation;biosynthetic process;cellular metabolic process;cellular nitrogen compound metabolic process;cellular process;chromosome segregation;cofactor metabolic process;DNA metabolic process;DNA repair;macromolecule metabolic process;metabolic process;nitrogen compound metabolic process;nucleobase-containing compound metabolic process;primary metabolic process;response to chemical st…	cell part;macromolecular complex;protein complex;transcription factor complex		Acetylation;Activator;Alternativesplicing;Chromosomepartition;Completeproteome;Cytoplasm;Cytoskeleton;DNAdamage;DNArepair;Nucleus;Phosphoprotein;Polymorphism;Referenceproteome;Repeat;Transcription;Transcriptionregulation		2.82e-64	20697000	5	-1.75776	Q96T76;Q5T454;H7C1W5;H0Y746;B0QZ77;F8WCH8;H7C0A9	Q96T76	MMS19 nucleotide excision repair protein homolog	MMS19	>sp|Q96T76|MMS19_HUMAN MMS19 nucleotide excision repair protein homolog OS=Homo sapiens GN=MMS19 PE=1 SV=2
binding;catalytic activity;DNA binding;lamin binding;nucleic acid binding;oxidoreductase activity;oxidoreductase activity, acting on the CH-CH group of donors;oxidoreductase activity, acting on the CH-CH group of donors, NAD or NADP as acceptor;protein binding	alcohol metabolic process;biosynthetic process;lipid metabolic process;metabolic process;primary metabolic process;small molecule metabolic process	cell part;intracellular membrane-bounded organelle;intracellular organelle;mitochondrion;organelle		3D-structure;Acetylation;Completeproteome;Diseasemutation;DNA-binding;Membrane;Nucleus;Phosphoprotein;Polymorphism;Receptor;Referenceproteome;Transmembrane;Transmembranehelix		1.09e-14	20717000	2	-1.76398	Q14739	Q14739	Lamin-B receptor	LBR	>sp|Q14739|LBR_HUMAN Lamin-B receptor OS=Homo sapiens GN=LBR PE=1 SV=2
binding;catalytic activity;cation binding;ion binding;metal ion binding;methyltransferase activity;N-methyltransferase activity;nucleic acid binding;RNA binding;RNA methyltransferase activity;S-adenosylmethionine-dependent methyltransferase activity;transferase activity;transferase activity, transferring one-carbon groups;transition metal ion binding;tRNA (guanine) methyltransferase activity;tRNA…				Alternativesplicing;Completeproteome;Metal-binding;Methyltransferase;Phosphoprotein;Referenceproteome;S-adenosyl-L-methionine;Transferase;tRNAprocessing;Zinc;Zinc-finger		6.45e-23	6172200	3	-1.78645	Q9NXH9;K7EQQ8;K7EQU7;K7ENI9;K7EQY6	Q9NXH9;K7EQQ8;K7EQU7	tRNA (guanine(26)-N(2))-dimethyltransferase	TRMT1	>sp|Q9NXH9|TRM1_HUMAN tRNA (guanine(26)-N(2))-dimethyltransferase OS=Homo sapiens GN=TRMT1 PE=1 SV=1;>tr|K7EQQ8|K7EQQ8_HUMAN tRNA (guanine(26)-N(2))-dimethyltransferase (Fragment) OS=Homo sapiens GN=TRMT1 PE=1 SV=1;>tr|K7EQU7|K7EQU7_HUMAN tRNA (guanine(26)
	anatomical structure development;developmental process	cell part;intracellular membrane-bounded organelle;intracellular organelle;nucleus;organelle		3D-structure;Alternativesplicing;Completeproteome;Nucleus;Phosphoprotein;Polymorphism;Referenceproteome;Repeat	DNA ligase IV-XRCC4-AHNK complex	0	4037300000	146	-1.81294	Q09666;E9PLK4;E9PKR9;E9PJC6;E9PJZ0;E9PQE3	Q09666	Neuroblast differentiation-associated protein AHNAK	AHNAK	>sp|Q09666|AHNK_HUMAN Neuroblast differentiation-associated protein AHNAK OS=Homo sapiens GN=AHNAK PE=1 SV=2
actin binding;ankyrin binding;binding;cytoskeletal protein binding;lipid binding;phospholipid binding;protein binding;structural constituent of cytoskeleton;structural molecule activity	anatomical structure morphogenesis;behavior;biological regulation;cell death;cellular component assembly;cellular component organization;cellular membrane organization;cellular metabolic process;cellular process;cytokinesis;death;developmental process;establishment of localization;Golgi vesicle transport;growth;immune system process;locomotion;macromolecule metabolic process;macromolecule modific…	cell body;cell part;cytoskeleton;cytosol;intracellular membrane-bounded organelle;intracellular non-membrane-bounded organelle;intracellular organelle;membrane;neuronal cell body;nucleolus;nucleus;organelle;plasma membrane		3D-structure;Acetylation;Actin-binding;Actincapping;Alternativesplicing;Calmodulin-binding;Cellmembrane;Completeproteome;Cytoplasm;Cytoskeleton;Diseasemutation;Glycoprotein;Membrane;Neurodegeneration;Phosphoprotein;Polymorphism;Referenceproteome;Repeat;Spinocerebellarataxia		0	240610000	38	-1.82587	A0A087WUZ3;Q01082;F8W6C1;O15020;A4QPE4	A0A087WUZ3;Q01082	Spectrin beta chain, brain 1	SPTBN1	>tr|A0A087WUZ3|A0A087WUZ3_HUMAN Spectrin beta chain, non-erythrocytic 1 OS=Homo sapiens GN=SPTBN1 PE=1 SV=1;>sp|Q01082|SPTB2_HUMAN Spectrin beta chain, non-erythrocytic 1 OS=Homo sapiens GN=SPTBN1 PE=1 SV=2
	biological regulation;biosynthetic process;cellular metabolic process;cellular nitrogen compound metabolic process;cellular process;developmental process;embryo development;macromolecule metabolic process;metabolic process;nitrogen compound metabolic process;nucleobase-containing compound metabolic process;primary metabolic process;RNA metabolic process;transcription from RNA polymerase II promot…	cell part;intracellular membrane-bounded organelle;intracellular organelle;nucleus;organelle		3D-structure;Alternativesplicing;Completeproteome;Nucleus;Phosphoprotein;Referenceproteome;Transcription;Transcriptionregulation		8.21e-101	171320000	7	-1.8396	P20290;D6RDG3;H0Y9Y1	P20290	Transcription factor BTF3	BTF3	>sp|P20290|BTF3_HUMAN Transcription factor BTF3 OS=Homo sapiens GN=BTF3 PE=1 SV=1
binding;DNA binding;nucleic acid binding;protein binding transcription factor activity;sequence-specific DNA binding;transcription coactivator activity;transcription cofactor activity;transcription factor binding transcription factor activity	biological regulation;biosynthetic process;cell differentiation;cellular metabolic process;cellular nitrogen compound metabolic process;cellular process;developmental process;macromolecule metabolic process;metabolic process;multicellular organismal development;multicellular organismal process;nitrogen compound metabolic process;nucleobase-containing compound metabolic process;primary metabolic p…	cell part;cytoplasm;intracellular membrane-bounded organelle;intracellular non-membrane-bounded organelle;intracellular organelle;nucleolus;nucleus;organelle		3D-structure;Acetylation;Activator;Alternativesplicing;Calmodulin-binding;Completeproteome;Cytoplasm;Developmentalprotein;Differentiation;Directproteinsequencing;DNA-binding;Nucleus;Phosphoprotein;Referenceproteome;Transcription;Transcriptionregulation		5.25e-21	62616000	2	-1.84036	O60869	O60869	Endothelial differentiation-related factor 1	EDF1	>sp|O60869|EDF1_HUMAN Endothelial differentiation-related factor 1 OS=Homo sapiens GN=EDF1 PE=1 SV=1
adenyl nucleotide binding;adenyl ribonucleotide binding;ATP binding;binding;catalytic activity;DNA binding;helicase activity;hydrolase activity;hydrolase activity, acting on acid anhydrides;hydrolase activity, acting on acid anhydrides, in phosphorus-containing anhydrides;nucleic acid binding;nucleoside-triphosphatase activity;nucleotide binding;purine nucleotide binding;purine ribonucleoside tri…	biological regulation;catabolic process;cellular component assembly;cellular component organization;cellular metabolic process;cellular nitrogen compound metabolic process;cellular process;chromatin modification;chromatin organization;chromosome organization;DNA metabolic process;histone modification;macromolecular complex assembly;macromolecule metabolic process;macromolecule modification;metabo…	cell part		Alternativesplicing;ATP-binding;Chromatinregulator;Chromosome;Completeproteome;DNA-binding;DNAdamage;DNArepair;Helicase;Hydrolase;Nucleotide-binding;Nucleus;Phosphoprotein;Polymorphism;Referenceproteome;Repeat		0.0016715	2255500	1	-1.8436	Q9H4L7	Q9H4L7	SWI/SNF-related matrix-associated actin-dependent regulator of chromatin subfamily A containing DEAD/H box 1	SMARCAD1	>sp|Q9H4L7|SMRCD_HUMAN SWI/SNF-related matrix-associated actin-dependent regulator of chromatin subfamily A containing DEAD/H box 1 OS=Homo sapiens GN=SMARCAD1 PE=1 SV=2
ATPase activity;binding;catalytic activity;enzyme binding;hydrolase activity;hydrolase activity, acting on acid anhydrides;hydrolase activity, acting on acid anhydrides, in phosphorus-containing anhydrides;nucleic acid binding;nucleoside-triphosphatase activity;nucleotide binding;protein binding;pyrophosphatase activity	biological regulation;cell differentiation;cellular component organization;cellular metabolic process;cellular nitrogen compound metabolic process;cellular process;chromosome organization;developmental process;DNA metabolic process;DNA packaging;macromolecule metabolic process;metabolic process;nitrogen compound metabolic process;nucleobase-containing compound metabolic process;organelle organiza…	cell part;cytoplasm;cytosol;intracellular membrane-bounded organelle;intracellular organelle;nucleus;organelle	mRNA surveillance pathway;RNA transport;Spliceosome	Acetylation;Alternativesplicing;Apoptosis;Completeproteome;Directproteinsequencing;Isopeptidebond;Methylation;Nucleus;Phosphoprotein;Polymorphism;Referenceproteome;Ublconjugation	Apoptosis- and splicing-associated protein complex (ASAP-L), SAP18-RNPS1-Acinus-L;Apoptosis- and splicing-associated protein complex (ASAP-S), SAP18-RNPS1-Acinus-S;Spliceosome	2.2e-73	6779600	4	-1.86012	Q9UKV3;E7EQT4;S4R3H4;A0A087WYN3	Q9UKV3;E7EQT4;S4R3H4	Apoptotic chromatin condensation inducer in the nucleus	ACIN1	>sp|Q9UKV3|ACINU_HUMAN Apoptotic chromatin condensation inducer in the nucleus OS=Homo sapiens GN=ACIN1 PE=1 SV=2;>tr|E7EQT4|E7EQT4_HUMAN Apoptotic chromatin condensation inducer in the nucleus OS=Homo sapiens GN=ACIN1 PE=1 SV=2;>tr|S4R3H4|S4R3H4_HUMAN Apo
binding;nucleic acid binding;RNA binding	biological regulation			Acetylation;Alternativesplicing;Completeproteome;Directproteinsequencing;Phosphoprotein;Referenceproteome;RNA-binding		6.32e-15	6547400	3	-1.88169	Q6PKG0;A0A0B4J210;E5RH50;H0YC33	Q6PKG0;A0A0B4J210	La-related protein 1	LARP1	>sp|Q6PKG0|LARP1_HUMAN La-related protein 1 OS=Homo sapiens GN=LARP1 PE=1 SV=2;>tr|A0A0B4J210|A0A0B4J210_HUMAN La-related protein 1 (Fragment) OS=Homo sapiens GN=LARP1 PE=1 SV=2
adenyl nucleotide binding;adenyl ribonucleotide binding;ATP binding;ATPase activity;ATPase activity, coupled;ATP-dependent helicase activity;ATP-dependent RNA helicase activity;binding;catalytic activity;double-stranded RNA binding;helicase activity;hydrolase activity;hydrolase activity, acting on acid anhydrides;hydrolase activity, acting on acid anhydrides, in phosphorus-containing anhydrides;n…	multi-organism process;response to biotic stimulus;response to chemical stimulus;response to stimulus	cell part;intracellular non-membrane-bounded organelle;intracellular organelle;nucleolus;organelle		3D-structure;Acetylation;Alternativesplicing;ATP-binding;Completeproteome;Directproteinsequencing;Helicase;Hydrolase;Nucleotide-binding;Nucleus;Phosphoprotein;Polymorphism;Referenceproteome;Repeat;RNA-binding	Nop56p-associated pre-rRNA complex;Toposome	4.11e-19	14853000	6	-1.9026	Q9NR30	Q9NR30	Nucleolar RNA helicase 2	DDX21	>sp|Q9NR30|DDX21_HUMAN Nucleolar RNA helicase 2 OS=Homo sapiens GN=DDX21 PE=1 SV=5
	cell death;cellular process;death	cell part;intracellular non-membrane-bounded organelle;intracellular organelle;nucleolus;organelle		Acetylation;Completeproteome;Directproteinsequencing;Nucleus;Polymorphism;Referenceproteome;Tumorantigen		1.33e-05	2588900	2	-1.92367	Q9UL42	Q9UL42	Paraneoplastic antigen Ma2	PNMA2	>sp|Q9UL42|PNMA2_HUMAN Paraneoplastic antigen Ma2 OS=Homo sapiens GN=PNMA2 PE=1 SV=2
endopeptidase inhibitor activity;endopeptidase regulator activity;enzyme inhibitor activity;enzyme regulator activity;peptidase inhibitor activity;peptidase regulator activity	biological regulation;catabolic process;cell death;cellular metabolic process;cellular nitrogen compound metabolic process;cellular process;death;immune system process;macromolecule metabolic process;macromolecule modification;metabolic process;mRNA metabolic process;nitrogen compound metabolic process;nucleobase-containing compound metabolic process;primary metabolic process;protein metabolic pr…	cell part;cytoplasm;cytosol;macromolecular complex;nucleoplasm;protein complex	Proteasome	3D-structure;Completeproteome;Phosphoprotein;Polymorphism;Proteasome;Referenceproteome		4.27e-05	4092600	1	-1.93398	Q92530;Q5QPM7;Q5QPM9	Q92530;Q5QPM7;Q5QPM9	Proteasome inhibitor PI31 subunit	PSMF1	>sp|Q92530|PSMF1_HUMAN Proteasome inhibitor PI31 subunit OS=Homo sapiens GN=PSMF1 PE=1 SV=2;>tr|Q5QPM7|Q5QPM7_HUMAN Proteasome inhibitor PI31 subunit OS=Homo sapiens GN=PSMF1 PE=1 SV=2;>tr|Q5QPM9|Q5QPM9_HUMAN Proteasome inhibitor PI31 subunit (Fragment) OS
acid-thiol ligase activity;adenyl nucleotide binding;adenyl ribonucleotide binding;arachidonate-CoA ligase activity;ATP binding;binding;catalytic activity;fatty acid ligase activity;ligase activity;ligase activity, forming carbon-sulfur bonds;long-chain fatty acid-CoA ligase activity;nucleotide binding;purine nucleotide binding;purine ribonucleoside triphosphate binding;purine ribonucleotide bind…	anatomical structure development;biological regulation;biosynthetic process;cellular lipid metabolic process;cellular metabolic process;cellular process;cofactor metabolic process;developmental process;establishment of localization;glycerol ether metabolic process;lipid metabolic process;lipid transport;metabolic process;multicellular organismal process;organic acid transport;primary metabolic pr…	cell body;cell part;intracellular membrane-bounded organelle;intracellular organelle;lipid particle;membrane;microbody;neuronal cell body;organelle;peroxisome	Adipocytokine signaling pathway;Fatty acid metabolism;Peroxisome;PPAR signaling pathway	Alportsyndrome;Alternativesplicing;ATP-binding;Completeproteome;Deafness;Diseasemutation;Elliptocytosis;Endoplasmicreticulum;Fattyacidmetabolism;Hereditaryhemolyticanemia;Ligase;Lipidmetabolism;Magnesium;Membrane;Mentalretardation;Microsome;Mitochondrion;Mitochondrionoutermembrane;Nucleotide-binding;Peroxisome;Polymorphism;Referenceproteome;Signal-anchor;Transmembrane;Transmembranehelix		3.5e-57	46684000	11	-1.94431	O60488;D6RF95;H0Y9A0	O60488	Long-chain-fatty-acid--CoA ligase 4	ACSL4	>sp|O60488|ACSL4_HUMAN Long-chain-fatty-acid--CoA ligase 4 OS=Homo sapiens GN=ACSL4 PE=1 SV=2
binding;calcium ion binding;cation binding;enzyme regulator activity;ion binding;metal ion binding;phosphatase regulator activity;protein phosphatase regulator activity;protein phosphatase type 2A regulator activity	anatomical structure development;biological regulation;cell differentiation;cellular metabolic process;cellular process;developmental process;macromolecule metabolic process;macromolecule modification;metabolic process;phosphorus metabolic process;primary metabolic process;protein dephosphorylation;protein metabolic process;protein modification process;response to stimulus;signal transduction	cell part;macromolecular complex;protein complex;protein serine/threonine phosphatase complex	mRNA surveillance pathway	Alternativesplicing;Calcium;Completeproteome;Directproteinsequencing;Metal-binding;Polymorphism;Referenceproteome;Repeat	PPP2CA-PPP2R1A-PPP2R3A complex	5.72e-12	836440	2	-1.95622	Q06190	Q06190	Serine/threonine-protein phosphatase 2A regulatory subunit B subunit alpha	PPP2R3A	>sp|Q06190|P2R3A_HUMAN Serine/threonine-protein phosphatase 2A regulatory subunit B subunit alpha OS=Homo sapiens GN=PPP2R3A PE=1 SV=1
binding;nucleic acid binding;RNA binding	biological regulation;cellular component organization;cellular process;cytoskeleton organization;organelle organization			3D-structure;Acetylation;Alternativesplicing;Completeproteome;Directproteinsequencing;Phosphoprotein;Polymorphism;Referenceproteome;RNA-binding		2.18e-05	1109500	2	-2.02188	Q71RC2;Q6P4E2;Q96J85;F8VY40;A0A087WTL9;Q8TBL5;F8W1Z5;F8W1I4	Q71RC2;Q6P4E2;Q96J85;F8VY40;A0A087WTL9;Q8TBL5;F8W1Z5;F8W1I4	La-related protein 4	LARP4	>sp|Q71RC2|LARP4_HUMAN La-related protein 4 OS=Homo sapiens GN=LARP4 PE=1 SV=3;>tr|Q6P4E2|Q6P4E2_HUMAN LARP4 protein OS=Homo sapiens GN=LARP4 PE=1 SV=1;>tr|Q96J85|Q96J85_HUMAN C-Mpl binding protein OS=Homo sapiens GN=LARP4 PE=1 SV=1;>tr|F8VY40|F8VY40_HUMAN
active transmembrane transporter activity;adenyl nucleotide binding;adenyl ribonucleotide binding;ATP binding;ATPase activity;ATPase activity, coupled;ATPase activity, coupled to movement of substances;ATPase activity, coupled to transmembrane movement of substances;binding;calcium ion binding;catalytic activity;cation binding;cytoskeletal protein binding;hydrolase activity;hydrolase activity, ac…	anatomical structure morphogenesis;biological adhesion;biological regulation;cell adhesion;cell junction organization;cell motility;cellular component assembly;cellular component morphogenesis;cellular component movement;cellular component organization;cellular process;cytoskeleton organization;cytoskeleton-dependent intracellular transport;developmental process;establishment of localization;esta…	cell cortex;cell leading edge;cell part;cell projection;cytoplasm;cytoplasmic membrane-bounded vesicle;cytoskeleton;cytosol;intracellular membrane-bounded organelle;intracellular non-membrane-bounded organelle;intracellular organelle;macromolecular complex;membrane;neuron projection;nuclear envelope;nucleus;organelle;protein complex;vesicle		3D-structure;Actin-binding;Alternativepromoterusage;Alternativesplicing;Calcium;Celladhesion;Celljunction;Cellmembrane;Cellprojection;Coiledcoil;Completeproteome;Cytoplasm;Cytoskeleton;Endoplasmicreticulum;Intermediatefilament;Isopeptidebond;Lipoprotein;Membrane;Metal-binding;Microtubule;Muscleprotein;Neuropathy;Nucleus;Palmitate;Phosphoprotein;Polymorphism;Referenceproteome;Repeat;SH3domain;Tran…		7.18e-80	10772000	13	-2.04246	Q03001;E9PEB9;F6QMI7;E9PHM6;F8W9J4;E7ERU0;E7ETB9;Q5T0V7;H0YC82;E7ERX3;E7ESK0	Q03001;E9PEB9;F6QMI7;E9PHM6;F8W9J4;E7ERU0	Dystonin	DST	>sp|Q03001|DYST_HUMAN Dystonin OS=Homo sapiens GN=DST PE=1 SV=4;>tr|E9PEB9|E9PEB9_HUMAN Dystonin OS=Homo sapiens GN=DST PE=1 SV=3;>tr|F6QMI7|F6QMI7_HUMAN Dystonin OS=Homo sapiens GN=DST PE=1 SV=2;>tr|E9PHM6|E9PHM6_HUMAN Dystonin OS=Homo sapiens GN=DST PE=1
3'-5' exonuclease activity;3'-5'-exoribonuclease activity;binding;catalytic activity;exonuclease activity;exonuclease activity, active with either ribo- or deoxyribonucleic acids and producing 5'-phosphomonoesters;exoribonuclease activity;exoribonuclease activity, producing 5'-phosphomonoesters;hydrolase activity;hydrolase activity, acting on ester bonds;nuclease activity;nucleic acid binding;rib…	catabolic process;cellular metabolic process;cellular nitrogen compound metabolic process;cellular process;DNA metabolic process;DNA modification;immune system process;macromolecule metabolic process;macromolecule modification;metabolic process;mRNA metabolic process;multi-organism process;nitrogen compound metabolic process;nucleobase-containing compound metabolic process;primary metabolic proce…	cell part;cytosol;exosome (RNase complex);intracellular non-membrane-bounded organelle;intracellular organelle;macromolecular complex;nucleolus;organelle;protein complex	RNA degradation	3D-structure;Completeproteome;Cytoplasm;Exosome;Nucleus;Phosphoprotein;Polymorphism;Referenceproteome;RNA-binding;rRNAprocessing	Exosome	0.00046008	3433600	1	-2.07566	Q9NQT4;M0R050	Q9NQT4;M0R050	Exosome complex component RRP46	EXOSC5	>sp|Q9NQT4|EXOS5_HUMAN Exosome complex component RRP46 OS=Homo sapiens GN=EXOSC5 PE=1 SV=1;>tr|M0R050|M0R050_HUMAN Exosome complex component RRP46 OS=Homo sapiens GN=EXOSC5 PE=1 SV=1
binding;nucleic acid binding;RNA binding;structural constituent of ribosome;structural molecule activity	biosynthetic process;catabolic process;cellular component disassembly;cellular component organization;cellular metabolic process;cellular nitrogen compound metabolic process;cellular process;establishment of localization;macromolecule metabolic process;metabolic process;mRNA metabolic process;nitrogen compound metabolic process;nucleobase-containing compound metabolic process;primary metabolic pr…	cell part;intracellular non-membrane-bounded organelle;intracellular organelle;macromolecular complex;organelle;ribonucleoprotein complex;ribosome;small ribosomal subunit		Completeproteome;Directproteinsequencing;Polymorphism;Referenceproteome;Ribonucleoprotein;Ribosomalprotein	40S ribosomal subunit, cytoplasmic;Ribosome, cytoplasmic	0.0025906	23237000	1	-2.07576	E9PR30;P62861	E9PR30;P62861	40S ribosomal protein S30	FAU	>tr|E9PR30|E9PR30_HUMAN 40S ribosomal protein S30 OS=Homo sapiens GN=FAU PE=1 SV=1;>sp|P62861|RS30_HUMAN 40S ribosomal protein S30 OS=Homo sapiens GN=FAU PE=1 SV=1
acid-amino acid ligase activity;adenyl nucleotide binding;adenyl ribonucleotide binding;ATP binding;binding;catalytic activity;ligase activity;ligase activity, forming carbon-nitrogen bonds;nucleotide binding;purine nucleotide binding;purine ribonucleoside triphosphate binding;purine ribonucleotide binding;ribonucleotide binding;small conjugating protein ligase activity;ubiquitin-protein ligase a…	biological regulation;catabolic process;cell division;cellular component assembly;cellular component organization;cellular macromolecular complex assembly;cellular metabolic process;cellular process;cytoskeleton organization;macromolecular complex assembly;macromolecule metabolic process;macromolecule modification;metabolic process;organelle organization;primary metabolic process;protein complex …	cell part;cytosol;macromolecular complex;nucleoplasm;protein complex;ubiquitin ligase complex	Ubiquitin mediated proteolysis	3D-structure;Acetylation;Alternativesplicing;ATP-binding;Cellcycle;Celldivision;Completeproteome;Ligase;Mitosis;Nucleotide-binding;Phosphoprotein;Polymorphism;Referenceproteome;Ublconjugation;Ublconjugationpathway		1.15e-07	11446000	2	-2.08967	O00762;A0A0A0MSE8	O00762;A0A0A0MSE8	Ubiquitin-conjugating enzyme E2 C	UBE2C	>sp|O00762|UBE2C_HUMAN Ubiquitin-conjugating enzyme E2 C OS=Homo sapiens GN=UBE2C PE=1 SV=1;>tr|A0A0A0MSE8|A0A0A0MSE8_HUMAN Ubiquitin-conjugating enzyme E2 C OS=Homo sapiens GN=UBE2C PE=1 SV=1
binding;calcium ion binding;cation binding;histone binding;ion binding;metal ion binding;methylated histone residue binding;protein binding	cell death;cellular component organization;cellular metabolic process;cellular process;chromatin modification;chromatin organization;chromosome organization;death;histone modification;macromolecule metabolic process;macromolecule modification;metabolic process;one-carbon metabolic process;organelle organization;primary metabolic process;protein alkylation;protein metabolic process;protein modific…			3D-structure;Alternativesplicing;Apoptosis;Calcium;Completeproteome;Polymorphism;Referenceproteome;Repeat;WDrepeat		2.42e-07	3788000	1	-2.18398	Q86YQ0;Q96MX6;Q8ND98	Q86YQ0;Q96MX6;Q8ND98	WD repeat-containing protein 92	HZGJ;WDR92;DKFZp434B156	>tr|Q86YQ0|Q86YQ0_HUMAN HZGJ OS=Homo sapiens GN=HZGJ PE=2 SV=1;>sp|Q96MX6|WDR92_HUMAN WD repeat-containing protein 92 OS=Homo sapiens GN=WDR92 PE=1 SV=1;>tr|Q8ND98|Q8ND98_HUMAN Putative uncharacterized protein DKFZp434B156 OS=Homo sapiens GN=DKFZp434B156 P
enzyme activator activity;enzyme regulator activity;GTPase activator activity;GTPase regulator activity;nucleoside-triphosphatase regulator activity;Ras GTPase activator activity;small GTPase regulator activity	biological regulation;cellular component organization;cellular metabolic process;cellular process;macromolecule metabolic process;macromolecule modification;metabolic process;phosphorus metabolic process;primary metabolic process;protein metabolic process;protein modification process;protein phosphorylation;regulation of protein modification process;response to chemical stimulus;response to stimu…	cell part;cytoplasm	Regulation of actin cytoskeleton	3D-structure;Calmodulin-binding;Completeproteome;Phosphoprotein;Polymorphism;Referenceproteome;Repeat		5.91e-24	5750500	5	-2.20633	Q86VI3;F2Z2E2	Q86VI3;F2Z2E2	Ras GTPase-activating-like protein IQGAP3	IQGAP3	>sp|Q86VI3|IQGA3_HUMAN Ras GTPase-activating-like protein IQGAP3 OS=Homo sapiens GN=IQGAP3 PE=1 SV=2;>tr|F2Z2E2|F2Z2E2_HUMAN Ras GTPase-activating-like protein IQGAP3 OS=Homo sapiens GN=IQGAP3 PE=1 SV=1
1-phosphatidylinositol-3-kinase activity;adenyl nucleotide binding;adenyl ribonucleotide binding;ATP binding;binding;catalytic activity;inositol or phosphatidylinositol kinase activity;kinase activity;lipid kinase activity;nucleotide binding;phosphatidylinositol 3-kinase activity;phosphatidylinositol kinase activity;phosphotransferase activity, alcohol group as acceptor;protein kinase activity;pu…	biological regulation;cell cycle;cellular component assembly;cellular component organization;cellular process;cytokinesis;endosome organization;endosome transport;establishment of localization;immune system process;macromolecule metabolic process;metabolic process;organelle assembly;organelle organization;primary metabolic process;protein maturation;protein metabolic process;regulation of transpo…	cell part;endosome;intracellular membrane-bounded organelle;intracellular organelle;macromolecular complex;midbody;organelle;phosphatidylinositol 3-kinase complex;protein complex	Inositol phosphate metabolism;ko05152;Phagosome;Phosphatidylinositol signaling system;Regulation of autophagy	3D-structure;ATP-binding;Autophagy;Cellcycle;Celldivision;Completeproteome;Endosome;Kinase;Manganese;Nucleotide-binding;Phosphoprotein;Referenceproteome;Transferase	Phosphatidylinositol 3-kinase complex (PIK3C3, PIK3R4)	0.0026543	855340	1	-2.34927	Q8NEB9;A8MYT4	Q8NEB9;A8MYT4	Phosphatidylinositol 3-kinase catalytic subunit type 3	PIK3C3	>sp|Q8NEB9|PK3C3_HUMAN Phosphatidylinositol 3-kinase catalytic subunit type 3 OS=Homo sapiens GN=PIK3C3 PE=1 SV=1;>tr|A8MYT4|A8MYT4_HUMAN Phosphatidylinositol 3-kinase OS=Homo sapiens GN=PIK3C3 PE=1 SV=2
	cell division;cellular process	cell part;cytosol;intracellular membrane-bounded organelle;intracellular non-membrane-bounded organelle;intracellular organelle;kinetochore;macromolecular complex;nucleus;organelle;protein complex		3D-structure;Cellcycle;Celldivision;Centromere;Chromosome;Coiledcoil;Completeproteome;Kinetochore;Mitosis;Nucleus;Phosphoprotein;Referenceproteome	NDC80 kinetochore complex	6e-87	7200700	3	-2.44796	K7ESQ2;K7EJV2;K7EMX1;K7EJH0;Q8NBT2;A0A0A0MSN0;K7ERQ7	K7ESQ2;K7EJV2;K7EMX1;K7EJH0;Q8NBT2	Kinetochore protein Spc24	SPC24	>tr|K7ESQ2|K7ESQ2_HUMAN Kinetochore protein Spc24 (Fragment) OS=Homo sapiens GN=SPC24 PE=1 SV=1;>tr|K7EJV2|K7EJV2_HUMAN Kinetochore protein Spc24 (Fragment) OS=Homo sapiens GN=SPC24 PE=1 SV=1;>tr|K7EMX1|K7EMX1_HUMAN Kinetochore protein Spc24 (Fragment) OS=
adenyl nucleotide binding;adenyl ribonucleotide binding;ATP binding;ATPase activity;ATPase activity, coupled;ATP-dependent helicase activity;binding;catalytic activity;chromatin binding;helicase activity;hydrolase activity;hydrolase activity, acting on acid anhydrides;hydrolase activity, acting on acid anhydrides, in phosphorus-containing anhydrides;nucleic acid binding;nucleoside-triphosphatase …		cell part;intracellular non-membrane-bounded organelle;intracellular organelle;organelle		3D-structure;Alternativesplicing;ATP-binding;Completeproteome;Cytoplasm;Helicase;Hydrolase;Mitochondrion;Mitochondrionnucleoid;Nucleotide-binding;Phosphoprotein;Referenceproteome;RNA-binding	H2AX complex I	3.85e-16	4589900	5	-2.45704	Q7L2E3;H7BXY3	Q7L2E3;H7BXY3	Putative ATP-dependent RNA helicase DHX30	DHX30	>sp|Q7L2E3|DHX30_HUMAN Putative ATP-dependent RNA helicase DHX30 OS=Homo sapiens GN=DHX30 PE=1 SV=1;>tr|H7BXY3|H7BXY3_HUMAN Putative ATP-dependent RNA helicase DHX30 OS=Homo sapiens GN=DHX30 PE=1 SV=1
binding;cation binding;cytoskeletal protein binding;enzyme binding;enzyme regulator activity;GTPase binding;GTPase regulator activity;guanyl-nucleotide exchange factor activity;ion binding;lipid binding;metal ion binding;microtubule binding;nucleoside-triphosphatase regulator activity;phospholipid binding;protein binding;Rac GTPase binding;Rac guanyl-nucleotide exchange factor activity;Ras GTPase…	anatomical structure morphogenesis;biological regulation;cell division;cell morphogenesis;cellular component morphogenesis;cellular component organization;cellular process;cytoskeleton organization;developmental process;establishment of localization;mitosis;nuclear division;organelle fission;organelle organization;protein transport;regulation of organelle organization;response to abiotic stimulus…	cell body;cell part;cytosol;Golgi apparatus;intracellular;intracellular membrane-bounded organelle;intracellular non-membrane-bounded organelle;intracellular organelle;macromolecular complex;neuronal cell body;organelle;protein complex	Pathogenic Escherichia coli infection	Acetylation;Alternativesplicing;Cellcycle;Celldivision;Celljunction;Cellmembrane;Cellprojection;Coiledcoil;Completeproteome;Cytoplasm;Cytoskeleton;Golgiapparatus;Guanine-nucleotidereleasingfactor;Membrane;Metal-binding;Microtubule;Mitosis;Phosphoprotein;Referenceproteome;Tightjunction;Zinc;Zinc-finger		7.33e-112	32739000	10	-2.46484	V9GYM8;Q92974;Q5VY93;V9GYF0;V9GZ14;V9GYG5;V9GYF5;V9GZ58	V9GYM8;Q92974	Rho guanine nucleotide exchange factor 2	ARHGEF2	>tr|V9GYM8|V9GYM8_HUMAN Rho guanine nucleotide exchange factor 2 OS=Homo sapiens GN=ARHGEF2 PE=1 SV=1;>sp|Q92974|ARHG2_HUMAN Rho guanine nucleotide exchange factor 2 OS=Homo sapiens GN=ARHGEF2 PE=1 SV=4
		cell part;cytoplasm;membrane		3D-structure;Alternativesplicing;Coiledcoil;Completeproteome;Cytoplasm;Membrane;Phosphoprotein;Polymorphism;Referenceproteome		2.89e-09	1084900	3	-2.50734	Q8NDI1	Q8NDI1	EH domain-binding protein 1	EHBP1	>sp|Q8NDI1|EHBP1_HUMAN EH domain-binding protein 1 OS=Homo sapiens GN=EHBP1 PE=1 SV=3
adenyl nucleotide binding;adenyl ribonucleotide binding;adenylyltransferase activity;ATP binding;binding;catalytic activity;FMN adenylyltransferase activity;nucleotide binding;nucleotidyltransferase activity;purine nucleotide binding;purine ribonucleoside triphosphate binding;purine ribonucleotide binding;ribonucleotide binding;transferase activity;transferase activity, transferring phosphorus-co…	biosynthetic process;cellular aromatic compound metabolic process;cellular metabolic process;cellular nitrogen compound metabolic process;cellular process;cofactor metabolic process;heterocycle metabolic process;metabolic process;nitrogen compound metabolic process;nucleobase-containing compound metabolic process;nucleobase-containing small molecule metabolic process;nucleotide metabolic process;…	cell part;cytosol	Riboflavin metabolism	Alternativesplicing;ATP-binding;Completeproteome;FAD;FMN;Nucleotide-binding;Nucleotidyltransferase;Phosphoprotein;Referenceproteome;Transferase		0.0044864	882150	1	-2.52194	Q8NFF5;Q5T196	Q8NFF5;Q5T196	FAD synthase;Molybdenum cofactor biosynthesis protein-like region;FAD synthase region	FLAD1	>sp|Q8NFF5|FAD1_HUMAN FAD synthase OS=Homo sapiens GN=FLAD1 PE=1 SV=1;>tr|Q5T196|Q5T196_HUMAN FAD synthase OS=Homo sapiens GN=FLAD1 PE=1 SV=1
adenyl nucleotide binding;adenyl ribonucleotide binding;alanine-tRNA ligase activity;aminoacyl-tRNA ligase activity;ATP binding;binding;catalytic activity;cation binding;ion binding;ligase activity;ligase activity, forming aminoacyl-tRNA and related compounds;ligase activity, forming carbon-oxygen bonds;metal ion binding;nucleic acid binding;nucleotide binding;purine nucleotide binding;purine rib…	amine metabolic process;cellular amino acid metabolic process;cellular ketone metabolic process;cellular metabolic process;cellular nitrogen compound metabolic process;cellular process;macromolecule metabolic process;metabolic process;nitrogen compound metabolic process;nucleobase-containing compound metabolic process;organic acid metabolic process;primary metabolic process;RNA metabolic process;…	cell part;cytoplasm		Alternativesplicing;Completeproteome;Cytoplasm;Metal-binding;Phosphoprotein;Proteinbiosynthesis;Referenceproteome;Zinc		0.00085719	2335600	1	-2.69416	C9J5N1;Q9BTE6	C9J5N1;Q9BTE6	Alanyl-tRNA editing protein Aarsd1	AARSD1	>tr|C9J5N1|C9J5N1_HUMAN Protein PTGES3L-AARSD1 OS=Homo sapiens GN=PTGES3L-AARSD1 PE=1 SV=1;>sp|Q9BTE6|AASD1_HUMAN Alanyl-tRNA editing protein Aarsd1 OS=Homo sapiens GN=AARSD1 PE=1 SV=2
binding;catalytic activity;DNA-directed RNA polymerase activity;nucleotide binding;nucleotidyltransferase activity;RNA polymerase activity;transferase activity;transferase activity, transferring phosphorus-containing groups	biological regulation;biosynthetic process;cellular metabolic process;cellular nitrogen compound metabolic process;cellular process;DNA metabolic process;DNA repair;macromolecule metabolic process;macromolecule modification;metabolic process;mRNA metabolic process;mRNA processing;nitrogen compound metabolic process;nucleobase-containing compound metabolic process;phosphorus metabolic process;prim…	cell part;macromolecular complex;protein complex;RNA polymerase complex	Huntington's disease;Purine metabolism;Pyrimidine metabolism;RNA polymerase	3D-structure;Completeproteome;DNA-directedRNApolymerase;Nucleus;Referenceproteome;Transcription	BRCA1-core RNA polymerase II complex;BRCA1-RNA polymerase II complex;RNA polymerase II (RNAPII);RNA polymerase II core complex;RNA polymerase II holoenzyme complex	0.00033194	988910	1	-2.70322	O15514;E9PHV4;E9PB93	O15514;E9PHV4;E9PB93	DNA-directed RNA polymerase II subunit RPB4	POLR2D	>sp|O15514|RPB4_HUMAN DNA-directed RNA polymerase II subunit RPB4 OS=Homo sapiens GN=POLR2D PE=1 SV=1;>tr|E9PHV4|E9PHV4_HUMAN DNA-directed RNA polymerase II subunit RPB4 OS=Homo sapiens GN=POLR2D PE=1 SV=1;>tr|E9PB93|E9PB93_HUMAN DNA-directed RNA polymeras
		cell part;cytoplasm;intracellular non-membrane-bounded organelle;intracellular organelle;organelle		Alternativesplicing;Coiledcoil;Completeproteome;Cytoplasm;Cytoskeleton;Isopeptidebond;Phosphoprotein;Polymorphism;Referenceproteome;Ublconjugation		2.29e-05	3873400	2	-2.8026	Q3KQU3;C9JIR3;E9PLH3	Q3KQU3;C9JIR3;E9PLH3	MAP7 domain-containing protein 1	MAP7D1	>sp|Q3KQU3|MA7D1_HUMAN MAP7 domain-containing protein 1 OS=Homo sapiens GN=MAP7D1 PE=1 SV=1;>tr|C9JIR3|C9JIR3_HUMAN MAP7 domain-containing protein 1 (Fragment) OS=Homo sapiens GN=MAP7D1 PE=1 SV=1;>tr|E9PLH3|E9PLH3_HUMAN MAP7 domain-containing protein 1 (Fr
binding;lipid binding;phospholipid binding	biological regulation;biosynthetic process;cell death;cellular metabolic process;cellular process;death;macromolecule metabolic process;metabolic process	cell part;intracellular membrane-bounded organelle;intracellular organelle;membrane;nucleus;organelle;plasma membrane		Apoptosis;Completeproteome;Cytoplasm;Cytoplasmicvesicle;Membrane;Nucleus;Referenceproteome;Repeat		3.5e-10	2245400	1	-2.8284	Q8WV24;R4GND3	Q8WV24;R4GND3	Pleckstrin homology-like domain family A member 1	PHLDA1	>sp|Q8WV24|PHLA1_HUMAN Pleckstrin homology-like domain family A member 1 OS=Homo sapiens GN=PHLDA1 PE=1 SV=4;>tr|R4GND3|R4GND3_HUMAN Pleckstrin homology-like domain family A member 1 OS=Homo sapiens GN=PHLDA1 PE=1 SV=1
binding;calcium ion binding;cargo receptor activity;cation binding;ion binding;lipoprotein particle binding;lipoprotein particle receptor activity;low-density lipoprotein particle binding;low-density lipoprotein receptor activity;metal ion binding;protein-lipid complex binding;receptor activity;very-low-density lipoprotein particle binding;very-low-density lipoprotein particle receptor activity	alcohol metabolic process;biological regulation;catabolic process;cellular lipid metabolic process;cellular metabolic process;cellular process;detection of stimulus;establishment of localization;homeostatic process;interspecies interaction between organisms;lipid metabolic process;lipid transport;macromolecule metabolic process;metabolic process;multicellular organismal process;multi-organism pro…	cell part;endosome;Golgi apparatus;intracellular membrane-bounded organelle;intracellular organelle;lysosome;macromolecular complex;membrane;organelle;vacuole	Bile secretion;Endocytosis;Hepatitis C;Toxoplasmosis	3D-structure;Alternativesplicing;Cellmembrane;Cholesterolmetabolism;Coatedpit;Completeproteome;Directproteinsequencing;Diseasemutation;Disulfidebond;EGF-likedomain;Endocytosis;Endosome;Glycoprotein;Golgiapparatus;Host-virusinteraction;LDL;Lipidmetabolism;Lipidtransport;Lysosome;Membrane;Polymorphism;Receptor;Referenceproteome;Repeat;Signal;Steroidmetabolism;Sterolmetabolism;Transmembrane;Transmem…		3.7e-22	21345000	5	-2.85007	J3KMZ9;P01130;H0YMD1;H0YM92	J3KMZ9;P01130;H0YMD1	Low-density lipoprotein receptor	LDLR	>tr|J3KMZ9|J3KMZ9_HUMAN Low-density lipoprotein receptor (Fragment) OS=Homo sapiens GN=LDLR PE=1 SV=1;>sp|P01130|LDLR_HUMAN Low-density lipoprotein receptor OS=Homo sapiens GN=LDLR PE=1 SV=1;>tr|H0YMD1|H0YMD1_HUMAN Low-density lipoprotein receptor OS=Homo
adenyl nucleotide binding;adenyl ribonucleotide binding;ATP binding;binding;catalytic activity;kinase activity;nucleotide binding;phosphotransferase activity, alcohol group as acceptor;protein kinase activity;protein serine/threonine kinase activity;protein serine/threonine/tyrosine kinase activity;protein tyrosine kinase activity;purine nucleotide binding;purine ribonucleoside triphosphate bindi…	biological regulation;cellular component organization;cellular process;cytoskeleton organization;organelle organization;regulation of cell cycle;regulation of mitotic cell cycle;regulation of organelle organization;regulation of protein modification process	cell part;intracellular non-membrane-bounded organelle;intracellular organelle;organelle	Cell cycle;Cell cycle - yeast	3D-structure;Acetylation;Alternativesplicing;ATP-binding;Completeproteome;Kinase;Nucleotide-binding;Phosphoprotein;Polymorphism;Referenceproteome;Serine/threonine-proteinkinase;Transferase;Tyrosine-proteinkinase		0.0013505	296020	1	-2.89165	P33981	P33981	Dual specificity protein kinase TTK	TTK	>sp|P33981|TTK_HUMAN Dual specificity protein kinase TTK OS=Homo sapiens GN=TTK PE=1 SV=2
binding;hormone receptor binding;nuclear hormone receptor binding;protein binding;protein binding transcription factor activity;receptor binding;retinoic acid receptor binding;SMAD binding;transcription coactivator activity;transcription cofactor activity;transcription corepressor activity;transcription factor binding;transcription factor binding transcription factor activity;vitamin D receptor b…	biological regulation;biosynthetic process;cell communication;cellular metabolic process;cellular nitrogen compound metabolic process;cellular process;interspecies interaction between organisms;macromolecule metabolic process;metabolic process;mRNA metabolic process;mRNA processing;multi-organism process;nitrogen compound metabolic process;nucleobase-containing compound metabolic process;primary …	cell part;intracellular membrane-bounded organelle;intracellular organelle;macromolecular complex;nucleoplasm;nucleus;organelle;ribonucleoprotein complex;spliceosomal complex	Notch signaling pathway;Spliceosome	Acetylation;Completeproteome;Directproteinsequencing;Host-virusinteraction;mRNAprocessing;mRNAsplicing;Nucleus;Phosphoprotein;Referenceproteome;Spliceosome;Transcription;Transcriptionregulation	C complex spliceosome;SMRT-SKIP-CBF1 complex;SNW1 complex;Spliceosome	7.96e-15	5967800	3	-3.72964	G3V3A4;Q13573;G3V5R3;G3V4X8	G3V3A4;Q13573;G3V5R3	SNW domain-containing protein 1	SNW1	>tr|G3V3A4|G3V3A4_HUMAN SNW domain-containing protein 1 OS=Homo sapiens GN=SNW1 PE=1 SV=1;>sp|Q13573|SNW1_HUMAN SNW domain-containing protein 1 OS=Homo sapiens GN=SNW1 PE=1 SV=1;>tr|G3V5R3|G3V5R3_HUMAN SNW domain-containing protein 1 (Fragment) OS=Homo sap
binding;calcium ion binding;cation binding;DNA binding;enzyme binding;ion binding;kinase binding;ligand-dependent nuclear receptor activity;metal ion binding;molecular transducer activity;nucleic acid binding;nucleic acid binding transcription factor activity;protein binding;protein dimerization activity;protein kinase binding;receptor activity;regulatory region DNA binding;regulatory region nucl…	behavior;biological regulation;cell differentiation;cell proliferation;cellular component movement;cellular process;developmental process;establishment of localization;homeostatic process;interspecies interaction between organisms;multicellular organismal process;multi-organism process;nuclear transport;nucleocytoplasmic transport;protein targeting;protein transport;reproduction;response to chemi…	cell part;cytoplasm;cytosol;intracellular membrane-bounded organelle;intracellular organelle;membrane;nucleoplasm;nucleus;organelle;plasma membrane	Acute myeloid leukemia;Adipocytokine signaling pathway;Chemokine signaling pathway;Hepatitis C;Jak-STAT signaling pathway;ko05152;Measles;Pancreatic cancer;Pathways in cancer;Toxoplasmosis	Activator;Alternativesplicing;Completeproteome;Cytoplasm;Diseasemutation;DNA-binding;Host-virusinteraction;Nucleus;Phosphoprotein;Polymorphism;Referenceproteome;SH2domain;Transcription;Transcriptionregulation	IL6ST-PRKCD-STAT3 complex;p300-SMAD1-STAT3 complex;STAT3 homodimer copmplex;STAT3-NLK-MAP3K7 complex;VEGF transcriptional complex	2.18e-27	16381000	7	-3.79093	P40763;K7EP08;G8JLH9	P40763;K7EP08	Signal transducer and activator of transcription 3	STAT3	>sp|P40763|STAT3_HUMAN Signal transducer and activator of transcription 3 OS=Homo sapiens GN=STAT3 PE=1 SV=2;>tr|K7EP08|K7EP08_HUMAN Signal transducer and activator of transcription 3 (Fragment) OS=Homo sapiens GN=STAT3 PE=1 SV=1
binding;DNA binding;nucleic acid binding	cell differentiation;cell motility;cell recognition;cellular component assembly;cellular component movement;cellular component organization;cellular macromolecular complex assembly;cellular process;chromatin organization;chromosome organization;developmental process;locomotion;macromolecular complex assembly;multicellular organismal development;multicellular organismal process;organelle organizat…	cell part;chromosome;intracellular membrane-bounded organelle;intracellular non-membrane-bounded organelle;intracellular organelle;macromolecular complex;nuclear chromosome;nucleosome;nucleus;organelle		Acetylation;Chromosome;Completeproteome;Developmentalprotein;Differentiation;Directproteinsequencing;DNA-binding;Isopeptidebond;Methylation;Nucleus;Phosphoprotein;Polymorphism;Referenceproteome;Spermatogenesis;Ublconjugation	Emerin complex 24;Emerin complex 52;Emerin regulatory complex;Nop56p-associated pre-rRNA complex	2.07e-08	49254000	3	-4.93271	P16403;P16402;Q02539;P22492	P16403;P16402	Histone H1.2;Histone H1.3	HIST1H1C;HIST1H1D	>sp|P16403|H12_HUMAN Histone H1.2 OS=Homo sapiens GN=HIST1H1C PE=1 SV=2;>sp|P16402|H13_HUMAN Histone H1.3 OS=Homo sapiens GN=HIST1H1D PE=1 SV=2
binding;catalytic activity;GTP binding;GTPase activity;guanyl nucleotide binding;guanyl ribonucleotide binding;hydrolase activity;hydrolase activity, acting on acid anhydrides;hydrolase activity, acting on acid anhydrides, in phosphorus-containing anhydrides;nucleic acid binding;nucleoside-triphosphatase activity;nucleotide binding;purine nucleotide binding;purine ribonucleoside triphosphate bind…	biological regulation;catabolic process;cellular metabolic process;cellular nitrogen compound metabolic process;cellular process;heterocycle metabolic process;metabolic process;nitrogen compound metabolic process;nucleobase-containing compound catabolic process;nucleobase-containing compound metabolic process;nucleobase-containing small molecule metabolic process;nucleotide metabolic process;prim…	cell part;cytosol	RNA transport	Completeproteome;Cytoplasm;Directproteinsequencing;GTP-binding;Initiationfactor;Nucleotide-binding;Phosphoprotein;Polymorphism;Proteinbiosynthesis;Referenceproteome		2.1e-71	41131000	8	-5.64763	A0A087WUT6;O60841	A0A087WUT6;O60841	Eukaryotic translation initiation factor 5B	EIF5B	>tr|A0A087WUT6|A0A087WUT6_HUMAN Eukaryotic translation initiation factor 5B OS=Homo sapiens GN=EIF5B PE=1 SV=1;>sp|O60841|IF2P_HUMAN Eukaryotic translation initiation factor 5B OS=Homo sapiens GN=EIF5B PE=1 SV=4
		cell part;intracellular membrane-bounded organelle;intracellular organelle;nucleus;organelle		Coiledcoil;Completeproteome;Cytoplasm;Nucleus;Referenceproteome	MAF1 complex;MRG15-PAM14-RB complex	1.3279e-10	7266700	1	only C	Q9Y605;A0A087WTY9	Q9Y605;A0A087WTY9	MORF4 family-associated protein 1	MRFAP1	>sp|Q9Y605|MOFA1_HUMAN MORF4 family-associated protein 1 OS=Homo sapiens GN=MRFAP1 PE=1 SV=1;>tr|A0A087WTY9|A0A087WTY9_HUMAN MORF4 family-associated protein 1 OS=Homo sapiens GN=MRFAP1 PE=1 SV=1
adenyl nucleotide binding;adenyl ribonucleotide binding;ATP binding;binding;catalytic activity;NADH dehydrogenase (quinone) activity;NADH dehydrogenase (ubiquinone) activity;NADH dehydrogenase activity;nucleotide binding;oxidoreductase activity;oxidoreductase activity, acting on NADH or NADPH;oxidoreductase activity, acting on NADH or NADPH, quinone or similar compound as acceptor;phosphotransfer…	cellular metabolic process;cellular nitrogen compound metabolic process;cellular process;generation of precursor metabolites and energy;metabolic process;nitrogen compound metabolic process;nucleobase-containing compound metabolic process;primary metabolic process;response to chemical stimulus;response to drug;response to stimulus;small molecule metabolic process	cell part;macromolecular complex;NADH dehydrogenase complex;protein complex	Alzheimer's disease;Huntington's disease;Oxidative phosphorylation;Parkinson's disease	Acetylation;Completeproteome;Electrontransport;FAD;Flavoprotein;Mitochondrion;Polymorphism;Referenceproteome;Respiratorychain;Transitpeptide;Transport;Ubiquinone	Respiratory chain complex I (gamma subunit) mitochondrial;Respiratory chain complex I (holoenzyme), mitochondrial;Respiratory chain complex I (incomplete intermediate), mitochondrial	0.00017783	632560	1	only C	E7ESZ7;A0A087WXC5;O95299;C9J6X0;Q8N1B9	E7ESZ7;A0A087WXC5;O95299;C9J6X0;Q8N1B9	NADH dehydrogenase [ubiquinone] 1 alpha subcomplex subunit 10, mitochondrial	NDUFA10	>tr|E7ESZ7|E7ESZ7_HUMAN NADH dehydrogenase [ubiquinone] 1 alpha subcomplex subunit 10, mitochondrial OS=Homo sapiens GN=NDUFA10 PE=1 SV=1;>tr|A0A087WXC5|A0A087WXC5_HUMAN NADH dehydrogenase [ubiquinone] 1 alpha subcomplex subunit 10, mitochondrial OS=Homo s
				Completeproteome;Phosphoprotein;Polymorphism;Referenceproteome;Repeat		0.0014746	194990	1	only C	Q6AI08;K7EIX2;A0A087WXZ7	Q6AI08;K7EIX2;A0A087WXZ7	HEAT repeat-containing protein 6	HEATR6	>sp|Q6AI08|HEAT6_HUMAN HEAT repeat-containing protein 6 OS=Homo sapiens GN=HEATR6 PE=1 SV=1;>tr|K7EIX2|K7EIX2_HUMAN HEAT repeat-containing protein 6 OS=Homo sapiens GN=HEATR6 PE=1 SV=1;>tr|A0A087WXZ7|A0A087WXZ7_HUMAN HEAT repeat-containing protein 6 OS=Hom
	cellular component organization;cellular membrane organization;cellular metabolic process;cellular process;establishment of localization;exocytosis;macromolecule metabolic process;membrane organization;metabolic process;primary metabolic process;protein metabolic process;protein transport;secretion;transport;vesicle-mediated transport	cell part;cytosol;macromolecular complex;membrane;plasma membrane;protein complex	Insulin signaling pathway	Alternativesplicing;Cellmembrane;Coiledcoil;Completeproteome;Cytoplasm;Exocytosis;Membrane;Proteintransport;Referenceproteome;Transport	Sec6/8 exocyst complex	5.8957e-06	1672700	2	only C	Q9UPT5;A0A0A0MSB8;B4DJ07;A0A0A0MRE1;K7ERQ5;B5MCY9;C9JKC2;C9JME6	Q9UPT5;A0A0A0MSB8;B4DJ07;A0A0A0MRE1;K7ERQ5;B5MCY9;C9JKC2;C9JME6	Exocyst complex component 7	EXOC7	>sp|Q9UPT5|EXOC7_HUMAN Exocyst complex component 7 OS=Homo sapiens GN=EXOC7 PE=1 SV=3;>tr|A0A0A0MSB8|A0A0A0MSB8_HUMAN Exocyst complex component 7 OS=Homo sapiens GN=EXOC7 PE=1 SV=1;>tr|B4DJ07|B4DJ07_HUMAN Exocyst complex component 7 OS=Homo sapiens GN=EXOC
binding;catalytic activity;cation binding;demethylase activity;electron carrier activity;heme binding;ion binding;iron ion binding;metal ion binding;monooxygenase activity;oxidoreductase activity;oxidoreductase activity, acting on paired donors, with incorporation or reduction of molecular oxygen;oxidoreductase activity, acting on paired donors, with incorporation or reduction of molecular oxygen…	alcohol metabolic process;biosynthetic process;cellular metabolic process;cellular process;lipid metabolic process;metabolic process;primary metabolic process;small molecule metabolic process;xenobiotic metabolic process	cell part;membrane	Steroid biosynthesis	3D-structure;Alternativesplicing;Cholesterolbiosynthesis;Cholesterolmetabolism;Completeproteome;Endoplasmicreticulum;Heme;Iron;Lipidbiosynthesis;Lipidmetabolism;Membrane;Metal-binding;Microsome;Monooxygenase;NADP;Oxidoreductase;Polymorphism;Referenceproteome;Steroidbiosynthesis;Steroidmetabolism;Sterolbiosynthesis;Sterolmetabolism;Transmembrane;Transmembranehelix		1.2402e-20	3423300	3	only C	A0A0C4DFL7;Q16850;H7C0D0	A0A0C4DFL7;Q16850	Lanosterol 14-alpha demethylase	CYP51A1	>tr|A0A0C4DFL7|A0A0C4DFL7_HUMAN Lanosterol 14-alpha demethylase OS=Homo sapiens GN=CYP51A1 PE=1 SV=1;>sp|Q16850|CP51A_HUMAN Lanosterol 14-alpha demethylase OS=Homo sapiens GN=CYP51A1 PE=1 SV=3
binding;catalytic activity;methyltransferase activity;N-methyltransferase activity;nucleic acid binding;RNA binding;RNA methyltransferase activity;rRNA (adenine) methyltransferase activity;rRNA (adenine-N6,N6-)-dimethyltransferase activity;rRNA methyltransferase activity;S-adenosylmethionine-dependent methyltransferase activity;transferase activity;transferase activity, transferring one-carbon gr…	cellular metabolic process;cellular nitrogen compound metabolic process;cellular process;macromolecule metabolic process;macromolecule modification;metabolic process;nitrogen compound metabolic process;nucleobase-containing compound metabolic process;one-carbon metabolic process;primary metabolic process;RNA metabolic process;RNA modification;RNA processing;rRNA processing;small molecule metaboli…	cell part;intracellular non-membrane-bounded organelle;intracellular organelle;nucleolus;organelle		3D-structure;Completeproteome;Methyltransferase;Nucleus;Referenceproteome;RNA-binding;rRNAprocessing;S-adenosyl-L-methionine;Transferase		0.00035738	1678500	2	only C	Q9UNQ2;A0A0C4DGB1	Q9UNQ2;A0A0C4DGB1	Probable dimethyladenosine transferase	DIMT1	>sp|Q9UNQ2|DIM1_HUMAN Probable dimethyladenosine transferase OS=Homo sapiens GN=DIMT1 PE=1 SV=1;>tr|A0A0C4DGB1|A0A0C4DGB1_HUMAN Probable dimethyladenosine transferase OS=Homo sapiens GN=DIMT1 PE=1 SV=1
	anatomical structure morphogenesis;biological regulation;biosynthetic process;cellular metabolic process;cellular nitrogen compound metabolic process;cellular process;developmental process;macromolecule metabolic process;metabolic process;nitrogen compound metabolic process;nucleobase-containing compound metabolic process;primary metabolic process;response to stimulus;RNA metabolic process;signal…	cell part;intracellular membrane-bounded organelle;intracellular organelle;nucleoplasm;nucleus;organelle		Acetylation;Alternativesplicing;Completeproteome;Directproteinsequencing;Nucleus;Phosphoprotein;Polymorphism;Referenceproteome;Repeat;Repressor;Transcription;Transcriptionregulation;Ublconjugation;WDrepeat;Wntsignalingpathway	NK-3-Groucho complex;NK-3-Groucho-HIPK2-SIN3A-RbpA48-HDAC1 complex;TLE-Histone H3 complex	0.0016311	1292500	1	only C	H0YL70;H0YKN8;H0YKT5;A0A0D9SES8;Q04726;H0YNT2;F5H7D6;H0YLI3;H0YLW9;H0YKH0	H0YL70;H0YKN8;H0YKT5;A0A0D9SES8;Q04726;H0YNT2;F5H7D6;H0YLI3;H0YLW9;H0YKH0	Transducin-like enhancer protein 3	TLE3	>tr|H0YL70|H0YL70_HUMAN Transducin-like enhancer protein 3 OS=Homo sapiens GN=TLE3 PE=1 SV=1;>tr|H0YKN8|H0YKN8_HUMAN Transducin-like enhancer protein 3 OS=Homo sapiens GN=TLE3 PE=1 SV=1;>tr|H0YKT5|H0YKT5_HUMAN Transducin-like enhancer protein 3 OS=Homo sap
binding;catalytic activity;cation binding;collagen binding;endopeptidase activity;enzyme binding;extracellular matrix binding;hydrolase activity;integrin binding;ion binding;kinase binding;laminin binding;metal ion binding;metalloendopeptidase activity;metallopeptidase activity;peptidase activity;peptidase activity, acting on L-amino acid peptides;protein binding;protein complex binding;protein d…	biological adhesion;biological regulation;cell activation;cell adhesion;cell differentiation;cellular component disassembly;cellular component organization;cellular metabolic process;cellular process;developmental process;extracellular matrix organization;extracellular structure organization;immune system process;macromolecule metabolic process;macromolecule modification;metabolic process;multice…	cell part;cytoplasm;extracellular space		3D-structure;Alternativesplicing;Cellmembrane;Completeproteome;Cone-roddystrophy;Disulfidebond;Glycoprotein;Hydrolase;Membrane;Metal-binding;Metalloprotease;Protease;Referenceproteome;Secreted;Signal;Transmembrane;Transmembranehelix;Zinc	ITGA9-ITGB1-ADAM9 complex;ITGAV-ITGB5-ADAM9 complex	9.2067e-52	3747500	4	only C	Q13443;A0AVL1;F8WC54	Q13443;A0AVL1;F8WC54	Disintegrin and metalloproteinase domain-containing protein 9	ADAM9	>sp|Q13443|ADAM9_HUMAN Disintegrin and metalloproteinase domain-containing protein 9 OS=Homo sapiens GN=ADAM9 PE=1 SV=1;>tr|A0AVL1|A0AVL1_HUMAN ADAM9 protein OS=Homo sapiens GN=ADAM9 PE=1 SV=1;>tr|F8WC54|F8WC54_HUMAN Disintegrin and metalloproteinase domai
catalytic activity;hydrolase activity;hydrolase activity, acting on ester bonds;phosphatase activity;phosphoglycolate phosphatase activity;phosphoric ester hydrolase activity	carbohydrate metabolic process;cellular metabolic process;cellular process;metabolic process;phosphorus metabolic process;primary metabolic process		Glyoxylate and dicarboxylate metabolism	Carbohydratemetabolism;Completeproteome;Hydrolase;Referenceproteome		1.4749e-05	2931600	2	only C	A6NDG6	A6NDG6	Phosphoglycolate phosphatase	PGP	>sp|A6NDG6|PGP_HUMAN Phosphoglycolate phosphatase OS=Homo sapiens GN=PGP PE=1 SV=1
binding;nucleic acid binding;nucleotide binding;RNA binding;structural constituent of ribosome;structural molecule activity	biosynthetic process;cellular metabolic process;cellular process;macromolecule metabolic process;metabolic process;primary metabolic process;protein metabolic process;translation	cell part;intracellular non-membrane-bounded organelle;intracellular organelle;macromolecular complex;organelle;ribonucleoprotein complex;ribosome		Completeproteome;Mitochondrion;Polymorphism;Referenceproteome;Ribonucleoprotein;Ribosomalprotein	39S ribosomal subunit, mitochondrial;55S ribosome, mitochondrial	7.01e-07	3598600	1	only C	A8MYK1;A8MVT4;A6NJD9;Q16540;H7C2P7	A8MYK1;A8MVT4;A6NJD9;Q16540;H7C2P7	39S ribosomal protein L23, mitochondrial	MRPL23	>tr|A8MYK1|A8MYK1_HUMAN 39S ribosomal protein L23, mitochondrial OS=Homo sapiens GN=MRPL23 PE=1 SV=1;>tr|A8MVT4|A8MVT4_HUMAN 39S ribosomal protein L23, mitochondrial OS=Homo sapiens GN=MRPL23 PE=1 SV=1;>tr|A6NJD9|A6NJD9_HUMAN 39S ribosomal protein L23, mit
acid-amino acid ligase activity;catalytic activity;ligase activity;ligase activity, forming carbon-nitrogen bonds;small conjugating protein ligase activity;SUMO ligase activity	biological regulation;cellular localization;cellular metabolic process;cellular process;localization;macromolecule metabolic process;macromolecule modification;metabolic process;primary metabolic process;protein metabolic process;protein modification by small protein conjugation or removal;protein modification process;regulation of protein modification process	cell part;cytoplasm;intracellular membrane-bounded organelle;intracellular non-membrane-bounded organelle;intracellular organelle;kinetochore;macromolecular complex;nucleus;organelle;protein complex	RNA transport	3D-structure;Alternativesplicing;Completeproteome;Cytoplasm;Isopeptidebond;Nucleus;Polymorphism;Referenceproteome;Ublconjugation;Ublconjugationpathway		2.2599e-06	112750000	1	only C	A8MU27;A8MUA9;P55854;P61956;Q6EEV6	A8MU27;A8MUA9;P55854;P61956;Q6EEV6	Small ubiquitin-related modifier 3;Small ubiquitin-related modifier 2;Small ubiquitin-related modifier 4	SUMO3;SUMO2;SUMO4	>tr|A8MU27|A8MU27_HUMAN Small ubiquitin-related modifier 3 OS=Homo sapiens GN=SUMO3 PE=1 SV=1;>tr|A8MUA9|A8MUA9_HUMAN SMT3 suppressor of mif two 3 homolog 3 (Yeast), isoform CRA_d OS=Homo sapiens GN=SUMO3 PE=1 SV=1;>sp|P55854|SUMO3_HUMAN Small ubiquitin-re
binding;catalytic activity;GTP binding;GTPase activity;guanyl nucleotide binding;guanyl ribonucleotide binding;hydrolase activity;hydrolase activity, acting on acid anhydrides;hydrolase activity, acting on acid anhydrides, in phosphorus-containing anhydrides;nucleoside-triphosphatase activity;nucleotide binding;purine nucleotide binding;purine ribonucleoside triphosphate binding;purine ribonucleo…	biological regulation;cellular component organization;cellular membrane organization;cellular process;endocytosis;establishment of localization;membrane invagination;membrane organization;organelle fusion;organelle organization;protein transport;response to stimulus;signal transduction;transport;vesicle-mediated transport	cell part;cell projection;cytoplasmic membrane-bounded vesicle;endosome;Golgi apparatus;intracellular membrane-bounded organelle;intracellular organelle;membrane;organelle;vesicle		Alternativesplicing;Completeproteome;Cytoplasm;Cytoplasmicvesicle;Golgiapparatus;GTP-binding;Lipoprotein;Membrane;Nucleotide-binding;Phosphoprotein;Polymorphism;Prenylation;Proteintransport;Referenceproteome;Transport		0.0049496	2100200	1	only C	A8MYQ9;C9JY26;Q9BZG1;C9JBG0;J3QLC6	A8MYQ9;C9JY26;Q9BZG1;C9JBG0;J3QLC6	Ras-related protein Rab-34	RAB34	>tr|A8MYQ9|A8MYQ9_HUMAN Ras-related protein Rab-34, isoform NARR OS=Homo sapiens GN=RAB34 PE=1 SV=2;>tr|C9JY26|C9JY26_HUMAN Ras-related protein Rab-34, isoform NARR (Fragment) OS=Homo sapiens GN=RAB34 PE=1 SV=6;>sp|Q9BZG1|RAB34_HUMAN Ras-related protein Ra
	biological regulation;biosynthetic process;cellular component organization;cellular metabolic process;cellular nitrogen compound metabolic process;cellular process;chromatin modification;chromatin organization;chromosome organization;DNA metabolic process;DNA recombination;DNA repair;histone modification;macromolecule metabolic process;macromolecule modification;metabolic process;nitrogen compoun…	cell part;chromatin remodeling complex;intracellular membrane-bounded organelle;intracellular organelle;macromolecular complex;nucleus;organelle;protein complex		3D-structure;Acetylation;Alternativesplicing;Chromatinregulator;Completeproteome;Directproteinsequencing;DNAdamage;DNArecombination;DNArepair;Growthregulation;Nucleus;Referenceproteome;Transcription;Transcriptionregulation	MAF1 complex;MAF2 complex;MRG15-PAM14-RB complex;NuA4/Tip60 HAT complex;NuA4/Tip60-HAT complex A;NuA4/Tip60-HAT complex B	6.5674e-05	2463400	2	only C	B3KTM8;H0YLJ3;H0YMJ0;Q9UBU8;H0YNE0;H0YM21;H0YMT8;H0YLV1;H0YNX3;H0YNI8	B3KTM8;H0YLJ3;H0YMJ0;Q9UBU8;H0YNE0;H0YM21;H0YMT8;H0YLV1;H0YNX3;H0YNI8	Mortality factor 4-like protein 1	MORF4L1	>tr|B3KTM8|B3KTM8_HUMAN Mortality factor 4-like protein 1 OS=Homo sapiens GN=MORF4L1 PE=1 SV=1;>tr|H0YLJ3|H0YLJ3_HUMAN Mortality factor 4-like protein 1 OS=Homo sapiens GN=MORF4L1 PE=1 SV=1;>tr|H0YMJ0|H0YMJ0_HUMAN Mortality factor 4-like protein 1 (Fragmen
binding;nucleic acid binding;RNA binding	cellular metabolic process;cellular nitrogen compound metabolic process;cellular process;macromolecule metabolic process;metabolic process;mRNA metabolic process;mRNA processing;nitrogen compound metabolic process;nucleobase-containing compound metabolic process;primary metabolic process;RNA metabolic process;RNA processing;RNA splicing	cell part;intracellular membrane-bounded organelle;intracellular organelle;macromolecular complex;nucleoplasm;nucleus;organelle;ribonucleoprotein complex;spliceosomal complex		Alternativesplicing;Completeproteome;mRNAprocessing;mRNAsplicing;Nucleus;Phosphoprotein;Polymorphism;Referenceproteome;Repeat;Spliceosome		0.0028331	734510	1	only C	Q8IWZ8;V9GZ08;B4DVK3	Q8IWZ8;V9GZ08;B4DVK3	SURP and G-patch domain-containing protein 1	SUGP1	>sp|Q8IWZ8|SUGP1_HUMAN SURP and G-patch domain-containing protein 1 OS=Homo sapiens GN=SUGP1 PE=1 SV=2;>tr|V9GZ08|V9GZ08_HUMAN SURP and G-patch domain-containing protein 1 (Fragment) OS=Homo sapiens GN=SUGP1 PE=1 SV=1;>tr|B4DVK3|B4DVK3_HUMAN SURP and G-pat
binding;catalytic activity;complement binding;endopeptidase activity;hydrolase activity;peptidase activity;peptidase activity, acting on L-amino acid peptides;protein binding;serine hydrolase activity;serine-type endopeptidase activity;serine-type peptidase activity	biological regulation;immune system process;macromolecule metabolic process;metabolic process;primary metabolic process;protein metabolic process;proteolysis;response to stimulus;response to stress	cell part;extracellular region;extracellular space;membrane;plasma membrane	Complement and coagulation cascades;Staphylococcus aureus infection;Systemic lupus erythematosus	3D-structure;Alternativesplicing;Cleavageonpairofbasicresidues;Complementalternatepathway;Complementpathway;Completeproteome;Directproteinsequencing;Diseasemutation;Disulfidebond;Glycation;Glycoprotein;Hemolyticuremicsyndrome;Hydrolase;Immunity;Innateimmunity;Polymorphism;Protease;Referenceproteome;Repeat;Secreted;Serineprotease;Signal;Sushi;Zymogen		0.0013359	9073500	2	only C	B4E1Z4;E7ETN3;P00751;P06681;H0Y3H6;B4DQI1;E9PDZ0;H7C5H1	B4E1Z4;E7ETN3;P00751;P06681;H0Y3H6;B4DQI1;E9PDZ0;H7C5H1	Complement factor B;Complement factor B Ba fragment;Complement factor B Bb fragment;Complement C2;Complement C2b fragment;Complement C2a fragment	CFB;C2	>tr|B4E1Z4|B4E1Z4_HUMAN Uncharacterized protein OS=Homo sapiens PE=1 SV=1;>tr|E7ETN3|E7ETN3_HUMAN Uncharacterized protein OS=Homo sapiens PE=3 SV=1;>sp|P00751|CFAB_HUMAN Complement factor B OS=Homo sapiens GN=CFB PE=1 SV=2;>sp|P06681|CO2_HUMAN Complement C
	cellular process;multicellular organismal process;muscle contraction;response to abiotic stimulus;response to osmotic stress;response to stimulus;response to stress	cell part;macromolecular complex;protein complex		Alternativesplicing;Completeproteome;Phosphoprotein;Polymorphism;Referenceproteome		8.0798e-06	1773700	2	only C	Q6JBY9;B7ZKW8;F6T4W9	Q6JBY9;B7ZKW8;F6T4W9	CapZ-interacting protein	RCSD1	>sp|Q6JBY9|CPZIP_HUMAN CapZ-interacting protein OS=Homo sapiens GN=RCSD1 PE=1 SV=1;>tr|B7ZKW8|B7ZKW8_HUMAN CapZ-interacting protein OS=Homo sapiens GN=RCSD1 PE=1 SV=1;>tr|F6T4W9|F6T4W9_HUMAN CapZ-interacting protein (Fragment) OS=Homo sapiens GN=RCSD1 PE=1
[truncated: 92 more rows]
