# Supplementary material for: Lipid accumulation in human breast cancer cells injured by iron depletors
Source: J Exp Clin Cancer Res. 2018 Apr 3;37:75. doi: 10.1186/s13046-018-0737-z (PMC5883539; doi:10.1186/s13046-018-0737-z)
Supplement: Supplementary file 4 — Up-regulated in DFO-treated cells versus untreated. (XLS 375 kb) [file 13046_2018_737_MOESM4_ESM.xls]

## Sheet: upregulated in DFO ce
GOMF name	GOBP slim name	GOCC slim name	KEGG name	Keywords	Corum	PEP	Intensity	Razor + unique peptides	welch Difference	Protein IDs	Majority protein IDs	Protein names	Gene names	Fasta headers
binding;carboxylic acid binding;catalytic activity;cation binding;dioxygenase activity;ion binding;iron ion binding;L-ascorbic acid binding;metal ion binding;oxidoreductase activity;oxidoreductase activity, acting on paired donors, with incorporation or reduction of molecular oxygen;oxidoreductase activity, acting on paired donors, with incorporation or reduction of molecular oxygen, 2-oxoglutara…	amine metabolic process;cellular amino acid metabolic process;cellular component organization;cellular ketone metabolic process;cellular metabolic process;cellular nitrogen compound metabolic process;cellular process;extracellular matrix organization;extracellular structure organization;heterocycle metabolic process;macromolecule metabolic process;macromolecule modification;metabolic process;nitr…	cell part;endoplasmic reticulum;intracellular membrane-bounded organelle;intracellular organelle;mitochondrion;organelle	Arginine and proline metabolism	3D-structure;Alternativesplicing;Completeproteome;Dioxygenase;Endoplasmicreticulum;Glycoprotein;Iron;Metal-binding;Oxidoreductase;Referenceproteome;Signal;TPRrepeat;VitaminC	Prolyl 4-hydroxylase (alpha(I)-type)	2.11e-236	361740000	17	3.76404	P13674	P13674	Prolyl 4-hydroxylase subunit alpha-1	P4HA1	>sp|P13674|P4HA1_HUMAN Prolyl 4-hydroxylase subunit alpha-1 OS=Homo sapiens GN=P4HA1 PE=1 SV=2
binding;carboxylic acid binding;catalytic activity;cation binding;dioxygenase activity;electron carrier activity;ion binding;iron ion binding;L-ascorbic acid binding;metal ion binding;oxidoreductase activity;oxidoreductase activity, acting on paired donors, with incorporation or reduction of molecular oxygen;oxidoreductase activity, acting on paired donors, with incorporation or reduction of mole…	amine metabolic process;cellular amino acid metabolic process;cellular ketone metabolic process;cellular metabolic process;cellular nitrogen compound metabolic process;cellular process;heterocycle metabolic process;macromolecule metabolic process;macromolecule modification;metabolic process;nitrogen compound metabolic process;organic acid metabolic process;peptidyl-amino acid modification;primary…	cell part;endoplasmic reticulum;intracellular membrane-bounded organelle;intracellular organelle;organelle	Arginine and proline metabolism	Alternativesplicing;Completeproteome;Dioxygenase;Endoplasmicreticulum;Glycoprotein;Iron;Metal-binding;Oxidoreductase;Referenceproteome;Signal;TPRrepeat;VitaminC		1.41e-169	154120000	15	2.94837	O15460;E7EPI9;E7ENX0;E7ERI1;A8MXE0;C9JX45;C9JCP0;C9JIG4;C9JN43	O15460	Prolyl 4-hydroxylase subunit alpha-2	P4HA2	>sp|O15460|P4HA2_HUMAN Prolyl 4-hydroxylase subunit alpha-2 OS=Homo sapiens GN=P4HA2 PE=1 SV=1
catalytic activity;electron carrier activity;oxidoreductase activity;oxidoreductase activity, acting on paired donors, with incorporation or reduction of molecular oxygen	biosynthetic process;cellular ketone metabolic process;cellular lipid metabolic process;cellular metabolic process;cellular process;lipid metabolic process;metabolic process;organic acid metabolic process;primary metabolic process;small molecule metabolic process	cell part;intracellular membrane-bounded organelle;intracellular organelle;membrane;mitochondrion;organelle	Sphingolipid metabolism	Completeproteome;Endoplasmicreticulum;Fattyacidbiosynthesis;Fattyacidmetabolism;Lipidbiosynthesis;Lipidmetabolism;Lipoprotein;Membrane;Mitochondrion;Myristate;Oxidoreductase;Phosphoprotein;Referenceproteome;Transmembrane;Transmembranehelix		1.53e-110	26782000	2	2.8304	O15121	O15121	Sphingolipid delta(4)-desaturase DES1	DEGS1	>sp|O15121|DEGS1_HUMAN Sphingolipid delta(4)-desaturase DES1 OS=Homo sapiens GN=DEGS1 PE=1 SV=1
binding;nuclear localization sequence binding;peptide binding;protein transporter activity;signal sequence binding;substrate-specific transporter activity;transporter activity	biological regulation;catabolic process;cellular metabolic process;cellular nitrogen compound metabolic process;cellular process;DNA metabolic process;establishment of localization;macromolecule metabolic process;metabolic process;nitrogen compound metabolic process;nuclear transport;nucleobase-containing compound metabolic process;nucleocytoplasmic transport;primary metabolic process;protein tar…	cell part;cell projection;cytoplasm;cytosol;intracellular membrane-bounded organelle;intracellular organelle;macromolecular complex;neuron projection;nuclear pore;nucleoplasm;nucleus;organelle;protein complex		3D-structure;Completeproteome;Cytoplasm;Directproteinsequencing;Host-virusinteraction;Nucleus;Phosphoprotein;Polymorphism;Proteintransport;Referenceproteome;Repeat;Transport;Ublconjugation	CTCF-nucleophosmin-PARP-HIS-KPNA-LMNA-TOP complex	2.47e-18	3534500	2	2.74716	P52294;C9JYI4	P52294	Importin subunit alpha-1	KPNA1	>sp|P52294|IMA5_HUMAN Importin subunit alpha-5 OS=Homo sapiens GN=KPNA1 PE=1 SV=3
binding;protein binding;protein kinase A binding	biological regulation;cellular process;establishment of localization;protein targeting;protein transport;response to stimulus;signal transduction;transport	cell cortex;cell part;cytoplasm;cytoskeleton;intracellular non-membrane-bounded organelle;intracellular organelle;membrane;organelle;plasma membrane		Alternativesplicing;Completeproteome;Cytoplasm;Cytoskeleton;Lipoprotein;Myristate;Phosphoprotein;Polymorphism;Referenceproteome;Repeat	AKAP250-PKA-PDE4D complex	2.31e-30	14292000	10	2.35385	Q02952	Q02952	A-kinase anchor protein 12	AKAP12	>sp|Q02952|AKA12_HUMAN A-kinase anchor protein 12 OS=Homo sapiens GN=AKAP12 PE=1 SV=4
adenyl nucleotide binding;adenyl ribonucleotide binding;ATP binding;binding;carbohydrate binding;carbohydrate kinase activity;catalytic activity;fructokinase activity;glucokinase activity;glucose binding;hexokinase activity;hormone binding;kinase activity;mannokinase activity;monosaccharide binding;nucleotide binding;phosphotransferase activity, alcohol group as acceptor;purine nucleotide binding…	alcohol metabolic process;biological regulation;carbohydrate metabolic process;carbohydrate transport;catabolic process;cellular component organization;cellular homeostasis;cellular metabolic process;cellular process;establishment of localization;generation of precursor metabolites and energy;homeostatic process;metabolic process;mitochondrion organization;multicellular organismal process;organel…	cell part;cytosol;intracellular membrane-bounded organelle;intracellular organelle;macromolecular complex;membrane;mitochondrion;organelle;protein complex	Amino sugar and nucleotide sugar metabolism;Butirosin and neomycin biosynthesis;Carbohydrate digestion and absorption;Fructose and mannose metabolism;Galactose metabolism;Glycolysis / Gluconeogenesis;Insulin signaling pathway;Starch and sucrose metabolism;Streptomycin biosynthesis;Type II diabetes mellitus	3D-structure;Allostericenzyme;ATP-binding;Completeproteome;Glycolysis;Kinase;Membrane;Mitochondrion;Mitochondrionoutermembrane;Nucleotide-binding;Phosphoprotein;Polymorphism;Referenceproteome;Repeat;Transferase		0	589130000	25	1.8827	P52789;E9PB90;P52790	P52789;E9PB90	Hexokinase-2	HK2	>sp|P52789|HXK2_HUMAN Hexokinase-2 OS=Homo sapiens GN=HK2 PE=1 SV=2;>tr|E9PB90|E9PB90_HUMAN Hexokinase OS=Homo sapiens GN=HK2 PE=1 SV=1
caspase inhibitor activity;caspase regulator activity;cysteine-type endopeptidase inhibitor activity;endopeptidase inhibitor activity;endopeptidase regulator activity;enzyme inhibitor activity;enzyme regulator activity;peptidase inhibitor activity;peptidase regulator activity;serine-type endopeptidase inhibitor activity	biological regulation;cellular process;immune system process;response to chemical stimulus;response to endogenous stimulus;response to stimulus	cell part;cytosol;extracellular space;intracellular membrane-bounded organelle;intracellular organelle;nucleus;organelle	Amoebiasis	Completeproteome;Cytoplasm;Proteaseinhibitor;Referenceproteome;Serineproteaseinhibitor		4.88e-27	53880000	9	1.84053	P50453	P50453	Serpin B9	SERPINB9	>sp|P50453|SPB9_HUMAN Serpin B9 OS=Homo sapiens GN=SERPINB9 PE=1 SV=1
enzyme inhibitor activity;enzyme regulator activity;kinase inhibitor activity;kinase regulator activity;protein kinase C inhibitor activity;protein kinase inhibitor activity;protein kinase regulator activity;protein serine/threonine kinase inhibitor activity	anatomical structure development;biological regulation;cell differentiation;cell proliferation;cellular component organization;cellular membrane organization;cellular process;developmental process;membrane organization;mitochondrion organization;organelle organization;regulation of cell cycle;regulation of protein modification process;regulation of transport;response to DNA damage stimulus;respon…	cell part;cytosol;extracellular space;intracellular membrane-bounded organelle;intracellular organelle;membrane;nucleus;organelle	Aldosterone-regulated sodium reabsorption;Cell cycle;p53 signaling pathway	3D-structure;Alternativesplicing;Completeproteome;Cytoplasm;Directproteinsequencing;Nucleus;Phosphoprotein;Polymorphism;Referenceproteome;Secreted		0	776740000	10	1.79242	P31947	P31947	14-3-3 protein sigma	SFN	>sp|P31947|1433S_HUMAN 14-3-3 protein sigma OS=Homo sapiens GN=SFN PE=1 SV=1
anion channel activity;anion transmembrane transporter activity;binding;channel activity;gated channel activity;ion channel activity;ion transmembrane transporter activity;nucleotide binding;passive transmembrane transporter activity;porin activity;substrate-specific channel activity;substrate-specific transmembrane transporter activity;substrate-specific transporter activity;transmembrane transp…	biological regulation	cell part;intracellular membrane-bounded organelle;intracellular non-membrane-bounded organelle;intracellular organelle;macromolecular complex;membrane;mitochondrion;organelle;protein complex	Calcium signaling pathway;Huntington's disease;Parkinson's disease	Acetylation;Alternativesplicing;Completeproteome;Directproteinsequencing;Iontransport;Membrane;Mitochondrion;Mitochondrionoutermembrane;NAD;Nucleotide-binding;Phosphoprotein;Polymorphism;Porin;Referenceproteome;Transmembrane;Transmembranebetastrand;Transport		6.59e-73	161490000	9	1.77173	P45880;A0A0A0MR02;Q5JSD1;Q5JSD2;A2A3S1	P45880;A0A0A0MR02;Q5JSD1;Q5JSD2	Voltage-dependent anion-selective channel protein 2	VDAC2	>sp|P45880|VDAC2_HUMAN Voltage-dependent anion-selective channel protein 2 OS=Homo sapiens GN=VDAC2 PE=1 SV=2;>tr|A0A0A0MR02|A0A0A0MR02_HUMAN Voltage-dependent anion-selective channel protein 2 (Fragment) OS=Homo sapiens GN=VDAC2 PE=1 SV=1;>tr|Q5JSD1|Q5JSD
binding;carboxylic acid binding;catalytic activity;cation binding;dioxygenase activity;ion binding;iron ion binding;L-ascorbic acid binding;metal ion binding;oxidoreductase activity;oxidoreductase activity, acting on paired donors, with incorporation or reduction of molecular oxygen;oxidoreductase activity, acting on paired donors, with incorporation or reduction of molecular oxygen, 2-oxoglutara…	cellular component organization;cellular metabolic process;cellular process;extracellular matrix organization;extracellular structure organization;macromolecule metabolic process;macromolecule modification;metabolic process;primary metabolic process;protein metabolic process;protein modification process;response to chemical stimulus;response to stimulus;response to stress	cell part;endoplasmic reticulum;intracellular membrane-bounded organelle;intracellular organelle;membrane;organelle	Lysine degradation	Alternativesplicing;Completeproteome;Dioxygenase;Diseasemutation;Endoplasmicreticulum;Glycoprotein;Iron;Membrane;Metal-binding;Osteogenesisimperfecta;Oxidoreductase;Phosphoprotein;Referenceproteome;Signal;VitaminC		5.47e-189	159420000	13	1.75546	O00469;E7ETU9;C9JXZ0;F8WEW3	O00469;E7ETU9	Procollagen-lysine,2-oxoglutarate 5-dioxygenase 2	PLOD2	>sp|O00469|PLOD2_HUMAN Procollagen-lysine,2-oxoglutarate 5-dioxygenase 2 OS=Homo sapiens GN=PLOD2 PE=1 SV=2;>tr|E7ETU9|E7ETU9_HUMAN Procollagen-lysine,2-oxoglutarate 5-dioxygenase 2 OS=Homo sapiens GN=PLOD2 PE=1 SV=1
anion binding;binding;catalytic activity;drug binding;ion binding;nucleobase binding;nucleoside binding;phosphate ion binding;purine base binding;purine-nucleoside phosphorylase activity;transferase activity;transferase activity, transferring glycosyl groups;transferase activity, transferring pentosyl groups	biological regulation;biosynthetic process;catabolic process;cellular aromatic compound metabolic process;cellular metabolic compound salvage;cellular metabolic process;cellular nitrogen compound metabolic process;cellular process;cofactor metabolic process;establishment of localization;heterocycle metabolic process;immune system process;metabolic process;nitrogen compound metabolic process;nucle…	cell part;cytoskeleton;cytosol;intracellular non-membrane-bounded organelle;intracellular organelle;organelle	Nicotinate and nicotinamide metabolism;Purine metabolism;Pyrimidine metabolism	3D-structure;Acetylation;Completeproteome;Cytoplasm;Cytoskeleton;Directproteinsequencing;Diseasemutation;Glycosyltransferase;Polymorphism;Referenceproteome;Transferase		8.33e-252	570520000	15	1.68825	P00491;G3V5M2;G3V2H3;G3V393	P00491;G3V5M2	Purine nucleoside phosphorylase	PNP	>sp|P00491|PNPH_HUMAN Purine nucleoside phosphorylase OS=Homo sapiens GN=PNP PE=1 SV=2;>tr|G3V5M2|G3V5M2_HUMAN Purine nucleoside phosphorylase (Fragment) OS=Homo sapiens GN=PNP PE=1 SV=1
actin binding;actin monomer binding;binding;calcium ion binding;catalytic activity;cation binding;cytoskeletal protein binding;hydrolase activity;hydrolase activity, acting on acid anhydrides;hydrolase activity, acting on acid anhydrides, in phosphorus-containing anhydrides;ion binding;metal ion binding;motor activity;myosin binding;myosin heavy chain binding;myosin II binding;myosin II heavy cha…	anatomical structure development;anatomical structure morphogenesis;biological regulation;cellular component movement;cellular process;developmental process;multicellular organismal process;muscle contraction	cell part;cytosol;macromolecular complex;protein complex	Cardiac muscle contraction;Dilated cardiomyopathy;Hypertrophic cardiomyopathy (HCM)	Acetylation;Alternativesplicing;Cardiomyopathy;Completeproteome;Directproteinsequencing;Diseasemutation;Methylation;Motorprotein;Muscleprotein;Myosin;Referenceproteome;Repeat		1.39e-07	32785000	1	1.68803	P08590;P05976	P08590;P05976	Myosin light chain 3;Myosin light chain 1/3, skeletal muscle isoform	MYL3;MYL1	>sp|P08590|MYL3_HUMAN Myosin light chain 3 OS=Homo sapiens GN=MYL3 PE=1 SV=3;>sp|P05976|MYL1_HUMAN Myosin light chain 1/3, skeletal muscle isoform OS=Homo sapiens GN=MYL1 PE=2 SV=3
binding;catalytic activity;GTP binding;GTPase activity;guanyl nucleotide binding;guanyl ribonucleotide binding;hydrolase activity;hydrolase activity, acting on acid anhydrides;hydrolase activity, acting on acid anhydrides, in phosphorus-containing anhydrides;nucleoside-triphosphatase activity;nucleotide binding;peptide binding;purine nucleotide binding;purine ribonucleoside triphosphate binding;p…	cellular component assembly;cellular component organization;cellular macromolecular complex assembly;cellular metabolic process;cellular process;cytoskeleton organization;locomotion;macromolecular complex assembly;macromolecule metabolic process;metabolic process;mitosis;nuclear division;organelle assembly;organelle fission;organelle organization;primary metabolic process;protein complex assembly…	cell part;cell projection;cytoplasm;cytoskeleton;intracellular non-membrane-bounded organelle;intracellular organelle;macromolecular complex;membrane;neuron projection;organelle;plasma membrane;protein complex	Gap junction;Pathogenic Escherichia coli infection;Phagosome	Completeproteome;Cytoplasm;Cytoskeleton;Directproteinsequencing;Diseasemutation;GTP-binding;Microtubule;Nucleotide-binding;Phosphoprotein;Polymorphism;Referenceproteome	FIB-associated protein complex;Nop56p-associated pre-rRNA complex	0	639250000	10	1.52386	A0A0B4J269;Q13509;G3V2A3;CON__ENSEMBL:ENSBTAP00000025008;Q9H4B7;G3V2N6;G3V3R4;G3V2R8;G3V5W4;G3V3W7;G3V3J6;G3V542	A0A0B4J269;Q13509	Tubulin beta-3 chain	TUBB3	>tr|A0A0B4J269|A0A0B4J269_HUMAN Tubulin beta-3 chain OS=Homo sapiens GN=TUBB3 PE=1 SV=1;>sp|Q13509|TBB3_HUMAN Tubulin beta-3 chain OS=Homo sapiens GN=TUBB3 PE=1 SV=2
catalytic activity;disulfide oxidoreductase activity;electron carrier activity;glutathione disulfide oxidoreductase activity;oxidoreductase activity;oxidoreductase activity, acting on a sulfur group of donors;peptide disulfide oxidoreductase activity;protein disulfide oxidoreductase activity	biological regulation;cellular homeostasis;cellular metabolic process;cellular nitrogen compound metabolic process;cellular process;generation of precursor metabolites and energy;homeostatic process;metabolic process;nitrogen compound metabolic process;nucleobase-containing compound metabolic process;nucleobase-containing small molecule interconversion;nucleobase-containing small molecule metabol…	cell part;cytosol;intracellular membrane-bounded organelle;intracellular organelle;mitochondrion;nucleus;organelle		3D-structure;Acetylation;Completeproteome;Cytoplasm;Directproteinsequencing;Disulfidebond;Electrontransport;Polymorphism;Redox-activecenter;Referenceproteome;Transport		4.41e-48	158320000	5	1.52304	P35754	P35754	Glutaredoxin-1	GLRX	>sp|P35754|GLRX1_HUMAN Glutaredoxin-1 OS=Homo sapiens GN=GLRX PE=1 SV=2
protein tag	biological regulation;catabolic process;cell communication;cell-cell signaling;cellular metabolic process;cellular process;immune system process;interspecies interaction between organisms;macromolecule metabolic process;macromolecule modification;metabolic process;multi-organism process;primary metabolic process;protein metabolic process;protein modification process;proteolysis;proteolysis involv…	cell part;cytosol;extracellular space	RIG-I-like receptor signaling pathway	3D-structure;Antiviraldefense;Completeproteome;Cytoplasm;Directproteinsequencing;Host-virusinteraction;Isopeptidebond;Polymorphism;Referenceproteome;Repeat;Secreted;Ublconjugationpathway		1.3e-36	56517000	4	1.49559	P05161;A0A096LPJ4;A0A096LNZ9	P05161;A0A096LPJ4;A0A096LNZ9	Ubiquitin-like protein ISG15	ISG15	>sp|P05161|ISG15_HUMAN Ubiquitin-like protein ISG15 OS=Homo sapiens GN=ISG15 PE=1 SV=5;>tr|A0A096LPJ4|A0A096LPJ4_HUMAN Ubiquitin-like protein ISG15 OS=Homo sapiens GN=ISG15 PE=1 SV=1;>tr|A0A096LNZ9|A0A096LNZ9_HUMAN Ubiquitin-like protein ISG15 (Fragment) O
anion channel activity;anion transmembrane transporter activity;channel activity;gated channel activity;ion channel activity;ion transmembrane transporter activity;passive transmembrane transporter activity;porin activity;substrate-specific channel activity;substrate-specific transmembrane transporter activity;substrate-specific transporter activity;transmembrane transporter activity;transporter …	behavior;cell communication;cell death;cell-cell signaling;cellular process;death;interspecies interaction between organisms;multicellular organismal process;multi-organism process;neurological system process;response to stimulus;response to stress;signaling	cell part;intracellular non-membrane-bounded organelle;intracellular organelle;macromolecular complex;membrane;organelle;plasma membrane;protein complex	Calcium signaling pathway;Huntington's disease;Parkinson's disease	3D-structure;Acetylation;Apoptosis;Cellmembrane;Completeproteome;Directproteinsequencing;Host-virusinteraction;Iontransport;Membrane;Mitochondrion;Mitochondrionoutermembrane;Phosphoprotein;Porin;Referenceproteome;Transmembrane;Transmembranebetastrand;Transport	CAV1-VDAC1-ESR1 complex	1.36e-285	225830000	12	1.46837	P21796;C9JI87	P21796;C9JI87	Voltage-dependent anion-selective channel protein 1	VDAC1	>sp|P21796|VDAC1_HUMAN Voltage-dependent anion-selective channel protein 1 OS=Homo sapiens GN=VDAC1 PE=1 SV=2;>tr|C9JI87|C9JI87_HUMAN Voltage-dependent anion-selective channel protein 1 (Fragment) OS=Homo sapiens GN=VDAC1 PE=1 SV=3
binding;catalytic activity;coenzyme binding;cofactor binding;flavin adenine dinucleotide binding;intramolecular oxidoreductase activity;intramolecular oxidoreductase activity, interconverting keto- and enol-groups;intramolecular oxidoreductase activity, transposing S-S bonds;isomerase activity;oxidoreductase activity;oxidoreductase activity, acting on a sulfur group of donors;oxidoreductase activ…	biological regulation;cell death;cell differentiation;cellular homeostasis;cellular ion homeostasis;cellular metabolic process;cellular process;death;developmental process;establishment of localization;generation of precursor metabolites and energy;homeostatic process;ion transport;macromolecule metabolic process;macromolecule modification;metabolic process;primary metabolic process;protein foldi…	cell part;endoplasmic reticulum;intracellular membrane-bounded organelle;intracellular organelle;membrane;organelle	Protein processing in endoplasmic reticulum;Vibrio cholerae infection	3D-structure;Apoptosis;Completeproteome;Directproteinsequencing;Disulfidebond;Electrontransport;Endoplasmicreticulum;FAD;Flavoprotein;Glycoprotein;Membrane;Oxidoreductase;Phosphoprotein;Polymorphism;Redox-activecenter;Referenceproteome;Signal;Transport		3.26e-280	426800000	18	1.46467	Q96HE7;G3V3E6;G3V2H0;G3V5B3;G3V503;Q86YB8;Q5TAE8	Q96HE7	ERO1-like protein alpha	ERO1L	>sp|Q96HE7|ERO1A_HUMAN ERO1-like protein alpha OS=Homo sapiens GN=ERO1L PE=1 SV=2
catalytic activity;cysteine-type endopeptidase activity;cysteine-type peptidase activity;endopeptidase activity;hydrolase activity;peptidase activity;peptidase activity, acting on L-amino acid peptides	biological regulation;cellular component disassembly;cellular component organization;cellular process;extracellular matrix organization;extracellular structure organization;immune system process;macromolecule metabolic process;metabolic process;multicellular organismal process;primary metabolic process;protein metabolic process;proteolysis;response to chemical stimulus;response to endogenous stim…	cell part;cytoplasmic membrane-bounded vesicle;extracellular space;intracellular membrane-bounded organelle;intracellular non-membrane-bounded organelle;intracellular organelle;lysosome;mitochondrion;nucleolus;organelle;vacuole;vesicle	Antigen processing and presentation;Lysosome	3D-structure;Completeproteome;Directproteinsequencing;Disulfidebond;Glycoprotein;Hydrolase;Lysosome;Polymorphism;Protease;Referenceproteome;Secreted;Signal;Thiolprotease;Zymogen		4.9e-22	69900000	7	1.44697	P07858;E9PQM1;E9PSG5;E9PLY3;E9PHZ5;E9PNL5;E9PKQ7;E9PCB3;E9PJ67;E9PR54;E9PS78;R4GMQ5	P07858	Cathepsin B;Cathepsin B light chain;Cathepsin B heavy chain	CTSB	>sp|P07858|CATB_HUMAN Cathepsin B OS=Homo sapiens GN=CTSB PE=1 SV=3
adenyl nucleotide binding;adenyl ribonucleotide binding;ATP binding;binding;catalytic activity;kinase activity;nucleotide binding;phosphoglycerate kinase activity;phosphotransferase activity, carboxyl group as acceptor;purine nucleotide binding;purine ribonucleoside triphosphate binding;purine ribonucleotide binding;ribonucleotide binding;transferase activity;transferase activity, transferring ph…	alcohol metabolic process;biosynthetic process;carbohydrate metabolic process;catabolic process;cellular metabolic process;cellular process;generation of precursor metabolites and energy;metabolic process;primary metabolic process;small molecule metabolic process	cell part;cytosol	Carbon fixation in photosynthetic organisms;Glycolysis / Gluconeogenesis	3D-structure;Acetylation;ATP-binding;Completeproteome;Cytoplasm;Directproteinsequencing;Diseasemutation;Glycolysis;Hereditaryhemolyticanemia;Kinase;Nucleotide-binding;Phosphoprotein;Polymorphism;Referenceproteome;Transferase		0	5446000000	23	1.41985	P00558;P07205	P00558	Phosphoglycerate kinase 1	PGK1	>sp|P00558|PGK1_HUMAN Phosphoglycerate kinase 1 OS=Homo sapiens GN=PGK1 PE=1 SV=3
adenyl nucleotide binding;adenyl ribonucleotide binding;ATP binding;binding;catalytic activity;deoxycytidine kinase activity;deoxynucleoside kinase activity;drug binding;kinase activity;nucleobase-containing compound kinase activity;nucleoside kinase activity;nucleotide binding;phosphotransferase activity, alcohol group as acceptor;purine nucleotide binding;purine ribonucleoside triphosphate bind…	biosynthetic process;cellular aromatic compound metabolic process;cellular metabolic compound salvage;cellular metabolic process;cellular nitrogen compound metabolic process;cellular process;heterocycle metabolic process;metabolic process;nitrogen compound metabolic process;nucleobase-containing compound metabolic process;nucleobase-containing small molecule metabolic process;nucleoside metabolic…	cell part;cytosol;intracellular membrane-bounded organelle;intracellular organelle;nucleus;organelle	Purine metabolism;Pyrimidine metabolism	3D-structure;ATP-binding;Completeproteome;Directproteinsequencing;Kinase;Nucleotide-binding;Nucleus;Phosphoprotein;Referenceproteome;Transferase		1.08e-06	9396700	3	1.41887	D6RFG8;P27707;D6RCP9	D6RFG8;P27707;D6RCP9	Deoxycytidine kinase	DCK	>tr|D6RFG8|D6RFG8_HUMAN Deoxycytidine kinase OS=Homo sapiens GN=DCK PE=1 SV=1;>sp|P27707|DCK_HUMAN Deoxycytidine kinase OS=Homo sapiens GN=DCK PE=1 SV=1;>tr|D6RCP9|D6RCP9_HUMAN Deoxycytidine kinase OS=Homo sapiens GN=DCK PE=1 SV=1
1,4-alpha-glucan branching enzyme activity;binding;catalytic activity;cation binding;hydrolase activity;hydrolase activity, acting on glycosyl bonds;hydrolase activity, hydrolyzing O-glycosyl compounds;ion binding;transferase activity;transferase activity, transferring glycosyl groups;transferase activity, transferring hexosyl groups	alcohol metabolic process;biosynthetic process;carbohydrate metabolic process;cellular metabolic process;cellular process;energy reserve metabolic process;generation of precursor metabolites and energy;macromolecule metabolic process;metabolic process;polysaccharide metabolic process;primary metabolic process;small molecule metabolic process	cell part;cytosol	Starch and sucrose metabolism	Completeproteome;Diseasemutation;Glycogenbiosynthesis;Glycogenstoragedisease;Glycosyltransferase;Phosphoprotein;Polymorphism;Referenceproteome;Transferase		4.89e-127	155490000	11	1.41447	Q04446;E9PGM4	Q04446;E9PGM4	1,4-alpha-glucan-branching enzyme	GBE1	>sp|Q04446|GLGB_HUMAN 1,4-alpha-glucan-branching enzyme OS=Homo sapiens GN=GBE1 PE=1 SV=3;>tr|E9PGM4|E9PGM4_HUMAN 1,4-alpha-glucan-branching enzyme OS=Homo sapiens GN=GBE1 PE=1 SV=1
antioxidant activity;binding;catalytic activity;cation binding;DNA binding;ion binding;manganese ion binding;metal ion binding;nucleic acid binding;oxidoreductase activity;oxidoreductase activity, acting on superoxide radicals as acceptor;oxygen binding;superoxide dismutase activity;transition metal ion binding	amine metabolic process;anatomical structure development;behavior;biological regulation;biosynthetic process;cell development;cell differentiation;cellular amino acid metabolic process;cellular component assembly;cellular component organization;cellular homeostasis;cellular ion homeostasis;cellular ketone metabolic process;cellular metabolic process;cellular nitrogen compound metabolic process;ce…	cell part;intracellular non-membrane-bounded organelle;intracellular organelle;membrane;organelle	Huntington's disease;Peroxisome	3D-structure;Acetylation;Alternativesplicing;Completeproteome;Directproteinsequencing;Manganese;Metal-binding;Mitochondrion;Nitration;Oxidoreductase;Polymorphism;Referenceproteome;Transitpeptide		1.6e-87	75371000	3	1.37604	A0A0C4DFU2;P04179;A0A0C4DG56;F5GYZ5;F5H4R2;A0A0C4DFU1;F5H3C5;F5GXZ9;G5E9P6;G8JLJ2	A0A0C4DFU2;P04179;A0A0C4DG56;F5GYZ5;F5H4R2;A0A0C4DFU1;F5H3C5	Superoxide dismutase [Mn], mitochondrial	SOD2	>tr|A0A0C4DFU2|A0A0C4DFU2_HUMAN Superoxide dismutase OS=Homo sapiens GN=SOD2 PE=1 SV=1;>sp|P04179|SODM_HUMAN Superoxide dismutase [Mn], mitochondrial OS=Homo sapiens GN=SOD2 PE=1 SV=2;>tr|A0A0C4DG56|A0A0C4DG56_HUMAN Superoxide dismutase OS=Homo sapiens GN=
binding;cytokine activity;protein binding;receptor binding	anatomical structure development;anatomical structure formation involved in morphogenesis;anatomical structure morphogenesis;behavior;biological regulation;cell communication;cell differentiation;cell-cell signaling;cellular process;circulatory system process;detection of stimulus;developmental process;immune system process;macromolecule metabolic process;metabolic process;multicellular organisma…	cell part;cytosol;extracellular region;extracellular space	African trypanosomiasis;Cytokine-cytokine receptor interaction;Cytosolic DNA-sensing pathway;ko05152;Malaria;NOD-like receptor signaling pathway;Rheumatoid arthritis	3D-structure;Alternativesplicing;Completeproteome;Cytokine;Referenceproteome;Secreted		4.25e-21	21792000	3	1.37562	Q14116	Q14116	Interleukin-18	IL18	>sp|Q14116|IL18_HUMAN Interleukin-18 OS=Homo sapiens GN=IL18 PE=1 SV=1
binding;carboxylic acid binding;catalytic activity;cation binding;dioxygenase activity;identical protein binding;ion binding;iron ion binding;L-ascorbic acid binding;metal ion binding;oxidoreductase activity;oxidoreductase activity, acting on paired donors, with incorporation or reduction of molecular oxygen;oxidoreductase activity, acting on paired donors, with incorporation or reduction of mole…	amine metabolic process;anatomical structure development;biosynthetic process;cellular amino acid metabolic process;cellular component organization;cellular ketone metabolic process;cellular metabolic process;cellular nitrogen compound metabolic process;cellular process;developmental process;extracellular matrix organization;extracellular structure organization;macromolecule metabolic process;mac…	cell part;membrane	Lysine degradation	Completeproteome;Dioxygenase;Directproteinsequencing;Diseasemutation;Ehlers-Danlossyndrome;Endoplasmicreticulum;Glycoprotein;Iron;Membrane;Metal-binding;Oxidoreductase;Polymorphism;Referenceproteome;Signal;VitaminC		2.56e-99	53714000	10	1.36317	Q02809;Q5JXB7;Q5JXB8	Q02809;Q5JXB7	Procollagen-lysine,2-oxoglutarate 5-dioxygenase 1	PLOD1	>sp|Q02809|PLOD1_HUMAN Procollagen-lysine,2-oxoglutarate 5-dioxygenase 1 OS=Homo sapiens GN=PLOD1 PE=1 SV=2;>tr|Q5JXB7|Q5JXB7_HUMAN Procollagen-lysine,2-oxoglutarate 5-dioxygenase 1 (Fragment) OS=Homo sapiens GN=PLOD1 PE=1 SV=1
catalytic activity;cytidylyltransferase activity;N-acylneuraminate cytidylyltransferase activity;nucleotidyltransferase activity;transferase activity;transferase activity, transferring phosphorus-containing groups	alcohol metabolic process;biosynthetic process;carbohydrate metabolic process;cellular ketone metabolic process;cellular lipid metabolic process;cellular metabolic process;cellular process;lipid metabolic process;macromolecule metabolic process;metabolic process;organic acid metabolic process;polysaccharide metabolic process;primary metabolic process;small molecule metabolic process	cell part;intracellular membrane-bounded organelle;intracellular organelle;nucleus;organelle	Amino sugar and nucleotide sugar metabolism	Acetylation;Alternativesplicing;Completeproteome;Directproteinsequencing;Nucleotidyltransferase;Nucleus;Referenceproteome;Transferase		2.02e-12	13816000	4	1.3598	Q8NFW8;F5GYM0	Q8NFW8	N-acylneuraminate cytidylyltransferase	CMAS	>sp|Q8NFW8|NEUA_HUMAN N-acylneuraminate cytidylyltransferase OS=Homo sapiens GN=CMAS PE=1 SV=2
binding;calcium ion binding;cation binding;ion binding;metal ion binding	cellular component organization;cellular process	cell part;membrane		Acetylation;Alternativesplicing;Calcium;Completeproteome;Directproteinsequencing;Membrane;Metal-binding;Phosphoprotein;Polymorphism;Referenceproteome;Repeat		1.25e-78	136600000	9	1.35806	Q96C19;H0Y4Y4;Q9BUP0;A0A087X1Z2;Q8WYH2;C9JTV4	Q96C19;H0Y4Y4	EF-hand domain-containing protein D2	EFHD2	>sp|Q96C19|EFHD2_HUMAN EF-hand domain-containing protein D2 OS=Homo sapiens GN=EFHD2 PE=1 SV=1;>tr|H0Y4Y4|H0Y4Y4_HUMAN EF-hand domain-containing protein D2 (Fragment) OS=Homo sapiens GN=EFHD2 PE=1 SV=1
binding;lipid binding	anatomical structure development;biological regulation;cellular component organization;cellular membrane organization;cellular process;developmental process;endocytosis;establishment of localization;membrane invagination;membrane organization;response to stimulus;signal transduction;transport;vesicle-mediated transport	cell part;cell projection;cytoplasm;intracellular non-membrane-bounded organelle;intracellular organelle;macromolecular complex;membrane;organelle;protein complex	Endocytosis	Alternativesplicing;Celljunction;Cellprojection;Chromosomalrearrangement;Coiledcoil;Completeproteome;Cytoplasm;Endocytosis;Endosome;Lipid-binding;Membrane;Phosphoprotein;Proto-oncogene;Referenceproteome;SH3domain		5.01e-18	10821000	4	1.30312	Q99961;M0R0I3;M0QYE0	Q99961;M0R0I3;M0QYE0	Endophilin-A2	SH3GL1	>sp|Q99961|SH3G1_HUMAN Endophilin-A2 OS=Homo sapiens GN=SH3GL1 PE=1 SV=1;>tr|M0R0I3|M0R0I3_HUMAN Endophilin-A2 (Fragment) OS=Homo sapiens GN=SH3GL1 PE=1 SV=1;>tr|M0QYE0|M0QYE0_HUMAN Endophilin-A2 (Fragment) OS=Homo sapiens GN=SH3GL1 PE=1 SV=5
binding;calcium ion binding;cation binding;ion binding;metal ion binding	biological regulation;cellular homeostasis;cellular ion homeostasis;cellular process;developmental process;establishment of localization;homeostatic process;ion transport;multi-organism process;response to biotic stimulus;response to stimulus;transport	cell part;endosome;extracellular space;intracellular membrane-bounded organelle;intracellular organelle;nucleoplasm;organelle		3D-structure;Calcium;Completeproteome;Cytoplasm;Directproteinsequencing;Phosphoprotein;Polymorphism;Referenceproteome		1.23e-158	334040000	3	1.29781	A0A0B4J2C3;Q5W0H4;P13693;E9PJF7;J3KPG2	A0A0B4J2C3;Q5W0H4;P13693;E9PJF7;J3KPG2	Translationally-controlled tumor protein	TPT1	>tr|A0A0B4J2C3|A0A0B4J2C3_HUMAN Translationally-controlled tumor protein OS=Homo sapiens GN=TPT1 PE=1 SV=1;>tr|Q5W0H4|Q5W0H4_HUMAN Translationally-controlled tumor protein OS=Homo sapiens GN=TPT1 PE=1 SV=1;>sp|P13693|TCTP_HUMAN Translationally-controlled t
catalytic activity;enzyme regulator activity;hydrolase activity;hydrolase activity, acting on acid anhydrides;hydrolase activity, acting on acid anhydrides, in phosphorus-containing anhydrides;motor activity;nitric-oxide synthase regulator activity;nucleoside-triphosphatase activity;pyrophosphatase activity	anatomical structure morphogenesis;biological regulation;biosynthetic process;cellular component organization;cellular metabolic process;cellular nitrogen compound metabolic process;cellular process;cytoskeleton organization;developmental process;establishment of localization;immune system process;interspecies interaction between organisms;macromolecule metabolic process;metabolic process;multice…	cell part;centrosome;cytosol;intracellular membrane-bounded organelle;intracellular non-membrane-bounded organelle;intracellular organelle;kinetochore;macromolecular complex;membrane;microtubule organizing center;mitochondrion;nucleus;organelle;plasma membrane;protein complex	Vasopressin-regulated water reabsorption	3D-structure;Acetylation;Activator;Apoptosis;Completeproteome;Cytoplasm;Cytoskeleton;Dynein;Host-virusinteraction;Microtubule;Mitochondrion;Motorprotein;Nucleus;Phosphoprotein;Referenceproteome;Transcription;Transcriptionregulation;Transport		4.78e-22	23696000	2	1.29462	P63167;F8VRV5;F8VXL2;F8VXI7	P63167;F8VRV5;F8VXL2;F8VXI7	Dynein light chain 1, cytoplasmic	DYNLL1	>sp|P63167|DYL1_HUMAN Dynein light chain 1, cytoplasmic OS=Homo sapiens GN=DYNLL1 PE=1 SV=1;>tr|F8VRV5|F8VRV5_HUMAN Dynein light chain 1, cytoplasmic OS=Homo sapiens GN=DYNLL1 PE=1 SV=1;>tr|F8VXL2|F8VXL2_HUMAN Dynein light chain 1, cytoplasmic OS=Homo sapi
binding;catalytic activity;GDP binding;GTP binding;GTPase activity;guanyl nucleotide binding;guanyl ribonucleotide binding;hydrolase activity;hydrolase activity, acting on acid anhydrides;hydrolase activity, acting on acid anhydrides, in phosphorus-containing anhydrides;lipid binding;nucleoside-triphosphatase activity;nucleotide binding;phosphatidylinositol binding;phosphatidylinositol-4,5-bispho…	biological regulation;cellular process;cytokinesis;endosome transport;establishment of localization;localization;protein transport;response to stimulus;signal transduction;transport;vesicle-mediated transport	cell part;cytoplasmic membrane-bounded vesicle;endosome;intracellular membrane-bounded organelle;intracellular organelle;mitochondrion;organelle;vesicle		3D-structure;Alternativesplicing;Cellmembrane;Coatedpit;Completeproteome;Cytoplasmicvesicle;Endosome;GTP-binding;Lipoprotein;Membrane;Nucleotide-binding;Phosphoprotein;Prenylation;Proteintransport;Referenceproteome;Transport		4.77e-16	47082000	3	1.28797	Q15286;F5H157	Q15286;F5H157	Ras-related protein Rab-35	RAB35	>sp|Q15286|RAB35_HUMAN Ras-related protein Rab-35 OS=Homo sapiens GN=RAB35 PE=1 SV=1;>tr|F5H157|F5H157_HUMAN Ras-related protein Rab-35 (Fragment) OS=Homo sapiens GN=RAB35 PE=1 SV=1
binding;catalytic activity;GTP binding;GTPase activity;guanyl nucleotide binding;guanyl ribonucleotide binding;hydrolase activity;hydrolase activity, acting on acid anhydrides;hydrolase activity, acting on acid anhydrides, in phosphorus-containing anhydrides;nucleoside-triphosphatase activity;nucleotide binding;purine nucleotide binding;purine ribonucleoside triphosphate binding;purine ribonucleo…	cellular component assembly;cellular component organization;cellular macromolecular complex assembly;cellular metabolic process;cellular process;macromolecular complex assembly;macromolecule metabolic process;metabolic process;primary metabolic process;protein complex assembly;protein folding;protein metabolic process;protein polymerization	cell part;cytoplasm;macromolecular complex;membrane;plasma membrane;protein complex	Gap junction;Pathogenic Escherichia coli infection;Phagosome	Completeproteome;Cytoplasm;Cytoskeleton;GTP-binding;Microtubule;Nucleotide-binding;Phosphoprotein;Referenceproteome		0	258820000	6	1.28742	Q9BUF5;K7ESM5;K7EL29;K7EN98;K7ES63;K7EPE5;K7EJZ4;K7ERA8;K7EJ64;K7EQT3;K7ESQ3	Q9BUF5;K7ESM5	Tubulin beta-6 chain	TUBB6	>sp|Q9BUF5|TBB6_HUMAN Tubulin beta-6 chain OS=Homo sapiens GN=TUBB6 PE=1 SV=1;>tr|K7ESM5|K7ESM5_HUMAN Tubulin beta-6 chain (Fragment) OS=Homo sapiens GN=TUBB6 PE=1 SV=1
binding;carbohydrate binding;catalytic activity;collagen binding;glycosaminoglycan binding;hexosaminidase activity;hyaluronic acid binding;hyalurononglucosaminidase activity;hydrolase activity;hydrolase activity, acting on glycosyl bonds;hydrolase activity, hydrolyzing O-glycosyl compounds;pattern binding;polysaccharide binding;protein binding	amine metabolic process;anatomical structure development;anatomical structure morphogenesis;biological adhesion;biological regulation;carbohydrate metabolic process;catabolic process;cell adhesion;cellular process;developmental process;macromolecule metabolic process;metabolic process;multicellular organismal process;nitrogen compound metabolic process;polysaccharide metabolic process;primary met…	cell part;cell surface;membrane	ECM-receptor interaction;Hematopoietic cell lineage;Shigellosis	3D-structure;Alternativesplicing;Bloodgroupantigen;Celladhesion;Completeproteome;Directproteinsequencing;Disulfidebond;Glycoprotein;Membrane;Phosphoprotein;Polymorphism;Proteoglycan;Pyrrolidonecarboxylicacid;Receptor;Referenceproteome;Signal;Transmembrane;Transmembranehelix		2.05e-87	336260000	4	1.2783	P16070;H0Y2P0;H0YD13;H0Y5E4;H0YCV9;H0YDW7;H0YD17;H0YDX6;H0YE40;J3KN83;E9PKC6	P16070;H0Y2P0;H0YD13;H0Y5E4;H0YCV9;H0YDW7;H0YD17;H0YDX6;H0YE40	CD44 antigen	CD44	>sp|P16070|CD44_HUMAN CD44 antigen OS=Homo sapiens GN=CD44 PE=1 SV=3;>tr|H0Y2P0|H0Y2P0_HUMAN CD44 antigen (Fragment) OS=Homo sapiens GN=CD44 PE=1 SV=1;>tr|H0YD13|H0YD13_HUMAN CD44 antigen OS=Homo sapiens GN=CD44 PE=1 SV=2;>tr|H0Y5E4|H0Y5E4_HUMAN CD44 antig
binding;cation binding;copper chaperone activity;copper ion binding;ion binding;metal ion binding;metallochaperone activity;transition metal ion binding	biological regulation;cellular homeostasis;cellular ion homeostasis;cellular process;establishment of localization;homeostatic process;ion transport;response to chemical stimulus;response to oxidative stress;response to stimulus;response to stress;transport	cell part;cytosol	Mineral absorption	3D-structure;Chaperone;Completeproteome;Copper;Coppertransport;Iontransport;Metal-binding;Referenceproteome;Transport		2e-13	52987000	3	1.27203	E5RIM7;O00244;E5RGN3	E5RIM7;O00244;E5RGN3	Copper transport protein ATOX1	ATOX1	>tr|E5RIM7|E5RIM7_HUMAN Copper transport protein ATOX1 OS=Homo sapiens GN=ATOX1 PE=1 SV=1;>sp|O00244|ATOX1_HUMAN Copper transport protein ATOX1 OS=Homo sapiens GN=ATOX1 PE=1 SV=1;>tr|E5RGN3|E5RGN3_HUMAN Copper transport protein ATOX1 OS=Homo sapiens GN=ATO
[cytochrome c]-arginine N-methyltransferase activity;arginine N-methyltransferase activity;binding;catalytic activity;histone methyltransferase activity;histone-arginine N-methyltransferase activity;methyltransferase activity;N-methyltransferase activity;protein methyltransferase activity;protein-arginine N-methyltransferase activity;protein-arginine omega-N asymmetric methyltransferase activity;…	cellular component organization;cellular metabolic process;cellular process;chromatin modification;chromatin organization;chromosome organization;developmental process;embryo development;histone modification;macromolecule metabolic process;macromolecule modification;metabolic process;one-carbon metabolic process;organelle organization;primary metabolic process;protein alkylation;protein metabolic…	cell part;cytoplasm;cytosol;intracellular membrane-bounded organelle;intracellular organelle;macromolecular complex;nucleus;organelle;protein complex		Completeproteome;Methyltransferase;Referenceproteome;Transferase		1.77e-37	10020000	1	1.25953	A0A087X1W2;E9PI83;E9PMW9	A0A087X1W2;E9PI83;E9PMW9		PRMT1	>tr|A0A087X1W2|A0A087X1W2_HUMAN Protein arginine N-methyltransferase 1 OS=Homo sapiens GN=PRMT1 PE=1 SV=1;>tr|E9PI83|E9PI83_HUMAN Protein arginine N-methyltransferase 1 (Fragment) OS=Homo sapiens GN=PRMT1 PE=1 SV=1;>tr|E9PMW9|E9PMW9_HUMAN Protein arginine
	biological regulation;biosynthetic process;catabolic process;cellular metabolic process;cellular nitrogen compound metabolic process;cellular process;interspecies interaction between organisms;macromolecule metabolic process;metabolic process;multi-organism process;nitrogen compound metabolic process;nucleobase-containing compound metabolic process;primary metabolic process;protein metabolic proc…	cell part;cytosol;macromolecular complex;nucleoplasm;protein complex;ubiquitin ligase complex	Pathways in cancer;Renal cell carcinoma;Ubiquitin mediated proteolysis	3D-structure;Alternativesplicing;Completeproteome;Host-virusinteraction;Nucleus;Referenceproteome;Transcription;Transcriptionregulation;Ublconjugationpathway	Ubiquitin E3 ligase (ASB1, TCEB1, TCEB2, CUL5, RNF7);Ubiquitin E3 ligase (ASB12, TCEB1, TCEB2, CUL5, RNF7);Ubiquitin E3 ligase (ASB2, TCEB1, TCEB2, CUL5, RNF7);Ubiquitin E3 ligase (ASB6, TCEB1, TCEB2, CUL5, RNF7);Ubiquitin E3 ligase (ASB7, TCEB1, TCEB2, CUL5, RNF7);Ubiquitin E3 ligase (VHL, TCEB1, TCEB2, CUL2);Ubiquitin E3 ligase (VHL, TCEB1, TCEB2, CUL2, RBX1);Ubiquitin E3 ligase (WSB1, TCEB1, T…	1.89e-56	98047000	3	1.2325	Q15369;E5RHG8;R4GMY8	Q15369;E5RHG8;R4GMY8	Transcription elongation factor B polypeptide 1	TCEB1	>sp|Q15369|ELOC_HUMAN Transcription elongation factor B polypeptide 1 OS=Homo sapiens GN=TCEB1 PE=1 SV=1;>tr|E5RHG8|E5RHG8_HUMAN Transcription elongation factor B polypeptide 1 (Fragment) OS=Homo sapiens GN=TCEB1 PE=1 SV=1;>tr|R4GMY8|R4GMY8_HUMAN Transcrip
amine-lyase activity;arylesterase activity;carbon-nitrogen lyase activity;carboxylic ester hydrolase activity;catalytic activity;hydrolase activity;hydrolase activity, acting on ester bonds;lyase activity;strictosidine synthase activity	biosynthetic process;metabolic process	cell part;cell surface;membrane		Alternativesplicing;Completeproteome;Glycoprotein;Membrane;Polymorphism;Referenceproteome;Signal-anchor;Transmembrane;Transmembranehelix		1.65e-65	242300000	10	1.22633	Q9HDC9;H0Y512	Q9HDC9;H0Y512	Adipocyte plasma membrane-associated protein	APMAP;C20orf3	>sp|Q9HDC9|APMAP_HUMAN Adipocyte plasma membrane-associated protein OS=Homo sapiens GN=APMAP PE=1 SV=2;>tr|H0Y512|H0Y512_HUMAN Adipocyte plasma membrane-associated protein (Fragment) OS=Homo sapiens GN=APMAP PE=1 SV=1
				Alternativesplicing;Completeproteome;Phosphoprotein;Referenceproteome		2.72e-08	9962100	2	1.22531	Q9GZP4;X6R8S9;X6RHB9	Q9GZP4;X6R8S9;X6RHB9	PITH domain-containing protein 1	PITHD1	>sp|Q9GZP4|PITH1_HUMAN PITH domain-containing protein 1 OS=Homo sapiens GN=PITHD1 PE=1 SV=1;>tr|X6R8S9|X6R8S9_HUMAN PITH domain-containing protein 1 OS=Homo sapiens GN=PITHD1 PE=1 SV=1;>tr|X6RHB9|X6RHB9_HUMAN PITH domain-containing protein 1 (Fragment) OS=
binding;catalytic activity;cation binding;guanine phosphoribosyltransferase activity;hypoxanthine phosphoribosyltransferase activity;ion binding;magnesium ion binding;metal ion binding;nucleotide binding;transferase activity;transferase activity, transferring glycosyl groups;transferase activity, transferring pentosyl groups	alcohol metabolic process;amine metabolic process;anatomical structure development;anatomical structure morphogenesis;behavior;biological regulation;biosynthetic process;catabolic process;cell activation;cell death;cell development;cell differentiation;cell proliferation;cellular aromatic compound metabolic process;cellular component assembly;cellular component morphogenesis;cellular component or…	cell part;cytosol	Drug metabolism - other enzymes;Purine metabolism	3D-structure;Acetylation;Completeproteome;Cytoplasm;Directproteinsequencing;Diseasemutation;Glycosyltransferase;Gout;Magnesium;Metal-binding;Nucleotide-binding;Purinesalvage;Referenceproteome;Transferase		9.88e-72	108360000	6	1.21973	P00492	P00492	Hypoxanthine-guanine phosphoribosyltransferase	HPRT1	>sp|P00492|HPRT_HUMAN Hypoxanthine-guanine phosphoribosyltransferase OS=Homo sapiens GN=HPRT1 PE=1 SV=2
	biological regulation;carbohydrate transport;cell death;cellular process;death;establishment of localization;regulation of transport;response to chemical stimulus;response to stimulus;transport	cell part;cytoplasm;macromolecular complex;protein complex		3D-structure;Apoptosis;Completeproteome;Cytoplasm;Directproteinsequencing;Phosphoprotein;Referenceproteome;Sugartransport;Transport		1.41e-54	76926000	6	1.19418	Q15121;B1AKZ5	Q15121;B1AKZ5	Astrocytic phosphoprotein PEA-15	PEA15	>sp|Q15121|PEA15_HUMAN Astrocytic phosphoprotein PEA-15 OS=Homo sapiens GN=PEA15 PE=1 SV=2;>tr|B1AKZ5|B1AKZ5_HUMAN Astrocytic phosphoprotein PEA-15 OS=Homo sapiens GN=PEA15 PE=1 SV=1
binding;carbohydrate binding;carbohydrate transmembrane transporter activity;cation binding;hexose transmembrane transporter activity;ion binding;mannose binding;mannose transmembrane transporter activity;metal ion binding;molecular transducer activity;monosaccharide binding;monosaccharide transmembrane transporter activity;receptor activity;signal transducer activity;signaling receptor activity;…	cellular component organization;cellular membrane organization;cellular process;endocytosis;endosome transport;establishment of localization;membrane invagination;membrane organization;transport;vacuolar transport;vesicle-mediated transport	cell part;cell surface;endosome;intracellular membrane-bounded organelle;intracellular organelle;membrane;nucleus;organelle;vacuole	Lysosome;Phagosome	Completeproteome;Glycoprotein;Lysosome;Membrane;Phosphoprotein;Receptor;Referenceproteome;Signal;Transmembrane;Transmembranehelix;Transport		1.76e-06	17881000	2	1.18223	P20645;F5GX30;F5H883;H0YGT2;F5GXU0;H0YGE9;F5GXE0	P20645;F5GX30;F5H883;H0YGT2;F5GXU0;H0YGE9;F5GXE0	Cation-dependent mannose-6-phosphate receptor	M6PR;PHC1	>sp|P20645|MPRD_HUMAN Cation-dependent mannose-6-phosphate receptor OS=Homo sapiens GN=M6PR PE=1 SV=1;>tr|F5GX30|F5GX30_HUMAN Cation-dependent mannose-6-phosphate receptor OS=Homo sapiens GN=M6PR PE=1 SV=2;>tr|F5H883|F5H883_HUMAN Cation-dependent mannose-6
binding;catalytic activity;cation binding;cation transmembrane transporter activity;hydrogen ion transmembrane transporter activity;inorganic cation transmembrane transporter activity;ion binding;ion transmembrane transporter activity;metal ion binding;monovalent inorganic cation transmembrane transporter activity;oxidoreductase activity;oxidoreductase activity, acting on diphenols and related su…	cellular metabolic process;cellular process;cellular respiration;generation of precursor metabolites and energy;metabolic process;oxidative phosphorylation;phosphorus metabolic process;response to chemical stimulus;response to stimulus;small molecule metabolic process	cell part;macromolecular complex;protein complex;respiratory chain complex III	Alzheimer's disease;Cardiac muscle contraction;Huntington's disease;Oxidative phosphorylation;Parkinson's disease	Acetylation;Completeproteome;Directproteinsequencing;Electrontransport;Membrane;Mitochondrion;Mitochondrioninnermembrane;Polymorphism;Referenceproteome;Respiratorychain;Transitpeptide;Transport		2.55e-29	36832000	7	1.17809	P31930	P31930	Cytochrome b-c1 complex subunit 1, mitochondrial	UQCRC1	>sp|P31930|QCR1_HUMAN Cytochrome b-c1 complex subunit 1, mitochondrial OS=Homo sapiens GN=UQCRC1 PE=1 SV=3
catalytic activity;disulfide oxidoreductase activity;electron carrier activity;intramolecular oxidoreductase activity;intramolecular oxidoreductase activity, interconverting keto- and enol-groups;intramolecular oxidoreductase activity, transposing S-S bonds;isomerase activity;oxidoreductase activity;oxidoreductase activity, acting on a sulfur group of donors;oxidoreductase activity, acting on pai…	amine metabolic process;biological regulation;cellular amino acid metabolic process;cellular component organization;cellular homeostasis;cellular ketone metabolic process;cellular metabolic process;cellular nitrogen compound metabolic process;cellular process;extracellular matrix organization;extracellular structure organization;glycerol ether metabolic process;heterocycle metabolic process;homeo…	cell part;cell surface;cytoplasmic membrane-bounded vesicle;endoplasmic reticulum;extracellular region;intracellular membrane-bounded organelle;intracellular organelle;membrane;organelle;plasma membrane;vesicle	Protein processing in endoplasmic reticulum	3D-structure;Cellmembrane;Chaperone;Completeproteome;Directproteinsequencing;Disulfidebond;Endoplasmicreticulum;Isomerase;Membrane;Redox-activecenter;Referenceproteome;Repeat;Signal	Prolyl 4-hydroxylase (alpha(I)-type);Prolyl 4-hydroxylase (alpha(II)-type);Prolyl 4-hydroxylase (alpha(III)-type)	0	1491800000	27	1.14189	P07237;H7BZ94;H0Y3Z3;I3L312;I3L398;I3L3U6;I3NI03;I3L4M2;I3L3P5;I3L0S0;I3L514;I3L1Y5	P07237;H7BZ94;H0Y3Z3	Protein disulfide-isomerase	P4HB	>sp|P07237|PDIA1_HUMAN Protein disulfide-isomerase OS=Homo sapiens GN=P4HB PE=1 SV=3;>tr|H7BZ94|H7BZ94_HUMAN Protein disulfide-isomerase OS=Homo sapiens GN=P4HB PE=1 SV=2;>tr|H0Y3Z3|H0Y3Z3_HUMAN Protein disulfide-isomerase (Fragment) OS=Homo sapiens GN=P4H
				Alternativesplicing;Completeproteome;Leucine-richrepeat;Referenceproteome;Repeat		4.32e-19	25425000	3	1.14166	Q8TCA0;X6RK58;A0A0A0MS58	Q8TCA0;X6RK58	Leucine-rich repeat-containing protein 20	LRRC20	>sp|Q8TCA0|LRC20_HUMAN Leucine-rich repeat-containing protein 20 OS=Homo sapiens GN=LRRC20 PE=1 SV=1;>tr|X6RK58|X6RK58_HUMAN Leucine-rich repeat-containing protein 20 (Fragment) OS=Homo sapiens GN=LRRC20 PE=1 SV=4
adenyl nucleotide binding;adenyl ribonucleotide binding;ATP binding;binding;carbohydrate kinase activity;catalytic activity;kinase activity;N-acetylglucosamine kinase activity;N-acylmannosamine kinase activity;nucleotide binding;phosphotransferase activity, alcohol group as acceptor;purine nucleotide binding;purine ribonucleoside triphosphate binding;purine ribonucleotide binding;ribonucleotide b…	alcohol metabolic process;carbohydrate metabolic process;catabolic process;cellular ketone metabolic process;cellular metabolic process;cellular process;metabolic process;organic acid metabolic process;primary metabolic process;small molecule metabolic process		Amino sugar and nucleotide sugar metabolism	3D-structure;Alternativesplicing;ATP-binding;Completeproteome;Directproteinsequencing;Kinase;Nucleotide-binding;Phosphoprotein;Polymorphism;Referenceproteome;Transferase		1.91e-32	88114000	9	1.12538	Q9UJ70;H7C3G9;C9JEV6;H0YEB7;H7C1L7;H7C286;H0YE82;E9PPU6;H0YC94	Q9UJ70;H7C3G9;C9JEV6;H0YEB7;H7C1L7	N-acetyl-D-glucosamine kinase	NAGK	>sp|Q9UJ70|NAGK_HUMAN N-acetyl-D-glucosamine kinase OS=Homo sapiens GN=NAGK PE=1 SV=4;>tr|H7C3G9|H7C3G9_HUMAN N-acetyl-D-glucosamine kinase OS=Homo sapiens GN=NAGK PE=1 SV=2;>tr|C9JEV6|C9JEV6_HUMAN N-acetyl-D-glucosamine kinase OS=Homo sapiens GN=NAGK PE=1
binding;catalytic activity;cis-trans isomerase activity;cyclosporin A binding;drug binding;isomerase activity;peptide binding;peptidyl-prolyl cis-trans isomerase activity;protein binding;unfolded protein binding	biological regulation;cellular metabolic process;cellular process;macromolecule metabolic process;macromolecule modification;metabolic process;peptidyl-amino acid modification;primary metabolic process;protein folding;protein metabolic process;protein modification process;response to stimulus;signal transduction	cell part;cytoplasm		3D-structure;Completeproteome;Cyclosporin;Cytoplasm;Isomerase;Polymorphism;Referenceproteome;Rotamase		2.21e-05	8390000	1	1.11873	P45877	P45877	Peptidyl-prolyl cis-trans isomerase C	PPIC	>sp|P45877|PPIC_HUMAN Peptidyl-prolyl cis-trans isomerase C OS=Homo sapiens GN=PPIC PE=1 SV=1
5'-nucleotidase activity;binding;catalytic activity;cation binding;hydrolase activity;hydrolase activity, acting on ester bonds;ion binding;kinase activity;metal ion binding;nucleobase-containing compound kinase activity;nucleoside phosphotransferase activity;nucleotidase activity;nucleotide binding;phosphatase activity;phosphoric ester hydrolase activity;phosphotransferase activity, alcohol grou…	catabolic process;cellular aromatic compound metabolic process;cellular metabolic process;cellular nitrogen compound metabolic process;cellular process;drug metabolic process;heterocycle metabolic process;metabolic process;nitrogen compound metabolic process;nucleobase-containing compound catabolic process;nucleobase-containing compound metabolic process;nucleobase-containing small molecule metab…	cell part;cytosol	Nicotinate and nicotinamide metabolism;Purine metabolism;Pyrimidine metabolism	3D-structure;Allostericenzyme;Completeproteome;Cytoplasm;Hydrolase;Magnesium;Metal-binding;Nucleotide-binding;Nucleotidemetabolism;Phosphoprotein;Polymorphism;Referenceproteome		8.32e-28	17456000	5	1.11486	P49902;Q5JUV6;Q5JUV4;H0YHR8	P49902;Q5JUV6	Cytosolic purine 5-nucleotidase	NT5C2	>sp|P49902|5NTC_HUMAN Cytosolic purine 5-nucleotidase OS=Homo sapiens GN=NT5C2 PE=1 SV=1;>tr|Q5JUV6|Q5JUV6_HUMAN Cytosolic purine 5-nucleotidase (Fragment) OS=Homo sapiens GN=NT5C2 PE=1 SV=5
antioxidant activity;binding;catalytic activity;cation binding;heme binding;ion binding;iron ion binding;metal ion binding;oxidoreductase activity;oxidoreductase activity, acting on paired donors, with incorporation or reduction of molecular oxygen;oxidoreductase activity, acting on peroxide as acceptor;peroxidase activity;peroxiredoxin activity;tetrapyrrole binding;thioredoxin peroxidase activit…	anatomical structure development;biological regulation;catabolic process;cell killing;cell proliferation;cellular metabolic process;cellular process;developmental process;homeostatic process;immune system process;metabolic process;regulation of transport;response to chemical stimulus;response to oxidative stress;response to stimulus;response to stress	cell part;cytoplasmic membrane-bounded vesicle;cytosol;intracellular membrane-bounded organelle;intracellular non-membrane-bounded organelle;intracellular organelle;mitochondrion;nucleolus;nucleus;organelle;vesicle	Peroxisome	3D-structure;Acetylation;Antioxidant;Completeproteome;Cytoplasm;Directproteinsequencing;Disulfidebond;Oxidoreductase;Peroxidase;Phosphoprotein;Polymorphism;Redox-activecenter;Referenceproteome	Sulphiredoxin-peroxiredoxin complex	2.61e-205	3466700000	12	1.10094	Q06830;A0A0A0MSI0;A0A0A0MRQ5	Q06830;A0A0A0MSI0	Peroxiredoxin-1	PRDX1	>sp|Q06830|PRDX1_HUMAN Peroxiredoxin-1 OS=Homo sapiens GN=PRDX1 PE=1 SV=1;>tr|A0A0A0MSI0|A0A0A0MSI0_HUMAN Peroxiredoxin-1 (Fragment) OS=Homo sapiens GN=PRDX1 PE=1 SV=1
2',3'-cyclic-nucleotide 3'-phosphodiesterase activity;binding;catalytic activity;cyclic nucleotide binding;cyclic-nucleotide phosphodiesterase activity;hydrolase activity;hydrolase activity, acting on ester bonds;nucleic acid binding;nucleotide binding;phosphoric diester hydrolase activity;phosphoric ester hydrolase activity;RNA binding	aging;anatomical structure development;anatomical structure morphogenesis;behavior;biological regulation;catabolic process;cell communication;cell-cell signaling;cellular component morphogenesis;cellular component organization;cellular membrane organization;cellular metabolic process;cellular nitrogen compound metabolic process;cellular process;cytoskeleton organization;developmental process;macr…	cell part;cell projection;cytoplasm;cytoplasmic membrane-bounded vesicle;extracellular space;intracellular membrane-bounded organelle;intracellular organelle;macromolecular complex;membrane;microvillus;organelle;plasma membrane;protein complex;pseudopodium;vesicle		3D-structure;Alternativesplicing;Completeproteome;Directproteinsequencing;Hydrolase;Lipoprotein;Membrane;Methylation;Phosphoprotein;Polymorphism;Prenylation;Referenceproteome;RNA-binding		1.47e-81	57565000	8	1.0797	P09543;K7ERZ0;C9K0L8;K7EN66;K7ERC4	P09543	2,3-cyclic-nucleotide 3-phosphodiesterase	CNP	>sp|P09543|CN37_HUMAN 2,3-cyclic-nucleotide 3-phosphodiesterase OS=Homo sapiens GN=CNP PE=1 SV=2
catalytic activity;cysteine-type peptidase activity;hydrolase activity;peptidase activity;peptidase activity, acting on L-amino acid peptides	anatomical structure morphogenesis;biological regulation;cellular metabolic process;cellular process;developmental process;hormone metabolic process;macromolecule metabolic process;metabolic process;multicellular organismal process;primary metabolic process;protein maturation;protein metabolic process;proteolysis	cell part;endoplasmic reticulum;extracellular space;intracellular membrane-bounded organelle;intracellular organelle;lysosome;membrane;organelle;plasma membrane;vacuole	Lysosome	3D-structure;Completeproteome;Disulfidebond;Glycoprotein;Hydrolase;Lysosome;Polymorphism;Protease;Referenceproteome;Signal;Thiolprotease;Zymogen		8.03e-15	29019000	2	1.0649	Q9UBR2	Q9UBR2	Cathepsin Z	CTSZ	>sp|Q9UBR2|CATZ_HUMAN Cathepsin Z OS=Homo sapiens GN=CTSZ PE=1 SV=1
binding;carbon-oxygen lyase activity;catalytic activity;cation binding;hydro-lyase activity;ion binding;lyase activity;magnesium ion binding;metal ion binding;phosphopyruvate hydratase activity	aging;alcohol metabolic process;anatomical structure development;anatomical structure morphogenesis;biosynthetic process;carbohydrate metabolic process;catabolic process;cellular metabolic process;cellular process;developmental process;generation of precursor metabolites and energy;growth;metabolic process;primary metabolic process;response to chemical stimulus;response to drug;response to stimul…	cell part;cytosol;macromolecular complex;membrane;photoreceptor inner segment;plasma membrane;protein complex	Glycolysis / Gluconeogenesis;Methane metabolism;RNA degradation	3D-structure;Alternativesplicing;Cellmembrane;Completeproteome;Cytoplasm;Directproteinsequencing;Diseasemutation;Glycogenstoragedisease;Glycolysis;Lyase;Magnesium;Membrane;Metal-binding;Phosphoprotein;Polymorphism;Referenceproteome		2.69e-265	231130000	7	1.05812	P09104;F5H0C8;P13929;E5RGZ4;F5H1C3;U3KQP4;K7EKN2;K7EPM1;E5RG95;E5RI09	P09104;F5H0C8	Gamma-enolase;Enolase	ENO2	>sp|P09104|ENOG_HUMAN Gamma-enolase OS=Homo sapiens GN=ENO2 PE=1 SV=3;>tr|F5H0C8|F5H0C8_HUMAN Enolase OS=Homo sapiens GN=ENO2 PE=1 SV=1
binding;catalytic activity;cis-trans isomerase activity;drug binding;FK506 binding;isomerase activity;macrolide binding;peptidyl-prolyl cis-trans isomerase activity	cellular metabolic process;cellular process;macromolecule metabolic process;metabolic process;primary metabolic process;protein folding;protein metabolic process	cell part;cytoplasm;intracellular membrane-bounded organelle;intracellular organelle;membrane;nucleus;organelle		3D-structure;Alternativesplicing;Chaperone;Completeproteome;Cytoplasm;Isomerase;Nucleus;Phosphoprotein;Referenceproteome;Repeat;Rotamase;TPRrepeat	TNF-alpha/NF-kappa B signaling complex 7;TNF-alpha/NF-kappa B signaling complex 8;TNF-alpha/NF-kappa B signaling complex 9	2.41e-118	32477000	5	1.05808	Q13451	Q13451	Peptidyl-prolyl cis-trans isomerase FKBP5	FKBP5	>sp|Q13451|FKBP5_HUMAN Peptidyl-prolyl cis-trans isomerase FKBP5 OS=Homo sapiens GN=FKBP5 PE=1 SV=2
binding;calcium ion binding;cation binding;integrin binding;ion binding;metal ion binding;protein binding;protein complex binding;receptor binding	biological regulation;cell activation;cell junction organization;cellular component assembly;cellular component organization;cellular process;cytoskeleton organization;establishment of localization;exocytosis;organelle organization;secretion;transport;vesicle-mediated transport	cell part;cell projection;cytoskeleton;cytosol;extracellular organelle;intracellular membrane-bounded organelle;intracellular non-membrane-bounded organelle;intracellular organelle;membrane;neuron projection;nucleus;organelle;plasma membrane;pseudopodium;vesicle	Adherens junction;Amoebiasis;Arrhythmogenic right ventricular cardiomyopathy (ARVC);Focal adhesion;Leukocyte transendothelial migration;Regulation of actin cytoskeleton;Systemic lupus erythematosus;Tight junction	3D-structure;Acetylation;Actin-binding;Alternativesplicing;Calcium;Cellmembrane;Cellprojection;Completeproteome;Cytoplasm;Cytoskeleton;Directproteinsequencing;Membrane;Metal-binding;Phosphoprotein;Polymorphism;Referenceproteome;Repeat	Affixin-actinin(alpha) complex;Polycystin-1 multiprotein complex (ACTN1, CDH1, SRC, JUP, VCL, CTNNB1, PXN, BCAR1, PKD1, PTK2, TLN1)	0	641100000	27	1.05661	P12814;G3V2N5;H7C5W8;A0A087WSZ2;H0YJW3;H0YJ11;G3V5M4;F6THM6;G3V380	P12814	Alpha-actinin-1	ACTN1	>sp|P12814|ACTN1_HUMAN Alpha-actinin-1 OS=Homo sapiens GN=ACTN1 PE=1 SV=2
actin binding;binding;cytoskeletal protein binding;protein binding	multi-organism process;response to biotic stimulus;response to stimulus;response to stress	cell part;cytoplasm;cytoskeleton;intracellular;intracellular non-membrane-bounded organelle;intracellular organelle;membrane;organelle		3D-structure;Acetylation;Actin-binding;Chaperone;Completeproteome;Cytoplasm;Cytoskeleton;Directproteinsequencing;Membrane;Nucleus;Referenceproteome		2.27e-55	661470000	7	1.04219	Q14019;H3BT58	Q14019;H3BT58	Coactosin-like protein	COTL1	>sp|Q14019|COTL1_HUMAN Coactosin-like protein OS=Homo sapiens GN=COTL1 PE=1 SV=3;>tr|H3BT58|H3BT58_HUMAN Coactosin-like protein OS=Homo sapiens GN=COTL1 PE=1 SV=1
antioxidant activity;catalytic activity;electron carrier activity;oxidoreductase activity;oxidoreductase activity, acting on a sulfur group of donors;oxidoreductase activity, acting on a sulfur group of donors, NAD or NADP as acceptor;oxidoreductase activity, acting on NADH or NADPH;oxidoreductase activity, acting on peroxide as acceptor;peroxidase activity;protein-disulfide reductase activity	biological regulation;cellular process;response to chemical stimulus;response to stimulus;signal transduction	cell part;cytosol		3D-structure;Completeproteome;Cytoplasm;Directproteinsequencing;Disulfidebond;Redox-activecenter;Referenceproteome		1.94e-35	243760000	6	1.03933	Q9BRA2;I3L2R6;I3L3M7;I3L0K2	Q9BRA2;I3L2R6;I3L3M7;I3L0K2	Thioredoxin domain-containing protein 17	TXNDC17	>sp|Q9BRA2|TXD17_HUMAN Thioredoxin domain-containing protein 17 OS=Homo sapiens GN=TXNDC17 PE=1 SV=1;>tr|I3L2R6|I3L2R6_HUMAN Thioredoxin domain-containing protein 17 OS=Homo sapiens GN=TXNDC17 PE=1 SV=1;>tr|I3L3M7|I3L3M7_HUMAN Thioredoxin domain-containing
binding;DNA binding;nucleic acid binding;nucleic acid binding transcription factor activity;protein binding transcription factor activity;sequence-specific DNA binding transcription factor activity;transcription coactivator activity;transcription cofactor activity;transcription factor binding transcription factor activity	anatomical structure development;biological regulation;biosynthetic process;cell activation;cell differentiation;cellular component organization;cellular metabolic process;cellular nitrogen compound metabolic process;cellular process;developmental process;extracellular matrix organization;extracellular structure organization;immune system process;macromolecule metabolic process;metabolic process;…	cell part;cytosol;I-kappaB/NF-kappaB complex;macromolecular complex;nucleoplasm;protein complex	MAPK signaling pathway;Osteoclast differentiation;Pathways in cancer	3D-structure;Activator;Alternativesplicing;ANKrepeat;Chromosomalrearrangement;Completeproteome;Cytoplasm;Directproteinsequencing;Diseasemutation;DNA-binding;Isopeptidebond;Nucleus;Phosphoprotein;Polymorphism;Proto-oncogene;Referenceproteome;Repeat;Transcription;Transcriptionregulation;Ublconjugation	CHUK-NFKB2-REL-IKBKG-SPAG9-NFKB1-NFKBIE-COPB2-TNIP1-NFKBIA-RELA-TNIP2 complex;NFKB1-NFKB2-RELA-RELB complex;NFKB1-NFKB2-REL-RELA-RELB complex;TNF-alpha/NF-kappa B signaling complex (CHUK, BTRC, NFKB2, PPP6C, REL, CUL1, IKBKE, SAPS2, SAPS1, ANKRD28, RELA, SKP1);TNF-alpha/NF-kappa B signaling complex (CHUK, KPNA3, NFKB2, NFKBIB, REL, IKBKG, NFKB1, NFKBIE, RELB, NFKBIA, RELA, TNIP2);TNF-alpha/Nf-kap…	7.17e-33	18566000	4	1.03095	Q00653;A0A087WWG7	Q00653;A0A087WWG7	Nuclear factor NF-kappa-B p100 subunit;Nuclear factor NF-kappa-B p52 subunit	NFKB2	>sp|Q00653|NFKB2_HUMAN Nuclear factor NF-kappa-B p100 subunit OS=Homo sapiens GN=NFKB2 PE=1 SV=4;>tr|A0A087WWG7|A0A087WWG7_HUMAN Nuclear factor NF-kappa-B p100 subunit OS=Homo sapiens GN=NFKB2 PE=1 SV=1
binding;nucleic acid binding;RNA binding;rRNA binding;rRNA primary transcript binding	biological regulation;biosynthetic process;cellular metabolic process;cellular nitrogen compound metabolic process;cellular process;macromolecule metabolic process;metabolic process;nitrogen compound metabolic process;nucleobase-containing compound metabolic process;primary metabolic process;RNA metabolic process;transcription initiation, DNA-dependent;transcription termination, DNA-dependent	cell part;cytosol;endoplasmic reticulum;intracellular membrane-bounded organelle;intracellular organelle;mitochondrion;nucleoplasm;organelle		Acetylation;Alternativesplicing;Cellmembrane;Coiledcoil;Completeproteome;Congenitalgeneralizedlipodystrophy;Cytoplasm;Diabetesmellitus;Directproteinsequencing;Endoplasmicreticulum;Membrane;Microsome;Mitochondrion;Nucleus;Phosphoprotein;Polymorphism;Referenceproteome;RNA-binding;rRNA-binding;Transcription;Transcriptionregulation;Transcriptiontermination		1.54e-197	75785000	6	1.01412	Q6NZI2	Q6NZI2	Polymerase I and transcript release factor	PTRF	>sp|Q6NZI2|PTRF_HUMAN Polymerase I and transcript release factor OS=Homo sapiens GN=PTRF PE=1 SV=1
catalytic activity;hydrolase activity;hydrolase activity, acting on glycosyl bonds;hydrolase activity, hydrolyzing O-glycosyl compounds	carbohydrate metabolic process;catabolic process;cellular metabolic process;cellular process;metabolic process;primary metabolic process	cell part;cytosol;intracellular membrane-bounded organelle;intracellular organelle;mitochondrion;organelle		Completeproteome;Hydrolase;Mitochondrion;Polymorphism;Referenceproteome;Transitpeptide		4.18e-140	16669000	4	1.01364	Q9NUJ1	Q9NUJ1	Abhydrolase domain-containing protein 10, mitochondrial	ABHD10	>sp|Q9NUJ1|ABHDA_HUMAN Mycophenolic acid acyl-glucuronide esterase, mitochondrial OS=Homo sapiens GN=ABHD10 PE=1 SV=1
catalytic activity;lactate dehydrogenase activity;L-lactate dehydrogenase activity;oxidoreductase activity;oxidoreductase activity, acting on CH-OH group of donors;oxidoreductase activity, acting on the CH-OH group of donors, NAD or NADP as acceptor	alcohol metabolic process;biosynthetic process;carbohydrate metabolic process;catabolic process;cell communication;cell motility;cellular component movement;cellular ketone metabolic process;cellular metabolic process;cellular nitrogen compound metabolic process;cellular process;generation of precursor metabolites and energy;heterocycle metabolic process;locomotion;metabolic process;nitrogen comp…	cell part;cytoplasm;cytosol;intracellular membrane-bounded organelle;intracellular organelle;mitochondrion;organelle	Cysteine and methionine metabolism;Glycolysis / Gluconeogenesis;Propanoate metabolism;Pyruvate metabolism	3D-structure;Acetylation;Alternativesplicing;Completeproteome;Cytoplasm;Directproteinsequencing;Diseasemutation;Glycogenstoragedisease;Glycolysis;NAD;Oxidoreductase;Phosphoprotein;Polymorphism;Referenceproteome;Ublconjugation		0	2620300000	23	1.00336	P00338;F5GXY2;F5GYU2;F5GXH2;F5H6W8;F5H5J4;F5GZQ4;F5GWW2;F5GXC7;F5H8H6;F5GXU1;Q6ZMR3;A0A087WUM2;P07864;F5H245;G3XAP5;F5H155;F5H5G7	P00338;F5GXY2;F5GYU2	L-lactate dehydrogenase A chain	LDHA	>sp|P00338|LDHA_HUMAN L-lactate dehydrogenase A chain OS=Homo sapiens GN=LDHA PE=1 SV=2;>tr|F5GXY2|F5GXY2_HUMAN L-lactate dehydrogenase A chain (Fragment) OS=Homo sapiens GN=LDHA PE=1 SV=5;>tr|F5GYU2|F5GYU2_HUMAN L-lactate dehydrogenase A chain (Fragment)
binding;enzyme binding;protein binding				Alternativesplicing;Coiledcoil;Completeproteome;Phosphoprotein;Polymorphism;Referenceproteome		3.62e-78	39628000	6	0.999634	Q9Y2D5;C9JVY5	Q9Y2D5;C9JVY5	A-kinase anchor protein 2	AKAP2	>sp|Q9Y2D5|AKAP2_HUMAN A-kinase anchor protein 2 OS=Homo sapiens GN=AKAP2 PE=1 SV=3;>tr|C9JVY5|C9JVY5_HUMAN A-kinase anchor protein 2 (Fragment) OS=Homo sapiens GN=AKAP2 PE=1 SV=1
binding;ribonucleoprotein binding;ribosome binding	establishment of localization;immune system process;protein targeting;protein transport;response to chemical stimulus;response to stimulus;transport	cell part;endoplasmic reticulum;intracellular membrane-bounded organelle;intracellular organelle;organelle	Phagosome;Protein export;Protein processing in endoplasmic reticulum;Vibrio cholerae infection	Alternativesplicing;Completeproteome;Endoplasmicreticulum;Membrane;Proteintransport;Referenceproteome;Translocation;Transmembrane;Transmembranehelix;Transport		3.96e-13	2908100	2	0.994984	B4DR61;P61619	B4DR61;P61619	Protein transport protein Sec61 subunit alpha isoform 1	SEC61A1	>tr|B4DR61|B4DR61_HUMAN Protein transport protein Sec61 subunit alpha isoform 1 OS=Homo sapiens GN=SEC61A1 PE=1 SV=1;>sp|P61619|S61A1_HUMAN Protein transport protein Sec61 subunit alpha isoform 1 OS=Homo sapiens GN=SEC61A1 PE=1 SV=2
actin binding;actin filament binding;binding;cytoskeletal protein binding;protein binding	biological regulation;cellular component organization;cellular membrane organization;cellular process;cytoskeleton organization;endocytosis;establishment of localization;membrane invagination;membrane organization;organelle organization;response to stimulus;signal transduction;transport;vesicle-mediated transport	cell part;cytoskeleton;intracellular non-membrane-bounded organelle;intracellular organelle;organelle		Acetylation;Actin-binding;Alternativesplicing;Coiledcoil;Completeproteome;Phosphoprotein;Referenceproteome;Repeat;WDrepeat		2.86e-45	182730000	8	0.994176	Q9ULV4;B4E3S0;H0YHL7;F8VVB7;F8VTT6;F8VRE9;F8VSA4;F8VUX3;F8W1H8;Q6QEF8;J3KSS5;J3QLV6;F8VV53	Q9ULV4;B4E3S0	Coronin-1C	CORO1C	>sp|Q9ULV4|COR1C_HUMAN Coronin-1C OS=Homo sapiens GN=CORO1C PE=1 SV=1;>tr|B4E3S0|B4E3S0_HUMAN Coronin OS=Homo sapiens GN=CORO1C PE=1 SV=1
cargo receptor activity;catalytic activity;hydrolase activity;peptidase activity;receptor activity;transferrin receptor activity	biological regulation;cell differentiation;cellular homeostasis;cellular ion homeostasis;cellular process;developmental process;establishment of localization;homeostatic process;interspecies interaction between organisms;ion transport;macromolecule metabolic process;metabolic process;multi-organism process;primary metabolic process;protein metabolic process;protein transport;proteolysis;transmemb…	cell part;cytoplasmic membrane-bounded vesicle;endosome;extracellular organelle;extracellular region;intracellular membrane-bounded organelle;intracellular organelle;organelle;vesicle	Endocytosis;Hematopoietic cell lineage;Phagosome	3D-structure;Cellmembrane;Completeproteome;Directproteinsequencing;Disulfidebond;Endocytosis;Glycoprotein;Host-virusinteraction;Lipoprotein;Membrane;Palmitate;Phosphoprotein;Polymorphism;Receptor;Referenceproteome;Secreted;Signal-anchor;Transmembrane;Transmembranehelix	SNX complex (SNX1a, SNX2, SNX4, TFRC)	6.91e-247	304060000	16	0.991495	P02786;G3V0E5;F8WBE5	P02786;G3V0E5	Transferrin receptor protein 1;Transferrin receptor protein 1, serum form	TFRC	>sp|P02786|TFR1_HUMAN Transferrin receptor protein 1 OS=Homo sapiens GN=TFRC PE=1 SV=2;>tr|G3V0E5|G3V0E5_HUMAN Transferrin receptor (P90, CD71), isoform CRA_c OS=Homo sapiens GN=TFRC PE=1 SV=1
adenyl nucleotide binding;adenyl ribonucleotide binding;ATP binding;ATPase activity;ATPase activity, coupled;ATP-dependent helicase activity;ATP-dependent RNA helicase activity;binding;catalytic activity;helicase activity;hydrolase activity;hydrolase activity, acting on acid anhydrides;hydrolase activity, acting on acid anhydrides, in phosphorus-containing anhydrides;mRNA binding;nucleic acid bin…	biological regulation;catabolic process;cellular metabolic process;cellular nitrogen compound metabolic process;cellular process;establishment of localization;macromolecule metabolic process;metabolic process;mRNA metabolic process;mRNA processing;nitrogen compound metabolic process;nucleobase-containing compound metabolic process;nucleobase-containing compound transport;primary metabolic process…	cell part;cytosol;macromolecular complex;protein complex;ribonucleoprotein complex;spliceosomal complex	mRNA surveillance pathway;RNA transport;Spliceosome	3D-structure;Acetylation;ATP-binding;Completeproteome;Cytoplasm;Directproteinsequencing;Helicase;Hydrolase;mRNAprocessing;mRNAsplicing;mRNAtransport;Nonsense-mediatedmRNAdecay;Nucleotide-binding;Nucleus;Phosphoprotein;Referenceproteome;RNA-binding;rRNAprocessing;Spliceosome;Translationregulation;Transport	C complex spliceosome;eIF4AIII-Btz complex;Exon junction complex;Exon junction complex (EIF4A3-MLN51-MAGOH-Y14);Exon junction complex (EIF4A3-MLN51-MAGOH-Y14), RNA-protein complex;Exon junction complex (EIF4A3-MLN51-UPF3B-MAGOH-Y14);Exon junction complex (F4A3-MLN51-UPF3B-MAGOH-Y14-PYM);Exon junction complex, EIF4A3-MLN51-MAGOH-Y14 (RNA-protein complex);Spliceosome	5.32e-43	162580000	10	0.977279	P38919;I3L3H2;F8WE11;E9PBH4	P38919	Eukaryotic initiation factor 4A-III	EIF4A3	>sp|P38919|IF4A3_HUMAN Eukaryotic initiation factor 4A-III OS=Homo sapiens GN=EIF4A3 PE=1 SV=4
adenyl nucleotide binding;adenyl ribonucleotide binding;adenylylsulfate kinase activity;adenylyltransferase activity;ATP binding;binding;catalytic activity;kinase activity;nucleotide binding;nucleotidyltransferase activity;phosphotransferase activity, alcohol group as acceptor;purine nucleotide binding;purine ribonucleoside triphosphate binding;purine ribonucleotide binding;ribonucleotide binding…	anatomical structure development;biological regulation;biosynthetic process;cellular metabolic process;cellular nitrogen compound metabolic process;cellular process;coagulation;developmental process;heterocycle metabolic process;metabolic process;multicellular organismal process;nitrogen compound metabolic process;nucleobase-containing compound metabolic process;nucleobase-containing small molecu…	cell part;cytosol	Purine metabolism;Selenocompound metabolism;Sulfur metabolism	3D-structure;Alternativesplicing;ATP-binding;Completeproteome;Diseasemutation;Dwarfism;Kinase;Multifunctionalenzyme;Nucleotide-binding;Nucleotidyltransferase;Polymorphism;Referenceproteome;Transferase		2.65e-78	136910000	11	0.975764	O95340	O95340	Bifunctional 3-phosphoadenosine 5-phosphosulfate synthase 2;Sulfate adenylyltransferase;Adenylyl-sulfate kinase	PAPSS2	>sp|O95340|PAPS2_HUMAN Bifunctional 3-phosphoadenosine 5-phosphosulfate synthase 2 OS=Homo sapiens GN=PAPSS2 PE=1 SV=2
binding;catalytic activity;cis-trans isomerase activity;drug binding;FK506 binding;isomerase activity;macrolide binding;peptidyl-prolyl cis-trans isomerase activity	cellular metabolic process;cellular process;macromolecule metabolic process;macromolecule modification;metabolic process;peptidyl-amino acid modification;primary metabolic process;protein folding;protein metabolic process;protein modification process	cell part;endoplasmic reticulum;intracellular membrane-bounded organelle;intracellular organelle;membrane;organelle		3D-structure;Completeproteome;Endoplasmicreticulum;Isomerase;Membrane;Polymorphism;Referenceproteome;Rotamase;Signal		6.48e-23	78492000	4	0.973425	P26885;F5H0N4	P26885;F5H0N4	Peptidyl-prolyl cis-trans isomerase FKBP2;Peptidyl-prolyl cis-trans isomerase	FKBP2	>sp|P26885|FKBP2_HUMAN Peptidyl-prolyl cis-trans isomerase FKBP2 OS=Homo sapiens GN=FKBP2 PE=1 SV=2;>tr|F5H0N4|F5H0N4_HUMAN Peptidyl-prolyl cis-trans isomerase (Fragment) OS=Homo sapiens GN=FKBP2 PE=1 SV=1
binding;carbohydrate binding;catalytic activity;glucose-6-phosphate isomerase activity;intramolecular oxidoreductase activity;intramolecular oxidoreductase activity, interconverting aldoses and ketoses;intramolecular transferase activity;isomerase activity;monosaccharide binding;sugar binding	alcohol metabolic process;anatomical structure formation involved in morphogenesis;behavior;biological regulation;biosynthetic process;carbohydrate metabolic process;catabolic process;cellular aldehyde metabolic process;cellular metabolic process;cellular process;developmental process;generation of precursor metabolites and energy;immune system process;metabolic process;multicellular organismal p…	cell part;cell projection;cytosol;extracellular space;intracellular membrane-bounded organelle;intracellular organelle;membrane;neuron projection;nucleus;organelle;plasma membrane	Amino sugar and nucleotide sugar metabolism;Glycolysis / Gluconeogenesis;Pentose phosphate pathway;Starch and sucrose metabolism	3D-structure;Acetylation;Alternativesplicing;Angiogenesis;Completeproteome;Cytokine;Cytoplasm;Directproteinsequencing;Diseasemutation;Gluconeogenesis;Glycolysis;Growthfactor;Hereditaryhemolyticanemia;Isomerase;Phosphoprotein;Polymorphism;Referenceproteome;Secreted;Ublconjugation		0	828750000	16	0.97329	A0A0A0MTS2;P06744;K7EQ48;K7EPY4;K7ENA0;K7ERC6;K7EP41;K7ESF4;K7ELR7;K7ERK8;K7EIL4	A0A0A0MTS2;P06744;K7EQ48	Glucose-6-phosphate isomerase	GPI	>tr|A0A0A0MTS2|A0A0A0MTS2_HUMAN Glucose-6-phosphate isomerase (Fragment) OS=Homo sapiens GN=GPI PE=1 SV=1;>sp|P06744|G6PI_HUMAN Glucose-6-phosphate isomerase OS=Homo sapiens GN=GPI PE=1 SV=4;>tr|K7EQ48|K7EQ48_HUMAN Glucose-6-phosphate isomerase OS=Homo sap
actin binding;aldehyde-lyase activity;binding;carbohydrate binding;carbon-carbon lyase activity;catalytic activity;cytoskeletal protein binding;fructose binding;fructose-bisphosphate aldolase activity;identical protein binding;lyase activity;monosaccharide binding;protein binding;sugar binding;tubulin binding	alcohol metabolic process;biological regulation;biosynthetic process;carbohydrate metabolic process;catabolic process;cell activation;cellular component assembly;cellular component organization;cellular homeostasis;cellular metabolic process;cellular nitrogen compound metabolic process;cellular process;cytoskeleton organization;establishment of localization;exocytosis;generation of precursor meta…	cell part;cytoskeleton;cytosol;extracellular organelle;intracellular non-membrane-bounded organelle;intracellular organelle;organelle;vesicle	Carbon fixation in photosynthetic organisms;Fructose and mannose metabolism;Glycolysis / Gluconeogenesis;Pentose phosphate pathway	3D-structure;Acetylation;Completeproteome;Directproteinsequencing;Diseasemutation;Glycogenstoragedisease;Glycolysis;Hereditaryhemolyticanemia;Lyase;Phosphoprotein;Polymorphism;Referenceproteome;Schiffbase		0	4110500000	14	0.971301	P04075;H3BQN4;J3KPS3;H3BPS8;H3BR04;H3BUH7;H3BU78;H3BMQ8;H3BR68	P04075;H3BQN4;J3KPS3;H3BPS8	Fructose-bisphosphate aldolase A;Fructose-bisphosphate aldolase	ALDOA	>sp|P04075|ALDOA_HUMAN Fructose-bisphosphate aldolase A OS=Homo sapiens GN=ALDOA PE=1 SV=2;>tr|H3BQN4|H3BQN4_HUMAN Fructose-bisphosphate aldolase OS=Homo sapiens GN=ALDOA PE=1 SV=1;>tr|J3KPS3|J3KPS3_HUMAN Fructose-bisphosphate aldolase OS=Homo sapiens GN=A
acetylcholine receptor activator activity;acetylcholine receptor regulator activity;adenyl nucleotide binding;adenyl ribonucleotide binding;ATP binding;binding;catalytic activity;cation binding;cyclin-dependent protein kinase activity;DNA binding;ErbB-2 class receptor binding;ErbB-3 class receptor binding;histone kinase activity;ion binding;kinase activity;metal ion binding;molecular transducer a…	aging;anatomical structure development;anatomical structure formation involved in morphogenesis;anatomical structure morphogenesis;behavior;biological adhesion;biological regulation;biosynthetic process;catabolic process;cell adhesion;cell communication;cell death;cell development;cell differentiation;cell division;cell growth;cell motility;cell proliferation;cell-cell signaling;cellular componen…	cell body;cell part;cell projection;chromosome;cyclin-dependent protein kinase holoenzyme complex;cytoplasm;cytosol;filopodium;intracellular membrane-bounded organelle;intracellular non-membrane-bounded organelle;intracellular organelle;macromolecular complex;membrane;microtubule organizing center;midbody;mitochondrion;neuron projection;neuronal cell body;nucleolus;nucleoplasm;nucleus;organelle;p…	Alzheimer's disease;Axon guidance;Cell cycle;Gap junction;Oocyte meiosis;p53 signaling pathway;Progesterone-mediated oocyte maturation	3D-structure;Acetylation;Alternativesplicing;Apoptosis;ATP-binding;Cellcycle;Celldivision;Celljunction;Cellmembrane;Cellprojection;Chromosomalrearrangement;Completeproteome;Cytoplasm;Cytoskeleton;DNAdamage;DNArepair;Host-virusinteraction;Isopeptidebond;Kinase;Magnesium;Membrane;Metal-binding;Mitochondrion;Mitosis;mRNAprocessing;mRNAsplicing;Neurodegeneration;Neurogenesis;Nucleotide-binding;Nucleu…	BRD4 complex;BRD4-P-TEFb complex;CCNB1-CDC2 complex;CCNB2-CDC2 complex;CDC2-CCNA2 complex;CDC2-CCNA2-CDK2 complex;CDC2-CCNB1-CCNF complex;CDC2-CCNB1-PTCH1 complex;CDC2-PCNA-CCNB1-GADD45A complex;CDC2-PCNA-CCNB1-GADD45B complex;CDC2-PCNA-CCNB1-GADD45G complex;Cell cycle kinase complex CDC2;Cell cycle kinase complex CDK5;ESPL1-CDC2 complex;HES1 promoter-Notch enhancer complex;Heterodimer complex (C…	3.64e-195	678590000	12	0.967594	A0A024QZP7;P06493;A0A087WZZ9;E5RIU6;K7ELV5;Q14004;Q9NYV4;J3QSD7;Q07002;O94921;Q96Q40;A0A087X209;P50750;E7EUK8;Q9BVE2;Q00535;H0YAZ9;F8VWX7;F8VTV8;F8VYH9;F8VXD2;G3V317	A0A024QZP7;P06493;A0A087WZZ9;E5RIU6	Cyclin-dependent kinase 1	CDK1	>tr|A0A024QZP7|A0A024QZP7_HUMAN Cell division cycle 2, G1 to S and G2 to M, isoform CRA_a OS=Homo sapiens GN=CDC2 PE=1 SV=1;>sp|P06493|CDK1_HUMAN Cyclin-dependent kinase 1 OS=Homo sapiens GN=CDK1 PE=1 SV=3;>tr|A0A087WZZ9|A0A087WZZ9_HUMAN Cyclin-dependent k
binding;DNA binding;nucleic acid binding	cellular component disassembly;cellular component organization;cellular membrane organization;cellular metabolic process;cellular nitrogen compound metabolic process;cellular process;DNA integration;DNA metabolic process;macromolecule metabolic process;membrane organization;metabolic process;multi-organism process;nitrogen compound metabolic process;nucleobase-containing compound metabolic proces…	cell part;chromosome;cytosol;intracellular non-membrane-bounded organelle;intracellular organelle;nucleoplasm;organelle		3D-structure;Acetylation;Chromosome;Completeproteome;Cytoplasm;Diseasemutation;DNA-binding;Host-virusinteraction;Nucleus;Phosphoprotein;Referenceproteome	BANF1 homodimer protein;Emerin complex 25;Emerin regulatory complex	1.07e-27	37891000	2	0.960623	O75531	O75531	Barrier-to-autointegration factor	BANF1	>sp|O75531|BAF_HUMAN Barrier-to-autointegration factor OS=Homo sapiens GN=BANF1 PE=1 SV=1
	anatomical structure development;cell development;cell junction organization;cellular component assembly;cellular component organization;cellular process;developmental process	cell part;cytoplasm;cytoskeleton;cytosol;intracellular non-membrane-bounded organelle;intracellular organelle;membrane;organelle;plasma membrane	Focal adhesion;MAPK signaling pathway	3D-structure;Actin-binding;Alternativesplicing;Completeproteome;Cytoplasm;Cytoskeleton;Directproteinsequencing;Diseasemutation;Membrane;Myofibrillarmyopathy;Phosphoprotein;Polymorphism;Referenceproteome;Repeat;Ublconjugation		0	2590700000	67	0.949121	Q14315	Q14315	Filamin-C	FLNC	>sp|Q14315|FLNC_HUMAN Filamin-C OS=Homo sapiens GN=FLNC PE=1 SV=3
binding;mRNA binding;nucleic acid binding;nucleotide binding;RNA binding	biological regulation;biosynthetic process;catabolic process;cellular metabolic process;cellular nitrogen compound metabolic process;cellular process;establishment of localization;macromolecule metabolic process;metabolic process;mRNA metabolic process;mRNA processing;nitrogen compound metabolic process;nuclear transport;nucleobase-containing compound metabolic process;nucleobase-containing compo…	cell part;cytosol;macromolecular complex;nucleoplasm;protein complex;ribonucleoprotein complex;spliceosomal complex	mRNA surveillance pathway;RNA transport;Spliceosome	3D-structure;Acetylation;Alternativesplicing;Completeproteome;Cytoplasm;mRNAprocessing;mRNAsplicing;mRNAtransport;Nonsense-mediatedmRNAdecay;Nucleus;Phosphoprotein;Referenceproteome;RNA-binding;Spliceosome;Translationregulation;Transport	C complex spliceosome;Exon junction complex;Exon junction complex (EIF4A3-MLN51-MAGOH-Y14);Exon junction complex (EIF4A3-MLN51-MAGOH-Y14), RNA-protein complex;Exon junction complex (EIF4A3-MLN51-UPF3B-MAGOH-Y14);Exon junction complex (F4A3-MLN51-UPF3B-MAGOH-Y14-PYM);Exon junction complex, EIF4A3-MLN51-MAGOH-Y14 (RNA-protein complex);IPO13-RBM8A-MAGOH complex;Postsplicing complex;Spliceosome;Splic…	1.14e-155	92974000	7	0.93555	Q9Y5S9	Q9Y5S9	RNA-binding protein 8A	RBM8A	>sp|Q9Y5S9|RBM8A_HUMAN RNA-binding protein 8A OS=Homo sapiens GN=RBM8A PE=1 SV=1
binding;catalytic activity;cysteine-type peptidase activity;hydrolase activity;hydrolase activity, acting on ester bonds;peptidase activity;peptidase activity, acting on L-amino acid peptides;protein binding;small conjugating protein binding;thiolester hydrolase activity;ubiquitin binding;ubiquitin thiolesterase activity	catabolic process;cellular metabolic process;cellular process;macromolecule metabolic process;metabolic process;primary metabolic process;protein metabolic process;proteolysis;proteolysis involved in cellular protein catabolic process	cell part;intracellular;intracellular membrane-bounded organelle;intracellular organelle;mitochondrion;nucleus;organelle		3D-structure;Completeproteome;Cytoplasm;Hydrolase;Phosphoprotein;Protease;Referenceproteome;Thiolprotease;Ublconjugationpathway		2.29e-93	199300000	6	0.930977	P15374;Q5TBK7;A0A087WTB8	P15374;Q5TBK7;A0A087WTB8	Ubiquitin carboxyl-terminal hydrolase isozyme L3	UCHL3	>sp|P15374|UCHL3_HUMAN Ubiquitin carboxyl-terminal hydrolase isozyme L3 OS=Homo sapiens GN=UCHL3 PE=1 SV=1;>tr|Q5TBK7|Q5TBK7_HUMAN Ubiquitin carboxyl-terminal hydrolase isozyme L3 (Fragment) OS=Homo sapiens GN=UCHL3 PE=1 SV=1;>tr|A0A087WTB8|A0A087WTB8_HUMA
carbon-carbon lyase activity;carboxy-lyase activity;catalytic activity;D-dopachrome decarboxylase activity;dopachrome isomerase activity;intramolecular oxidoreductase activity;intramolecular oxidoreductase activity, transposing C=C bonds;isomerase activity;lyase activity	biosynthetic process;cellular metabolic process;cellular process;metabolic process;pigment metabolic process;secondary metabolic process	cell part;cytoplasm		3D-structure;Acetylation;Completeproteome;Cytoplasm;Directproteinsequencing;Lyase;Melaninbiosynthesis;Referenceproteome		1.99e-48	94813000	5	0.900075	J3KQ18;P30046;B5MC82;A6NHG4;H7C342	J3KQ18;P30046;B5MC82;A6NHG4	D-dopachrome decarboxylase;D-dopachrome decarboxylase-like protein	DDT;DDTL	>tr|J3KQ18|J3KQ18_HUMAN D-dopachrome decarboxylase OS=Homo sapiens GN=DDT PE=1 SV=1;>sp|P30046|DOPD_HUMAN D-dopachrome decarboxylase OS=Homo sapiens GN=DDT PE=1 SV=3;>tr|B5MC82|B5MC82_HUMAN D-dopachrome decarboxylase OS=Homo sapiens GN=DDT PE=4 SV=2;>sp|A6
5'-3' exonuclease activity;5'-flap endonuclease activity;binding;catalytic activity;cation binding;damaged DNA binding;deoxyribonuclease activity;DNA binding;double-stranded DNA binding;double-stranded DNA specific exodeoxyribonuclease activity;endodeoxyribonuclease activity;endodeoxyribonuclease activity, producing 5'-phosphomonoesters;endonuclease activity;endonuclease activity, active with eit…	behavior;biological regulation;biosynthetic process;catabolic process;cellular component organization;cellular metabolic process;cellular nitrogen compound metabolic process;cellular process;chromosome organization;DNA metabolic process;DNA recombination;DNA repair;DNA replication;homeostatic process;macromolecule metabolic process;metabolic process;multicellular organismal process;neurological s…	cell part;intracellular membrane-bounded organelle;intracellular non-membrane-bounded organelle;intracellular organelle;mitochondrion;nucleolus;nucleoplasm;nucleus;organelle	Base excision repair;DNA replication;Non-homologous end-joining	3D-structure;Acetylation;Completeproteome;Directproteinsequencing;DNAdamage;DNArepair;DNAreplication;Endonuclease;Exonuclease;Hydrolase;Magnesium;Metal-binding;Methylation;Mitochondrion;Nuclease;Nucleus;Phosphoprotein;Referenceproteome	FEN1-9-1-1 complex	8.73e-180	438080000	10	0.895527	P39748;I3L3E9;F5H1Y3	P39748;I3L3E9	Flap endonuclease 1	FEN1	>sp|P39748|FEN1_HUMAN Flap endonuclease 1 OS=Homo sapiens GN=FEN1 PE=1 SV=1;>tr|I3L3E9|I3L3E9_HUMAN Flap endonuclease 1 (Fragment) OS=Homo sapiens GN=FEN1 PE=1 SV=1
binding;channel regulator activity;chloride channel regulator activity;protein binding;protein self-association	amine transport;amino acid transport;biological regulation;cell death;cellular component assembly;cellular component organization;cellular homeostasis;cellular ion homeostasis;cellular localization;cellular process;cytoskeleton organization;death;establishment of localization;homeostatic process;ion transport;localization;macromolecular complex assembly;multicellular organismal process;organelle …	cell part;cell projection;centrosome;cytoplasm;cytoskeleton;endomembrane system;filopodium;intracellular membrane-bounded organelle;intracellular non-membrane-bounded organelle;intracellular organelle;microtubule organizing center;organelle		3D-structure;Acetylation;Cellmembrane;Cellprojection;Completeproteome;Cytoplasm;Directproteinsequencing;Diseasemutation;Membrane;Phosphoprotein;Polymorphism;Referenceproteome;Repeat;Wntsignalingpathway	(C-CFTR)2-NHERF-ezrin complex;C-CFTR-NHERF(PDZ1 domain)-ezrin complex;C-CFTR-NHERF(PDZ2 domain)-ezrin complex;CFTR-NHERF-beta(2)AR signaling complex	4.5e-89	122340000	7	0.893616	O14745;J3QRP6	O14745;J3QRP6	Na(+)/H(+) exchange regulatory cofactor NHE-RF1	SLC9A3R1	>sp|O14745|NHRF1_HUMAN Na(+)/H(+) exchange regulatory cofactor NHE-RF1 OS=Homo sapiens GN=SLC9A3R1 PE=1 SV=4;>tr|J3QRP6|J3QRP6_HUMAN Na(+)/H(+) exchange regulatory cofactor NHE-RF1 (Fragment) OS=Homo sapiens GN=SLC9A3R1 PE=1 SV=1
binding;catalytic activity;cation binding;ion binding;metal ion binding;oxidoreductase activity;oxidoreductase activity, acting on CH or CH2 groups;oxidoreductase activity, acting on CH or CH2 groups, disulfide as acceptor;ribonucleoside-diphosphate reductase activity;transition metal ion binding	biological regulation;biosynthetic process;cellular metabolic process;cellular nitrogen compound metabolic process;cellular process;DNA metabolic process;DNA replication;macromolecule metabolic process;metabolic process;nitrogen compound metabolic process;nucleobase-containing compound metabolic process;nucleobase-containing small molecule interconversion;nucleobase-containing small molecule meta…	cell part;cytosol;nucleoplasm	Glutathione metabolism;p53 signaling pathway;Purine metabolism;Pyrimidine metabolism	3D-structure;Alternativesplicing;Completeproteome;Cytoplasm;DNAreplication;Iron;Metal-binding;Oxidoreductase;Phosphoprotein;Referenceproteome		5.58e-43	125440000	8	0.892778	P31350;C9JXC1	P31350;C9JXC1	Ribonucleoside-diphosphate reductase subunit M2	RRM2	>sp|P31350|RIR2_HUMAN Ribonucleoside-diphosphate reductase subunit M2 OS=Homo sapiens GN=RRM2 PE=1 SV=1;>tr|C9JXC1|C9JXC1_HUMAN Ribonucleoside-diphosphate reductase subunit M2 (Fragment) OS=Homo sapiens GN=RRM2 PE=1 SV=1
binding;catalytic activity;gamma-glutamylcyclotransferase activity;identical protein binding;protein binding;protein dimerization activity;protein homodimerization activity;transferase activity;transferase activity, transferring acyl groups;transferase activity, transferring amino-acyl groups	amine metabolic process;biosynthetic process;cellular amino acid metabolic process;cellular component organization;cellular ketone metabolic process;cellular metabolic process;cellular nitrogen compound metabolic process;cellular process;metabolic process;mitochondrion organization;nitrogen compound metabolic process;organelle organization;organic acid metabolic process;peptide metabolic process;…	cell part;cytosol	Glutathione metabolism	3D-structure;Acyltransferase;Alternativesplicing;Completeproteome;Referenceproteome;Transferase		1.07e-19	66796000	5	0.867951	O75223;M0QZK8;B8ZZK2;H7BZK5	O75223;M0QZK8;B8ZZK2;H7BZK5	Gamma-glutamylcyclotransferase	GGCT	>sp|O75223|GGCT_HUMAN Gamma-glutamylcyclotransferase OS=Homo sapiens GN=GGCT PE=1 SV=1;>tr|M0QZK8|M0QZK8_HUMAN Uncharacterized protein OS=Homo sapiens PE=4 SV=1;>tr|B8ZZK2|B8ZZK2_HUMAN Gamma-glutamylcyclotransferase OS=Homo sapiens GN=GGCT PE=1 SV=1;>tr|H7
endopeptidase inhibitor activity;endopeptidase regulator activity;enzyme inhibitor activity;enzyme regulator activity;peptidase inhibitor activity;peptidase regulator activity;serine-type endopeptidase inhibitor activity	biological regulation	cell part;centrosome;cytosol;intracellular non-membrane-bounded organelle;intracellular organelle;macromolecular complex;microtubule organizing center;organelle;protein complex	Amoebiasis	Completeproteome;Cytoplasm;Deafness;Directproteinsequencing;Non-syndromicdeafness;Polymorphism;Proteaseinhibitor;Referenceproteome;Serineproteaseinhibitor		6.83e-71	84476000	10	0.867525	A0A087X1N8;A0A024QZX5;P35237	A0A087X1N8;A0A024QZX5;P35237	Serpin B6	SERPINB6	>tr|A0A087X1N8|A0A087X1N8_HUMAN Serpin B6 OS=Homo sapiens GN=SERPINB6 PE=1 SV=1;>tr|A0A024QZX5|A0A024QZX5_HUMAN Serpin B6 OS=Homo sapiens GN=SERPINB6 PE=1 SV=1;>sp|P35237|SPB6_HUMAN Serpin B6 OS=Homo sapiens GN=SERPINB6 PE=1 SV=3
actin binding;actin filament binding;binding;cytoskeletal protein binding;drug binding;protein binding	cell motility;cell proliferation;cellular component assembly;cellular component movement;cellular component organization;cellular process;cytoskeleton organization;locomotion;organelle organization	cell part;cell projection;cytosol;filopodium		3D-structure;Acetylation;Actin-binding;Celljunction;Cellprojection;Completeproteome;Cytoplasm;Cytoskeleton;Directproteinsequencing;Phosphoprotein;Referenceproteome		9.45e-249	293070000	15	0.867357	Q16658;A0A0A0MSB2;C9JFC0;C9JPH9	Q16658	Fascin	FSCN1	>sp|Q16658|FSCN1_HUMAN Fascin OS=Homo sapiens GN=FSCN1 PE=1 SV=3
carboxylesterase activity;carboxylic ester hydrolase activity;catalytic activity;hydrolase activity;hydrolase activity, acting on ester bonds	catabolic process;lipid metabolic process;metabolic process;primary metabolic process	cell part;endoplasmic reticulum;intracellular membrane-bounded organelle;intracellular organelle;organelle	Bile secretion	Alternativesplicing;Completeproteome;Endoplasmicreticulum;Glycoprotein;Hydrolase;Lipiddegradation;Lipidmetabolism;Membrane;Microsome;Polymorphism;Referenceproteome;Signal-anchor;Transmembrane;Transmembranehelix		8.2e-177	280250000	10	0.866003	A0A0A0MTJ9;Q6PIU2;H7C046	A0A0A0MTJ9;Q6PIU2;H7C046	Neutral cholesterol ester hydrolase 1	NCEH1	>tr|A0A0A0MTJ9|A0A0A0MTJ9_HUMAN Neutral cholesterol ester hydrolase 1 OS=Homo sapiens GN=NCEH1 PE=1 SV=1;>sp|Q6PIU2|NCEH1_HUMAN Neutral cholesterol ester hydrolase 1 OS=Homo sapiens GN=NCEH1 PE=1 SV=3;>tr|H7C046|H7C046_HUMAN Neutral cholesterol ester hydro
binding;cation binding;DNA binding;ion binding;metal ion binding;nucleic acid binding;nucleotide binding;RNA binding;transition metal ion binding;zinc ion binding	cell death;cellular metabolic process;cellular nitrogen compound metabolic process;cellular process;death;macromolecule metabolic process;metabolic process;mRNA metabolic process;mRNA processing;nitrogen compound metabolic process;nucleobase-containing compound metabolic process;primary metabolic process;RNA metabolic process;RNA processing;RNA splicing	cell part;cytoplasm;intracellular;nucleoplasm		3D-structure;Alternativesplicing;Amyotrophiclateralsclerosis;Chromosomalrearrangement;Completeproteome;Directproteinsequencing;Diseasemutation;DNA-binding;Metal-binding;Methylation;Neurodegeneration;Nucleus;Phosphoprotein;Polymorphism;Proto-oncogene;Referenceproteome;Repeat;RNA-binding;Zinc;Zinc-finger	DGCR8 multiprotein complex;Large Drosha complex	9.59e-64	227260000	7	0.861763	P35637;H3BPE7	P35637;H3BPE7	RNA-binding protein FUS	FUS	>sp|P35637|FUS_HUMAN RNA-binding protein FUS OS=Homo sapiens GN=FUS PE=1 SV=1;>tr|H3BPE7|H3BPE7_HUMAN RNA-binding protein FUS OS=Homo sapiens GN=FUS PE=1 SV=1
adenyl nucleotide binding;adenyl ribonucleotide binding;ATP binding;binding;catalytic activity;hydrolase activity;hydrolase activity, acting on acid anhydrides;hydrolase activity, acting on acid anhydrides, in phosphorus-containing anhydrides;microtubule motor activity;motor activity;nucleoside-triphosphatase activity;nucleotide binding;purine nucleotide binding;purine ribonucleoside triphosphate…	biological regulation;cell division;cellular component assembly;cellular component movement;cellular component organization;cellular process;coagulation;cytoskeleton organization;immune system process;microtubule organizing center organization;multicellular organismal process;organelle assembly;organelle organization;regulation of body fluid levels	cell part;cytosol;intracellular non-membrane-bounded organelle;intracellular organelle;macromolecular complex;organelle;protein complex		3D-structure;Acetylation;ATP-binding;Cellcycle;Celldivision;Coiledcoil;Completeproteome;Cytoplasm;Cytoskeleton;Diseasemutation;Microtubule;Mitosis;Motorprotein;Nucleotide-binding;Phosphoprotein;Polymorphism;Referenceproteome	Kaiso-NCOR complex	2.05e-95	104670000	17	0.855973	P52732	P52732	Kinesin-like protein KIF11	KIF11	>sp|P52732|KIF11_HUMAN Kinesin-like protein KIF11 OS=Homo sapiens GN=KIF11 PE=1 SV=2
carbohydrate transmembrane transporter activity;dehydroascorbic acid transporter activity;D-glucose transmembrane transporter activity;glucose transmembrane transporter activity;hexose transmembrane transporter activity;monosaccharide transmembrane transporter activity;substrate-specific transmembrane transporter activity;substrate-specific transporter activity;sugar transmembrane transporter act…	biological regulation;cell communication;cellular ketone metabolic process;cellular metabolic process;cellular process;energy reserve metabolic process;generation of precursor metabolites and energy;metabolic process;organic acid metabolic process;regulation of transport;response to abiotic stimulus;response to external stimulus;response to extracellular stimulus;response to osmotic stress;respon…	cell part;cytoplasmic membrane-bounded vesicle;intracellular membrane-bounded organelle;intracellular organelle;membrane;midbody;nucleus;organelle;plasma membrane;vesicle	Adipocytokine signaling pathway;Bile secretion;Pathways in cancer;Renal cell carcinoma	3D-structure;Cellmembrane;Completeproteome;Directproteinsequencing;Diseasemutation;Dystonia;Epilepsy;Glycoprotein;Membrane;Phosphoprotein;Referenceproteome;Sugartransport;Transmembrane;Transmembranehelix;Transport		8.79e-35	223690000	6	0.846567	P11166	P11166	Solute carrier family 2, facilitated glucose transporter member 1	SLC2A1	>sp|P11166|GTR1_HUMAN Solute carrier family 2, facilitated glucose transporter member 1 OS=Homo sapiens GN=SLC2A1 PE=1 SV=2
binding;catalytic activity;cofactor binding;ornithine-oxo-acid transaminase activity;pyridoxal phosphate binding;transaminase activity;transferase activity;transferase activity, transferring nitrogenous groups;vitamin B6 binding;vitamin binding	amine metabolic process;biosynthetic process;cellular amino acid metabolic process;cellular component assembly;cellular component organization;cellular ketone metabolic process;cellular metabolic process;cellular nitrogen compound metabolic process;cellular process;heterocycle metabolic process;macromolecular complex assembly;metabolic process;multicellular organismal process;neurological system …	cell part	Arginine and proline metabolism	3D-structure;Alternativesplicing;Aminotransferase;Completeproteome;Directproteinsequencing;Diseasemutation;Mitochondrion;Polymorphism;Pyridoxalphosphate;Referenceproteome;Transferase;Transitpeptide		3.43e-135	259060000	14	0.840646	P04181	P04181	Ornithine aminotransferase, mitochondrial;Ornithine aminotransferase, hepatic form;Ornithine aminotransferase, renal form	OAT	>sp|P04181|OAT_HUMAN Ornithine aminotransferase, mitochondrial OS=Homo sapiens GN=OAT PE=1 SV=1
binding;calcium ion binding;cation binding;ion binding;metal ion binding	cell activation;cellular process;establishment of localization;exocytosis;secretion;transport;vesicle-mediated transport	cell part;cytoplasmic membrane-bounded vesicle;endoplasmic reticulum;extracellular region;Golgi apparatus;intracellular membrane-bounded organelle;intracellular organelle;organelle;vesicle		Alternativesplicing;Calcium;Completeproteome;Directproteinsequencing;Endoplasmicreticulum;Glycoprotein;Metal-binding;Phosphoprotein;Polymorphism;Referenceproteome;Repeat;Sarcoplasmicreticulum;Secreted;Signal		9.55e-247	597360000	14	0.83918	O43852;H0Y875	O43852;H0Y875	Calumenin	CALU	>sp|O43852|CALU_HUMAN Calumenin OS=Homo sapiens GN=CALU PE=1 SV=2;>tr|H0Y875|H0Y875_HUMAN Calumenin (Fragment) OS=Homo sapiens GN=CALU PE=1 SV=1
receptor activity	biological regulation;coagulation;immune system process;multicellular organismal process;regulation of body fluid levels;response to stimulus	cell part;centrosome;intracellular non-membrane-bounded organelle;intracellular organelle;macromolecular complex;MHC protein complex;microtubule organizing center;organelle;protein complex		3D-structure;Bloodcoagulation;Completeproteome;Disulfidebond;Glycoprotein;Hemostasis;Membrane;Polymorphism;Receptor;Referenceproteome;Signal;Transmembrane;Transmembranehelix		0.00041993	3149200	2	0.836632	Q9UNN8	Q9UNN8	Endothelial protein C receptor	PROCR	>sp|Q9UNN8|EPCR_HUMAN Endothelial protein C receptor OS=Homo sapiens GN=PROCR PE=1 SV=1
binding;carbohydrate binding;catalytic activity;nucleotidyltransferase activity;transferase activity;transferase activity, transferring phosphorus-containing groups;UDP-N-acetylglucosamine diphosphorylase activity;uridylyltransferase activity	alcohol metabolic process;biosynthetic process;carbohydrate metabolic process;cellular metabolic process;cellular nitrogen compound metabolic process;cellular process;macromolecule metabolic process;macromolecule modification;metabolic process;nitrogen compound metabolic process;nucleobase-containing compound metabolic process;nucleotide-sugar metabolic process;oligosaccharide metabolic process;p…	cell part;cytosol;intracellular membrane-bounded organelle;intracellular organelle;membrane;nucleus;organelle;plasma membrane	Amino sugar and nucleotide sugar metabolism	3D-structure;Alternativesplicing;Completeproteome;Cytoplasm;Directproteinsequencing;Nucleotidyltransferase;Polymorphism;Referenceproteome;Transferase		6.16e-189	187020000	15	0.828581	Q16222	Q16222	UDP-N-acetylhexosamine pyrophosphorylase;UDP-N-acetylgalactosamine pyrophosphorylase;UDP-N-acetylglucosamine pyrophosphorylase	UAP1	>sp|Q16222|UAP1_HUMAN UDP-N-acetylhexosamine pyrophosphorylase OS=Homo sapiens GN=UAP1 PE=1 SV=3
actin binding;actin filament binding;ankyrin binding;binding;calcium ion binding;cation binding;cytoskeletal protein binding;identical protein binding;integrin binding;ion binding;lipid binding;metal ion binding;nucleoside binding;phospholipid binding;protein binding;protein complex binding;protein dimerization activity;protein homodimerization activity;receptor binding;spectrin binding;structura…	anatomical structure morphogenesis;behavior;biological regulation;cell activation;cellular component assembly;cellular component morphogenesis;cellular component organization;cellular membrane organization;cellular process;circulatory system process;cytoskeleton organization;developmental process;establishment of localization;exocytosis;locomotion;membrane organization;multicellular organismal pr…	cell part;cell projection;cytoskeleton;cytosol;extracellular organelle;intracellular membrane-bounded organelle;intracellular non-membrane-bounded organelle;intracellular organelle;macromolecular complex;membrane;neuron projection;nucleus;organelle;plasma membrane;protein complex;pseudopodium;ribonucleoprotein complex;vesicle	Adherens junction;Amoebiasis;Arrhythmogenic right ventricular cardiomyopathy (ARVC);Focal adhesion;Leukocyte transendothelial migration;Regulation of actin cytoskeleton;Systemic lupus erythematosus;Tight junction	3D-structure;Acetylation;Actin-binding;Actincapping;Alternativesplicing;Calcium;Completeproteome;Cytoplasm;Cytoskeleton;Diseasemutation;Isopeptidebond;Metal-binding;Nucleus;Polymorphism;Proteintransport;Referenceproteome;Repeat;Transport;Ublconjugation	P2X7 receptor signalling complex;Ternary complex (LRRC7, CAMK2a, ACTN4)	0	1517700000	45	0.825533	O43707;F5GXS2;H7C144;K7EJH8;K7EP19;C9JY79;Q9H254;M0QZQ3	O43707;F5GXS2	Alpha-actinin-4	ACTN4	>sp|O43707|ACTN4_HUMAN Alpha-actinin-4 OS=Homo sapiens GN=ACTN4 PE=1 SV=2;>tr|F5GXS2|F5GXS2_HUMAN Alpha-actinin-4 OS=Homo sapiens GN=ACTN4 PE=1 SV=2
antioxidant activity;binding;catalytic activity;cation binding;coenzyme binding;cofactor binding;disulfide oxidoreductase activity;electron carrier activity;flavin adenine dinucleotide binding;ion binding;mercury ion binding;metal ion binding;NAD(P)H oxidase activity;NADP binding;nucleotide binding;oxidoreductase activity;oxidoreductase activity, acting on a sulfur group of donors;oxidoreductase …	amine metabolic process;anatomical structure development;anatomical structure formation involved in morphogenesis;biological regulation;catabolic process;cell proliferation;cellular amino acid metabolic process;cellular aromatic compound metabolic process;cellular component assembly;cellular component organization;cellular homeostasis;cellular ketone metabolic process;cellular lipid metabolic pro…	cell body;cell part;cytoplasm;cytosol;intracellular membrane-bounded organelle;intracellular non-membrane-bounded organelle;intracellular organelle;mitochondrion;neuronal cell body;nucleolus;nucleus;organelle	Pyrimidine metabolism;Selenocompound metabolism	3D-structure;Alternativesplicing;Completeproteome;Cytoplasm;Directproteinsequencing;Disulfidebond;Electrontransport;FAD;Flavoprotein;Mitochondrion;NADP;Nucleus;Oxidoreductase;Phosphoprotein;Polymorphism;Redox-activecenter;Referenceproteome;Selenocysteine;Transitpeptide;Transport;Ublconjugation		2.11e-137	321560000	17	0.821497	Q16881;A0A087WSY9;A0A087WSW9;E9PNQ6;F8W809;E9PIR7;E2QRB9;E9PKD3;E9PIZ5;A0A0B4J225;E9PKI4;E9PLT3;E9PQI3;Q9NNW7;D3YTF9;D3YTF8;E7ENA2;A0A096LPK7;E7EWK1;A0A096LPD9;E9PRI8	Q16881;A0A087WSY9;A0A087WSW9;E9PNQ6;F8W809;E9PIR7;E2QRB9	Thioredoxin reductase 1, cytoplasmic	TXNRD1	>sp|Q16881|TRXR1_HUMAN Thioredoxin reductase 1, cytoplasmic OS=Homo sapiens GN=TXNRD1 PE=1 SV=3;>tr|A0A087WSY9|A0A087WSY9_HUMAN Thioredoxin reductase 1, cytoplasmic OS=Homo sapiens GN=TXNRD1 PE=1 SV=2;>tr|A0A087WSW9|A0A087WSW9_HUMAN Thioredoxin reductase 1
androgen receptor binding;binding;calcium ion binding;carbohydrate binding;cation binding;chaperone binding;complement binding;complement component C1q binding;DNA binding;hormone binding;hormone receptor binding;ion binding;iron ion binding;metal ion binding;mRNA binding;nuclear hormone receptor binding;nucleic acid binding;opsonin binding;peptide binding;protein binding;protein binding involved…	aging;biological regulation;carbohydrate metabolic process;cell differentiation;cellular component assembly;cellular component organization;cellular localization;cellular macromolecular complex assembly;cellular metabolic process;cellular process;cytoskeleton organization;developmental process;establishment of localization;immune system process;localization;macromolecular complex assembly;macromo…	cell part;cell surface;cytoplasmic membrane-bounded vesicle;cytosol;endoplasmic reticulum;extracellular matrix;extracellular space;Golgi apparatus;intracellular membrane-bounded organelle;intracellular organelle;macromolecular complex;MHC class I peptide loading complex;nucleus;organelle;polysome;protein complex;proteinaceous extracellular matrix;ribonucleoprotein complex;vesicle	Antigen processing and presentation;Chagas disease (American trypanosomiasis);Phagosome;Protein processing in endoplasmic reticulum	3D-structure;Acetylation;Calcium;Chaperone;Completeproteome;Cytoplasm;Directproteinsequencing;Disulfidebond;Endoplasmicreticulum;Extracellularmatrix;Glycoprotein;Lectin;Metal-binding;Referenceproteome;Repeat;Sarcoplasmicreticulum;Secreted;Signal;Zinc	Calreticulin oligomer complex;H2AX complex I;H2AX complex II;H2AX complex, isolated from cells without IR exposure	3.24e-189	2303500000	15	0.817664	P27797;K7EJB9;K7EL50	P27797;K7EJB9	Calreticulin	CALR	>sp|P27797|CALR_HUMAN Calreticulin OS=Homo sapiens GN=CALR PE=1 SV=1;>tr|K7EJB9|K7EJB9_HUMAN Calreticulin (Fragment) OS=Homo sapiens GN=CALR PE=1 SV=1
catalytic activity;intramolecular oxidoreductase activity;intramolecular oxidoreductase activity, interconverting aldoses and ketoses;isomerase activity;triose-phosphate isomerase activity	alcohol metabolic process;biosynthetic process;carbohydrate metabolic process;catabolic process;cellular aldehyde metabolic process;cellular metabolic process;cellular nitrogen compound metabolic process;cellular process;cofactor metabolic process;developmental process;embryo development;generation of precursor metabolites and energy;heterocycle metabolic process;metabolic process;nitrogen compou…	cell part;cytosol	Carbon fixation in photosynthetic organisms;Fructose and mannose metabolism;Glycolysis / Gluconeogenesis;Inositol phosphate metabolism	3D-structure;Acetylation;Alternativepromoterusage;Alternativesplicing;Completeproteome;Directproteinsequencing;Diseasemutation;Gluconeogenesis;Glycolysis;Isomerase;Pentoseshunt;Phosphoprotein;Polymorphism;Referenceproteome		1.68e-265	2469000000	14	0.805017	P60174;U3KPZ0;U3KQF3;U3KPS5	P60174	Triosephosphate isomerase	TPI1	>sp|P60174|TPIS_HUMAN Triosephosphate isomerase OS=Homo sapiens GN=TPI1 PE=1 SV=3
binding;catalytic activity;coproporphyrinogen oxidase activity;identical protein binding;oxidoreductase activity;oxidoreductase activity, acting on the CH-CH group of donors;oxidoreductase activity, acting on the CH-CH group of donors, oxygen as acceptor;protein binding;protein dimerization activity;protein homodimerization activity	biosynthetic process;cellular aromatic compound metabolic process;cellular metabolic process;cellular nitrogen compound metabolic process;cellular process;cofactor metabolic process;heterocycle metabolic process;metabolic process;nitrogen compound metabolic process;pigment metabolic process;response to chemical stimulus;response to stimulus;small molecule metabolic process	cell part;membrane	Porphyrin and chlorophyll metabolism	3D-structure;Acetylation;Completeproteome;Diseasemutation;Hemebiosynthesis;Mitochondrion;Oxidoreductase;Polymorphism;Porphyrinbiosynthesis;Referenceproteome;Transitpeptide		6.99e-31	56750000	9	0.801754	P36551;H0YA22;D6RER6	P36551	Coproporphyrinogen-III oxidase, mitochondrial	CPOX	>sp|P36551|HEM6_HUMAN Oxygen-dependent coproporphyrinogen-III oxidase, mitochondrial OS=Homo sapiens GN=CPOX PE=1 SV=3
aminopeptidase activity;binding;catalytic activity;cation binding;dipeptidyl-peptidase activity;exopeptidase activity;hydrolase activity;ion binding;metal ion binding;metallopeptidase activity;peptidase activity;peptidase activity, acting on L-amino acid peptides;transition metal ion binding;zinc ion binding	macromolecule metabolic process;metabolic process;primary metabolic process;protein metabolic process;proteolysis	cell part;cytoplasm;intracellular membrane-bounded organelle;intracellular organelle;membrane;nucleus;organelle;plasma membrane		3D-structure;Alternativesplicing;Aminopeptidase;Completeproteome;Cytoplasm;Hydrolase;Metal-binding;Metalloprotease;Polymorphism;Protease;Referenceproteome;Zinc		2.45e-195	174430000	14	0.796437	G3V180;G3V1D3;Q9NY33;E9PQ14;E9PPK9;E9PKK8;E9PNX5;E9PQF2	G3V180;G3V1D3;Q9NY33	Dipeptidyl peptidase 3	DPP3	>tr|G3V180|G3V180_HUMAN Dipeptidyl peptidase 3 OS=Homo sapiens GN=DPP3 PE=1 SV=1;>tr|G3V1D3|G3V1D3_HUMAN Dipeptidyl peptidase 3 OS=Homo sapiens GN=DPP3 PE=1 SV=1;>sp|Q9NY33|DPP3_HUMAN Dipeptidyl peptidase 3 OS=Homo sapiens GN=DPP3 PE=1 SV=2
binding;cation binding;ion binding;metal ion binding	establishment of localization;protein transport;transport	cell part;intracellular membrane-bounded organelle;intracellular organelle;membrane;organelle	Protein processing in endoplasmic reticulum	Calcium;Completeproteome;Disulfidebond;Endoplasmicreticulum;Glycoprotein;Golgiapparatus;Lectin;Membrane;Metal-binding;Proteintransport;Referenceproteome;Signal;Transmembrane;Transmembranehelix;Transport		5.33e-38	122430000	5	0.793041	Q12907;D6RBV2;D6RDX1;D6RIU4	Q12907;D6RBV2;D6RDX1;D6RIU4	Vesicular integral-membrane protein VIP36	LMAN2	>sp|Q12907|LMAN2_HUMAN Vesicular integral-membrane protein VIP36 OS=Homo sapiens GN=LMAN2 PE=1 SV=1;>tr|D6RBV2|D6RBV2_HUMAN Vesicular integral-membrane protein VIP36 OS=Homo sapiens GN=LMAN2 PE=1 SV=1;>tr|D6RDX1|D6RDX1_HUMAN Vesicular integral-membrane pro
binding;catalytic activity;cell surface binding;chemoattractant activity;cytokine activity;dopachrome isomerase activity;intramolecular oxidoreductase activity;intramolecular oxidoreductase activity, interconverting keto- and enol-groups;intramolecular oxidoreductase activity, transposing C=C bonds;isomerase activity;phenylpyruvate tautomerase activity;protein binding;receptor binding	aging;biological regulation;biosynthetic process;cell proliferation;cellular component assembly;cellular component organization;cellular ketone metabolic process;cellular lipid metabolic process;cellular metabolic process;cellular process;developmental process;immune system process;lipid metabolic process;macromolecular complex assembly;metabolic process;organic acid metabolic process;primary met…	cell part;cell surface;cytoplasm;extracellular region;extracellular space	Phenylalanine metabolism;Tyrosine metabolism	3D-structure;Acetylation;Completeproteome;Cytokine;Cytoplasm;Directproteinsequencing;Immunity;Inflammatoryresponse;Innateimmunity;Isomerase;Referenceproteome;Secreted		2.55e-29	310090000	3	0.787805	P14174	P14174	Macrophage migration inhibitory factor	MIF	>sp|P14174|MIF_HUMAN Macrophage migration inhibitory factor OS=Homo sapiens GN=MIF PE=1 SV=4
acid phosphatase activity;catalytic activity;hydrolase activity;hydrolase activity, acting on ester bonds;non-membrane spanning protein tyrosine phosphatase activity;phosphatase activity;phosphoprotein phosphatase activity;phosphoric ester hydrolase activity;protein tyrosine phosphatase activity	cell communication;cell-cell signaling;cellular metabolic process;cellular process;macromolecule metabolic process;macromolecule modification;metabolic process;phosphorus metabolic process;primary metabolic process;protein dephosphorylation;protein metabolic process;protein modification process;signaling	cell part;cell projection;cytoplasm;intracellular membrane-bounded organelle;intracellular organelle;neuron projection;nucleus;organelle	Riboflavin metabolism	3D-structure;Acetylation;Alternativesplicing;Completeproteome;Cytoplasm;Directproteinsequencing;Hydrolase;Phosphoprotein;Polymorphism;Proteinphosphatase;Referenceproteome		2.82e-51	147540000	6	0.787009	P24666;G5E9R5;F2Z2Q9	P24666;G5E9R5;F2Z2Q9	Low molecular weight phosphotyrosine protein phosphatase	ACP1	>sp|P24666|PPAC_HUMAN Low molecular weight phosphotyrosine protein phosphatase OS=Homo sapiens GN=ACP1 PE=1 SV=3;>tr|G5E9R5|G5E9R5_HUMAN Acid phosphatase 1, soluble, isoform CRA_d OS=Homo sapiens GN=ACP1 PE=1 SV=1;>tr|F2Z2Q9|F2Z2Q9_HUMAN Low molecular weig
binding;catalytic activity;GDP binding;GTP binding;GTPase activity;guanyl nucleotide binding;guanyl ribonucleotide binding;hydrolase activity;hydrolase activity, acting on acid anhydrides;hydrolase activity, acting on acid anhydrides, in phosphorus-containing anhydrides;nucleoside-triphosphatase activity;nucleotide binding;purine nucleotide binding;purine ribonucleoside triphosphate binding;purin…	biological regulation;cell activation;cell proliferation;cellular metabolic process;cellular process;energy reserve metabolic process;generation of precursor metabolites and energy;macromolecule metabolic process;macromolecule modification;metabolic process;phosphorus metabolic process;primary metabolic process;protein metabolic process;protein modification process;protein phosphorylation;regulat…	cell part;cytosol;lipid particle;macromolecular complex;membrane;plasma membrane;protein complex	Chemokine signaling pathway;Focal adhesion;Leukocyte transendothelial migration;Long-term potentiation;MAPK signaling pathway;Neurotrophin signaling pathway;Pancreatic secretion;Renal cell carcinoma	3D-structure;ADP-ribosylation;Alternativesplicing;Celljunction;Cellmembrane;Completeproteome;Cytoplasm;Directproteinsequencing;GTP-binding;Lipoprotein;Membrane;Methylation;Nucleotide-binding;Phosphoprotein;Prenylation;Referenceproteome;Tumorsuppressor	ITGB1-RAP1A-PKD1 complex;RIAM-Rap1-GTP complex;RIAM-Rap1-GTP-profilin complex	2.83e-63	159310000	5	0.779735	P61224;A6NIZ1;P62834;F5H7Y6;E7ESV4;F5GX62;F5GYB5;A0A075B6Q0;F5H004;F5H6R7;F5H500;F5H0B7;F5H491;F5GWU8;F5H077;F5GYH7;F5H4H0;F5GZG1;B7ZB78;F5H823;F8WBC0	P61224;A6NIZ1;P62834;F5H7Y6;E7ESV4;F5GX62;F5GYB5;A0A075B6Q0;F5H004;F5H6R7;F5H500;F5H0B7;F5H491;F5GWU8;F5H077;F5GYH7;F5H4H0	Ras-related protein Rap-1b;Ras-related protein Rap-1b-like protein;Ras-related protein Rap-1A	RAP1B;RAP1A	>sp|P61224|RAP1B_HUMAN Ras-related protein Rap-1b OS=Homo sapiens GN=RAP1B PE=1 SV=1;>sp|A6NIZ1|RP1BL_HUMAN Ras-related protein Rap-1b-like protein OS=Homo sapiens PE=2 SV=1;>sp|P62834|RAP1A_HUMAN Ras-related protein Rap-1A OS=Homo sapiens GN=RAP1A PE=1 SV
				Coiledcoil;Completeproteome;Directproteinsequencing;Phosphoprotein;Referenceproteome		9.94e-22	25098000	5	0.770829	Q8WZA9	Q8WZA9	Immunity-related GTPase family Q protein	IRGQ	>sp|Q8WZA9|IRGQ_HUMAN Immunity-related GTPase family Q protein OS=Homo sapiens GN=IRGQ PE=1 SV=1
binding;DNA binding;nucleic acid binding;RNA binding;RNA cap binding	biological regulation;biosynthetic process;catabolic process;cellular component assembly;cellular component organization;cellular macromolecular complex assembly;cellular metabolic process;cellular nitrogen compound metabolic process;cellular process;establishment of localization;gene silencing;macromolecular complex assembly;macromolecule metabolic process;metabolic process;mRNA metabolic proces…	cell part;cytosol;macromolecular complex;nucleoplasm;protein complex;ribonucleoprotein complex	mRNA surveillance pathway;RNA transport;Spliceosome	3D-structure;Acetylation;Coiledcoil;Completeproteome;Cytoplasm;Directproteinsequencing;mRNAcapping;mRNAprocessing;mRNAsplicing;mRNAtransport;Nonsense-mediatedmRNAdecay;Nucleus;Phosphoprotein;Referenceproteome;RNA-mediatedgenesilencing;Translationregulation;Transport	CBC complex (cap binding complex);CRM1-RAN-PHAX-CBC complex (cap binding complex);NCBP-NIP1 complex;PHAX-CBC complex (cap binding complex);Spliceosome	2.81e-16	36712000	6	0.770112	Q09161;X6R941;F2Z2T1	Q09161	Nuclear cap-binding protein subunit 1	NCBP1	>sp|Q09161|NCBP1_HUMAN Nuclear cap-binding protein subunit 1 OS=Homo sapiens GN=NCBP1 PE=1 SV=1
acid-amino acid ligase activity;catalytic activity;ligase activity;ligase activity, forming carbon-nitrogen bonds	biological regulation;cell differentiation;cellular metabolic process;cellular process;developmental process;immune system process;macromolecule metabolic process;macromolecule modification;metabolic process;primary metabolic process;protein metabolic process;protein modification by small protein conjugation or removal;protein modification process;regulation of DNA metabolic process;response to s…	cell part;cytosol;intracellular membrane-bounded organelle;intracellular organelle;macromolecular complex;nucleus;organelle;protein complex;ubiquitin conjugating enzyme complex;ubiquitin ligase complex		3D-structure;Acetylation;Alternativesplicing;Completeproteome;Directproteinsequencing;Nucleus;Referenceproteome;Ublconjugationpathway	UBC13-UEV1a complex;Ubiquitin ligase complex (TRAF6, TAB2, MALT1, UEV1A, BCL10);Ubiquitin-protein ligase (UBE2N, UBE2V2/MMS2)	8.93e-26	308730000	6	0.758997	I3L0A0;Q13404;G3V2F7;A0A0A0MSL3;D6RG00;E5RIF1	I3L0A0;Q13404;G3V2F7;A0A0A0MSL3;D6RG00;E5RIF1	Ubiquitin-conjugating enzyme E2 variant 1	UBE2V1;TMEM189	>tr|I3L0A0|I3L0A0_HUMAN HCG2044781 OS=Homo sapiens GN=TMEM189-UBE2V1 PE=4 SV=1;>sp|Q13404|UB2V1_HUMAN Ubiquitin-conjugating enzyme E2 variant 1 OS=Homo sapiens GN=UBE2V1 PE=1 SV=2;>tr|G3V2F7|G3V2F7_HUMAN Ubiquitin-conjugating enzyme E2 variant 1 OS=Homo sa
adenyl nucleotide binding;adenyl ribonucleotide binding;ATP binding;binding;carbohydrate kinase activity;catalytic activity;fructokinase activity;glucokinase activity;hexokinase activity;kinase activity;mannokinase activity;nucleotide binding;phosphotransferase activity, alcohol group as acceptor;purine nucleotide binding;purine ribonucleoside triphosphate binding;purine ribonucleotide binding;ri…	alcohol metabolic process;biological regulation;carbohydrate metabolic process;carbohydrate transport;catabolic process;cellular homeostasis;cellular metabolic process;cellular process;establishment of localization;generation of precursor metabolites and energy;homeostatic process;metabolic process;primary metabolic process;small molecule metabolic process;transmembrane transport;transport	cell part;cytosol;intracellular membrane-bounded organelle;intracellular organelle;membrane;mitochondrion;nucleus;organelle	Amino sugar and nucleotide sugar metabolism;Butirosin and neomycin biosynthesis;Carbohydrate digestion and absorption;Fructose and mannose metabolism;Galactose metabolism;Glycolysis / Gluconeogenesis;Insulin signaling pathway;Starch and sucrose metabolism;Streptomycin biosynthesis;Type II diabetes mellitus	3D-structure;Acetylation;Allostericenzyme;Alternativesplicing;ATP-binding;Completeproteome;Directproteinsequencing;Diseasemutation;Glycolysis;Kinase;Membrane;Mitochondrion;Mitochondrionoutermembrane;Nucleotide-binding;Phosphoprotein;Polymorphism;Referenceproteome;Repeat;Transferase		6.04e-277	436130000	29	0.75038	P19367;B1AR63;B1AR61;B1AR62;Q2TB90	P19367	Hexokinase-1	HK1	>sp|P19367|HXK1_HUMAN Hexokinase-1 OS=Homo sapiens GN=HK1 PE=1 SV=3
adenyl nucleotide binding;adenyl ribonucleotide binding;ATP binding;binding;calcium ion binding;cation binding;enzyme binding;ion binding;lipoprotein particle receptor binding;low-density lipoprotein particle receptor binding;metal ion binding;nucleic acid binding;nucleotide binding;phosphatase binding;protein binding;protein phosphatase binding;purine nucleotide binding;purine ribonucleoside tri…	biological regulation;catabolic process;cellular component assembly;cellular component organization;cellular metabolic process;cellular process;cytoskeleton organization;establishment of localization;immune system process;macromolecule metabolic process;metabolic process;organelle organization;primary metabolic process;protein folding;protein metabolic process;protein transport;proteolysis;proteo…	cell part;cytoplasmic membrane-bounded vesicle;cytosol;endoplasmic reticulum;intracellular membrane-bounded organelle;intracellular organelle;membrane;midbody;organelle;vesicle	NOD-like receptor signaling pathway;Pathways in cancer;Plant-pathogen interaction;Prostate cancer;Protein processing in endoplasmic reticulum	ATP-binding;Calcium;Chaperone;Completeproteome;Directproteinsequencing;Disulfidebond;Endoplasmicreticulum;Glycoprotein;Nucleotide-binding;Phosphoprotein;Referenceproteome;Signal		0	1502500000	26	0.74227	P14625;Q96GW1;H0YIV0	P14625	Endoplasmin	HSP90B1	>sp|P14625|ENPL_HUMAN Endoplasmin OS=Homo sapiens GN=HSP90B1 PE=1 SV=1
catalytic activity;disulfide oxidoreductase activity;electron carrier activity;isomerase activity;oxidoreductase activity;oxidoreductase activity, acting on a sulfur group of donors;protein disulfide oxidoreductase activity	biological regulation;cellular homeostasis;cellular process;glycerol ether metabolic process;homeostatic process;metabolic process;small molecule metabolic process			Completeproteome;Disulfidebond;Redox-activecenter;Referenceproteome;Repeat		3.88e-149	112590000	1	0.728274	H7BZJ3	H7BZJ3	Thioredoxin	PDIA3	>tr|H7BZJ3|H7BZJ3_HUMAN Protein disulfide-isomerase A3 (Fragment) OS=Homo sapiens GN=PDIA3 PE=1 SV=1
amine binding;amino acid binding;binding;carboxylic acid binding;catalytic activity;cation binding;dimethylargininase activity;hydrolase activity;hydrolase activity, acting on carbon-nitrogen (but not peptide) bonds;hydrolase activity, acting on carbon-nitrogen (but not peptide) bonds, in linear amidines;ion binding;metal ion binding	amine metabolic process;biological regulation;catabolic process;cellular amino acid metabolic process;cellular ketone metabolic process;cellular metabolic process;cellular nitrogen compound metabolic process;cellular process;metabolic process;nitrogen compound metabolic process;organic acid metabolic process;primary metabolic process;response to stimulus;signal transduction;small molecule metabol…	cell part;intracellular membrane-bounded organelle;intracellular organelle;mitochondrion;organelle		3D-structure;Acetylation;Alternativesplicing;Completeproteome;Directproteinsequencing;Hydrolase;Metal-binding;Referenceproteome;Zinc		4.74e-54	145990000	9	0.720273	O94760	O94760	N(G),N(G)-dimethylarginine dimethylaminohydrolase 1	DDAH1	>sp|O94760|DDAH1_HUMAN N(G),N(G)-dimethylarginine dimethylaminohydrolase 1 OS=Homo sapiens GN=DDAH1 PE=1 SV=3
actin binding;binding;cytoskeletal protein binding;protein binding	anatomical structure development;biological regulation;cell differentiation;cellular component organization;cellular process;cytoskeleton organization;developmental process;organelle organization;response to chemical stimulus;response to stimulus;signal transduction	cell cortex;cell part;cytoplasm;cytoskeleton;cytosol;intracellular non-membrane-bounded organelle;intracellular organelle;membrane;organelle;plasma membrane	Focal adhesion;MAPK signaling pathway	3D-structure;Acetylation;Actin-binding;Alternativesplicing;Completeproteome;Cytoplasm;Cytoskeleton;Developmentalprotein;Differentiation;Diseasemutation;Dwarfism;Isopeptidebond;Myogenesis;Phosphoprotein;Polymorphism;Referenceproteome;Repeat;Ublconjugation		0	7480500000	106	0.719697	O75369;E7EN95;A0A0A0MT44;H7C5L4;A0A0C4DGA1	O75369;E7EN95	Filamin-B	FLNB	>sp|O75369|FLNB_HUMAN Filamin-B OS=Homo sapiens GN=FLNB PE=1 SV=2;>tr|E7EN95|E7EN95_HUMAN Filamin-B OS=Homo sapiens GN=FLNB PE=1 SV=1
binding;catalytic activity;cation binding;intramolecular transferase activity;intramolecular transferase activity, phosphotransferases;ion binding;isomerase activity;magnesium ion binding;metal ion binding;phosphoglucomutase activity	alcohol metabolic process;biosynthetic process;carbohydrate metabolic process;catabolic process;cellular metabolic process;cellular process;energy reserve metabolic process;generation of precursor metabolites and energy;macromolecule metabolic process;metabolic process;polysaccharide metabolic process;primary metabolic process;small molecule metabolic process	cell part;cytoskeleton;cytosol;intracellular non-membrane-bounded organelle;intracellular organelle;organelle	Amino sugar and nucleotide sugar metabolism;Galactose metabolism;Glycolysis / Gluconeogenesis;Pentose phosphate pathway;Purine metabolism;Starch and sucrose metabolism;Streptomycin biosynthesis	Acetylation;Alternativesplicing;Carbohydratemetabolism;Completeproteome;Congenitaldisorderofglycosylation;Cytoplasm;Diseasemutation;Glucosemetabolism;Glycogenstoragedisease;Isomerase;Magnesium;Metal-binding;Phosphoprotein;Polymorphism;Referenceproteome		6.44e-266	434320000	16	0.713362	P36871	P36871	Phosphoglucomutase-1	PGM1	>sp|P36871|PGM1_HUMAN Phosphoglucomutase-1 OS=Homo sapiens GN=PGM1 PE=1 SV=3
binding;catalytic activity;endopeptidase activity;hydrolase activity;lipopolysaccharide binding;peptidase activity;peptidase activity, acting on L-amino acid peptides;threonine-type endopeptidase activity;threonine-type peptidase activity	biological regulation;catabolic process;cell death;cellular metabolic process;cellular nitrogen compound metabolic process;cellular process;death;immune system process;interspecies interaction between organisms;macromolecule metabolic process;macromolecule modification;metabolic process;mRNA metabolic process;multi-organism process;nitrogen compound metabolic process;nucleobase-containing compoun…	cell part;cytosol;macromolecular complex;nucleoplasm;protein complex	Proteasome	Completeproteome;Cytoplasm;Directproteinsequencing;Host-virusinteraction;Hydrolase;Nucleus;Phosphoprotein;Polymorphism;Protease;Proteasome;Referenceproteome;Threonineprotease;Zymogen	20S proteasome;26S proteasome;PA28-20S proteasome;PA28gamma-20S proteasome;PA700-20S-PA28 complex;SMAD1-OAZ-HsN3 complex	8.87e-20	34878000	4	0.709132	P28070	P28070	Proteasome subunit beta type-4	PSMB4	>sp|P28070|PSB4_HUMAN Proteasome subunit beta type-4 OS=Homo sapiens GN=PSMB4 PE=1 SV=4
arginase activity;binding;catalytic activity;cation binding;hydrolase activity;hydrolase activity, acting on carbon-nitrogen (but not peptide) bonds;hydrolase activity, acting on carbon-nitrogen (but not peptide) bonds, in linear amidines;ion binding;metal ion binding	amine metabolic process;anatomical structure development;biosynthetic process;cellular amide metabolic process;cellular amino acid metabolic process;cellular ketone metabolic process;cellular metabolic process;cellular nitrogen compound metabolic process;cellular process;developmental process;metabolic process;multicellular organismal process;muscle contraction;nitrogen compound metabolic process…	cell part	Amoebiasis;Arginine and proline metabolism	3D-structure;Argininemetabolism;Completeproteome;Hydrolase;Manganese;Metal-binding;Mitochondrion;Polymorphism;Referenceproteome;Transitpeptide;Ureacycle		5.53e-06	7715600	2	0.703656	P78540	P78540	Arginase-2, mitochondrial	ARG2	>sp|P78540|ARGI2_HUMAN Arginase-2, mitochondrial OS=Homo sapiens GN=ARG2 PE=1 SV=1
adenyl nucleotide binding;adenyl ribonucleotide binding;ATP binding;binding;catalytic activity;cation binding;ion binding;kinase activity;magnesium ion binding;metal ion binding;nucleotide binding;phosphotransferase activity, alcohol group as acceptor;protein kinase activity;protein serine/threonine kinase activity;purine nucleotide binding;purine ribonucleoside triphosphate binding;purine ribonu…	biological regulation;cellular process;response to chemical stimulus;response to oxidative stress;response to stimulus;response to stress;signal transduction	cell part;cytoplasm		3D-structure;ATP-binding;Completeproteome;Cytoplasm;Kinase;Magnesium;Metal-binding;Nucleotide-binding;Phosphoprotein;Polymorphism;Referenceproteome;Serine/threonine-proteinkinase;Transferase	WNK1-OSR1 complex	1.67e-131	144330000	7	0.701448	O95747;C9JIG9	O95747;C9JIG9	Serine/threonine-protein kinase OSR1	OXSR1	>sp|O95747|OXSR1_HUMAN Serine/threonine-protein kinase OSR1 OS=Homo sapiens GN=OXSR1 PE=1 SV=1;>tr|C9JIG9|C9JIG9_HUMAN Serine/threonine-protein kinase OSR1 OS=Homo sapiens GN=OXSR1 PE=1 SV=1
6-phosphofructokinase activity;adenyl nucleotide binding;adenyl ribonucleotide binding;ATP binding;binding;carbohydrate binding;carbohydrate kinase activity;catalytic activity;cation binding;fructose binding;fructose-6-phosphate binding;ion binding;kinase activity;metal ion binding;monosaccharide binding;nucleotide binding;phosphofructokinase activity;phosphotransferase activity, alcohol group as…	alcohol metabolic process;biological regulation;carbohydrate metabolic process;catabolic process;cellular component assembly;cellular component organization;cellular metabolic process;cellular process;generation of precursor metabolites and energy;macromolecular complex assembly;metabolic process;primary metabolic process;protein complex assembly;regulation of transport;response to chemical stimu…	cell part;macromolecular complex;protein complex	Fructose and mannose metabolism;Galactose metabolism;Glycolysis / Gluconeogenesis;Methane metabolism;Pentose phosphate pathway	Acetylation;Allostericenzyme;Alternativesplicing;ATP-binding;Completeproteome;Directproteinsequencing;Glycolysis;Glycoprotein;Kinase;Magnesium;Metal-binding;Nucleotide-binding;Phosphoprotein;Polymorphism;Referenceproteome;Repeat;Transferase	SNW1 complex	4.58e-113	56303000	7	0.689929	P17858	P17858	6-phosphofructokinase, liver type	PFKL	>sp|P17858|PFKAL_HUMAN ATP-dependent 6-phosphofructokinase, liver type OS=Homo sapiens GN=PFKL PE=1 SV=6
structural constituent of cytoskeleton;structural constituent of eye lens;structural molecule activity	anatomical structure development;biological regulation;cell communication;cell death;cell development;cell differentiation;cell-cell signaling;cellular component assembly;cellular component disassembly;cellular component movement;cellular component organization;cellular process;cytoskeleton organization;cytoskeleton-dependent intracellular transport;death;developmental process;establishment of lo…	cell leading edge;cell part;cell projection;cytoplasm;cytoskeleton;cytosol;extracellular organelle;intracellular membrane-bounded organelle;intracellular non-membrane-bounded organelle;intracellular organelle;macromolecular complex;membrane;microbody;mitochondrion;neuron projection;organelle;peroxisome;plasma membrane;protein complex;synapse;vesicle	Amyotrophic lateral sclerosis (ALS);Arrhythmogenic right ventricular cardiomyopathy (ARVC);Dilated cardiomyopathy;Hypertrophic cardiomyopathy (HCM)	3D-structure;Acetylation;ADP-ribosylation;Alternativesplicing;Amyotrophiclateralsclerosis;Cardiomyopathy;Charcot-Marie-Toothdisease;Coiledcoil;Completeproteome;Cytoplasm;Desmin-relatedmyopathy;Developmentalprotein;Differentiation;Directproteinsequencing;Diseasemutation;Glycoprotein;Host-virusinteraction;Intermediatefilament;Muscleprotein;Myofibrillarmyopathy;Neurodegeneration;Neurogenesis;Neuropa…		0	741780000	20	0.676733	P08670;B0YJC4;B0YJC5;Q5JVS8;P17661;P12036;P07197;E7ESP9;E7EMV2;P07196;Q16352;A0A087WYG8;P41219;F8W835;H7C5W5	P08670;B0YJC4	Vimentin	VIM	>sp|P08670|VIME_HUMAN Vimentin OS=Homo sapiens GN=VIM PE=1 SV=4;>tr|B0YJC4|B0YJC4_HUMAN Vimentin OS=Homo sapiens GN=VIM PE=1 SV=1
adenyl nucleotide binding;adenyl ribonucleotide binding;ATP binding;binding;catalytic activity;kinase activity;nucleotide binding;phosphotransferase activity, alcohol group as acceptor;protein kinase activity;protein serine/threonine kinase activity;purine nucleotide binding;purine ribonucleoside triphosphate binding;purine ribonucleotide binding;ribonucleotide binding;transferase activity;transf…	biological regulation;biosynthetic process;cell death;cellular metabolic process;cellular nitrogen compound metabolic process;cellular process;death;locomotion;macromolecule metabolic process;metabolic process;nitrogen compound metabolic process;nucleobase-containing compound metabolic process;primary metabolic process;regulation of cell cycle;regulation of mitotic cell cycle;response to chemical…	cell part;cytosol;intracellular membrane-bounded organelle;intracellular organelle;nucleus;organelle	Adherens junction;Circadian rhythm - plant;Measles;Ribosome biogenesis in eukaryotes;Tight junction;Wnt signaling pathway	3D-structure;Acetylation;Apoptosis;ATP-binding;Cellcycle;Completeproteome;Kinase;Nucleotide-binding;Phosphoprotein;Polymorphism;Referenceproteome;Serine/threonine-proteinkinase;Transcription;Transcriptionregulation;Transferase;Wntsignalingpathway	Casein kinase II (beta-dimer, alpha, alpha');Casein kinase II (beta-dimer, alpha'-dimer);Casein kinase II complex;Casein kinase II-HMG1 complex;FACT complex, UV-activated	2.21e-58	40672000	6	0.672569	P19784;H3BSA1;H3BV19;H3BNI9	P19784;H3BSA1;H3BV19	Casein kinase II subunit alpha	CSNK2A2	>sp|P19784|CSK22_HUMAN Casein kinase II subunit alpha OS=Homo sapiens GN=CSNK2A2 PE=1 SV=1;>tr|H3BSA1|H3BSA1_HUMAN Casein kinase II subunit alpha (Fragment) OS=Homo sapiens GN=CSNK2A2 PE=1 SV=2;>tr|H3BV19|H3BV19_HUMAN Casein kinase II subunit alpha (Fra
binding;calcium ion binding;calcium-dependent phospholipid binding;cation binding;cell surface binding;enzyme inhibitor activity;enzyme regulator activity;eukaryotic cell surface binding;ion binding;lipase inhibitor activity;lipid binding;metal ion binding;phospholipase inhibitor activity;phospholipid binding	biological regulation;cellular process;coagulation;multicellular organismal process;regulation of body fluid levels;response to chemical stimulus;response to stimulus;signal transduction	cell part;cytoplasm;extracellular organelle;organelle;vesicle		3D-structure;Acetylation;Annexin;Bloodcoagulation;Calcium;Calcium/phospholipid-binding;Completeproteome;Directproteinsequencing;Hemostasis;Referenceproteome;Repeat		5.67e-299	2261600000	15	0.665617	P08758;D6RBL5;D6RBE9;E9PHT9;D6RCN3	P08758;D6RBL5;D6RBE9	Annexin A5;Annexin	ANXA5	>sp|P08758|ANXA5_HUMAN Annexin A5 OS=Homo sapiens GN=ANXA5 PE=1 SV=2;>tr|D6RBL5|D6RBL5_HUMAN Annexin OS=Homo sapiens GN=ANXA5 PE=1 SV=1;>tr|D6RBE9|D6RBE9_HUMAN Annexin OS=Homo sapiens GN=ANXA5 PE=1 SV=1
active transmembrane transporter activity;adenyl nucleotide binding;adenyl ribonucleotide binding;ATP binding;ATPase activity;ATPase activity, coupled;ATPase activity, coupled to movement of substances;ATPase activity, coupled to transmembrane movement of ions;ATPase activity, coupled to transmembrane movement of ions, phosphorylative mechanism;ATPase activity, coupled to transmembrane movement o…	amine metabolic process;anatomical structure development;behavior;biological regulation;cell differentiation;cellular aromatic compound metabolic process;cellular component organization;cellular homeostasis;cellular ion homeostasis;cellular metabolic process;cellular nitrogen compound metabolic process;cellular process;coagulation;detection of stimulus;developmental process;establishment of local…	cell body;cell part;cell projection;cilium;cytoplasm;endoplasmic reticulum;intracellular membrane-bounded organelle;intracellular organelle;membrane;neuronal cell body;organelle;plasma membrane	Calcium signaling pathway;Pancreatic secretion;Salivary secretion	3D-structure;Acetylation;Alternativesplicing;ATP-binding;Calcium;Calciumtransport;Calmodulin-binding;Cellmembrane;Completeproteome;Directproteinsequencing;Hydrolase;Iontransport;Magnesium;Membrane;Metal-binding;Nucleotide-binding;Phosphoprotein;Polymorphism;Referenceproteome;Transmembrane;Transmembranehelix;Transport		4e-189	64658000	9	0.651668	P20020;P23634;E7ERY9;Q16720;Q01814;H0Y7S3;F8W1V5	P20020	Plasma membrane calcium-transporting ATPase 1	ATP2B1	>sp|P20020|AT2B1_HUMAN Plasma membrane calcium-transporting ATPase 1 OS=Homo sapiens GN=ATP2B1 PE=1 SV=3
actin binding;binding;cytoskeletal protein binding;lipid binding;phospholipid binding;protein binding	biological regulation;cellular component assembly;cellular component organization;cellular macromolecular complex assembly;cellular process;cytokinesis;macromolecular complex assembly;mitosis;nuclear division;organelle fission;organelle organization;protein complex assembly;regulation of cell cycle;regulation of mitotic cell cycle	cell part;intracellular membrane-bounded organelle;intracellular organelle;nucleus;organelle		3D-structure;Acetylation;Actin-binding;Alternativesplicing;Cellcycle;Celldivision;Coiledcoil;Completeproteome;Cytoplasm;Cytoskeleton;Mitosis;Nucleus;Phosphoprotein;Polymorphism;Referenceproteome;Ublconjugation		3.22e-237	80330000	14	0.64979	Q9NQW6;H7C1K5;C9JJT6;H7C1C2	Q9NQW6	Actin-binding protein anillin	ANLN	>sp|Q9NQW6|ANLN_HUMAN Actin-binding protein anillin OS=Homo sapiens GN=ANLN PE=1 SV=2
adenyl nucleotide binding;adenyl ribonucleotide binding;ATP binding;binding;catalytic activity;cation binding;diphosphotransferase activity;identical protein binding;ion binding;kinase activity;magnesium ion binding;metal ion binding;nucleotide binding;protein binding;protein dimerization activity;protein homodimerization activity;purine nucleotide binding;purine ribonucleoside triphosphate bindi…	alcohol metabolic process;anatomical structure development;biosynthetic process;carbohydrate metabolic process;cellular aromatic compound metabolic process;cellular metabolic process;cellular nitrogen compound metabolic process;cellular process;developmental process;heterocycle metabolic process;metabolic process;nitrogen compound metabolic process;nucleobase-containing compound metabolic process…	cell part;cytosol	Pentose phosphate pathway;Purine metabolism	3D-structure;ATP-binding;Charcot-Marie-Toothdisease;Completeproteome;Deafness;Directproteinsequencing;Diseasemutation;Gout;Kinase;Magnesium;Mentalretardation;Metal-binding;Neuropathy;Non-syndromicdeafness;Nucleotide-binding;Nucleotidebiosynthesis;Polymorphism;Referenceproteome;Transferase		2.52e-65	94292000	9	0.649019	P60891;B1ALA9;B7ZB02;A0A0B4J207;P21108;B1ALA7	P60891;B1ALA9;B7ZB02	Ribose-phosphate pyrophosphokinase 1	PRPS1	>sp|P60891|PRPS1_HUMAN Ribose-phosphate pyrophosphokinase 1 OS=Homo sapiens GN=PRPS1 PE=1 SV=2;>tr|B1ALA9|B1ALA9_HUMAN Ribose-phosphate pyrophosphokinase 1 OS=Homo sapiens GN=PRPS1 PE=1 SV=1;>tr|B7ZB02|B7ZB02_HUMAN Ribose-phosphate pyrophosphokinase 1 OS=H
binding;DNA binding;nucleic acid binding;protein binding transcription factor activity;regulatory region DNA binding;regulatory region nucleic acid binding;transcription cofactor activity;transcription corepressor activity;transcription factor binding transcription factor activity;transcription regulatory region DNA binding	anatomical structure development;anatomical structure morphogenesis;biological regulation;cell differentiation;cell morphogenesis;cellular component morphogenesis;cellular component organization;cellular process;developmental process	cell part;cytoplasm;cytoskeleton;intracellular non-membrane-bounded organelle;intracellular organelle;membrane;organelle;plasma membrane;site of polarized growth		Alternativesplicing;Cellmembrane;Cellprojection;Completeproteome;Directproteinsequencing;Lipoprotein;Membrane;Myristate;Phosphoprotein;Polymorphism;Referenceproteome		7.25e-93	200830000	5	0.648793	P80723	P80723	Brain acid soluble protein 1	BASP1	>sp|P80723|BASP1_HUMAN Brain acid soluble protein 1 OS=Homo sapiens GN=BASP1 PE=1 SV=2
electron carrier activity	cellular metabolic process;cellular process;generation of precursor metabolites and energy;metabolic process;small molecule metabolic process	cell part		3D-structure;Acetylation;Alternativesplicing;Completeproteome;Diseasemutation;Electrontransport;FAD;Flavoprotein;Glutaricaciduria;Mitochondrion;Polymorphism;Referenceproteome;Transport		2.37e-168	69637000	7	0.647494	P38117;M0QY67	P38117	Electron transfer flavoprotein subunit beta	ETFB	>sp|P38117|ETFB_HUMAN Electron transfer flavoprotein subunit beta OS=Homo sapiens GN=ETFB PE=1 SV=3
catalytic activity;cysteine-type endopeptidase activity;cysteine-type peptidase activity;disulfide oxidoreductase activity;electron carrier activity;endopeptidase activity;hydrolase activity;hydrolase activity, acting on ester bonds;intramolecular oxidoreductase activity;intramolecular oxidoreductase activity, interconverting keto- and enol-groups;intramolecular oxidoreductase activity, transposi…	biological regulation;carbohydrate metabolic process;cellular homeostasis;cellular metabolic process;cellular process;establishment of localization;glycerol ether metabolic process;homeostatic process;immune system process;macromolecule metabolic process;macromolecule modification;metabolic process;nuclear transport;nucleocytoplasmic transport;peptidyl-amino acid modification;primary metabolic pr…	cell part;cell surface;cytoplasmic membrane-bounded vesicle;intracellular membrane-bounded organelle;intracellular organelle;organelle;vesicle	Antigen processing and presentation;Protein processing in endoplasmic reticulum	3D-structure;Completeproteome;Directproteinsequencing;Disulfidebond;Endoplasmicreticulum;Isomerase;Polymorphism;Redox-activecenter;Referenceproteome;Repeat;Signal	HMGB1-HMGB2-HSC70-ERP60-GAPDH complex	0	1124300000	22	0.646192	P30101	P30101	Protein disulfide-isomerase A3	PDIA3	>sp|P30101|PDIA3_HUMAN Protein disulfide-isomerase A3 OS=Homo sapiens GN=PDIA3 PE=1 SV=4
	anatomical structure development;biological regulation;cell motility;cellular component movement;cellular component organization;cellular membrane organization;cellular process;developmental process;establishment of localization;interspecies interaction between organisms;locomotion;membrane organization;multi-organism process;protein targeting;protein transport;regulation of protein modification …	cell part;cytoplasmic membrane-bounded vesicle;cytosol;intracellular membrane-bounded organelle;intracellular organelle;macromolecular complex;membrane;mitochondrion;organelle;protein complex;vesicle	Cell cycle;Neurotrophin signaling pathway;Oocyte meiosis	3D-structure;Acetylation;Alternativesplicing;Completeproteome;Cytoplasm;Directproteinsequencing;Host-virusinteraction;Phosphoprotein;Referenceproteome	BRAF-MAP2K1-MAP2K2-YWHAE complex;BRAF-RAF1-14-3-3 complex;Emerin complex 25;Emerin complex 52;HSF1-YWHAE complex;Kinase maturation complex 1;MAP2K1-BRAF-RAF1-YWHAE-KSR1 complex;RAF1-MAP2K1-YWHAE complex	0	3198700000	14	0.645352	P62258;K7EM20;I3L3T1;B4DJF2;K7EIT4;I3L0W5	P62258	14-3-3 protein epsilon	YWHAE	>sp|P62258|1433E_HUMAN 14-3-3 protein epsilon OS=Homo sapiens GN=YWHAE PE=1 SV=1
aminoacyl-tRNA hydrolase activity;carboxylic ester hydrolase activity;catalytic activity;hydrolase activity;hydrolase activity, acting on ester bonds	biological regulation;cell death;cellular process;death	cell part;cytosol;intracellular membrane-bounded organelle;intracellular organelle;mitochondrion;organelle		3D-structure;Apoptosis;Completeproteome;Hydrolase;Mitochondrion;Phosphoprotein;Referenceproteome;Transitpeptide		1.86e-85	28114000	3	0.643285	J3KQ48;Q9Y3E5	J3KQ48;Q9Y3E5	Peptidyl-tRNA hydrolase 2, mitochondrial	PTRH2	>tr|J3KQ48|J3KQ48_HUMAN Peptidyl-tRNA hydrolase 2, mitochondrial OS=Homo sapiens GN=PTRH2 PE=1 SV=1;>sp|Q9Y3E5|PTH2_HUMAN Peptidyl-tRNA hydrolase 2, mitochondrial OS=Homo sapiens GN=PTRH2 PE=1 SV=1
catalytic activity;transferase activity;transferase activity, transferring acyl groups;transferase activity, transferring acyl groups other than amino-acyl groups	anatomical structure development;biosynthetic process;cellular lipid metabolic process;cellular metabolic process;cellular process;developmental process;lipid metabolic process;metabolic process;primary metabolic process;small molecule metabolic process	cell part;membrane	Glycerophospholipid metabolism	Acyltransferase;Alternativesplicing;Completeproteome;Glycoprotein;Lipidbiosynthesis;Lipidmetabolism;Membrane;Phospholipidbiosynthesis;Phospholipidmetabolism;Polymorphism;Referenceproteome;Transferase;Transmembrane;Transmembranehelix		1.26e-19	71992000	5	0.641478	Q96N66;A9C4B8;M0R1Z5;C9J4E9;H7C2M4	Q96N66	Lysophospholipid acyltransferase 7	MBOAT7	>sp|Q96N66|MBOA7_HUMAN Lysophospholipid acyltransferase 7 OS=Homo sapiens GN=MBOAT7 PE=1 SV=2
adenyl nucleotide binding;adenyl ribonucleotide binding;adenylylsulfate kinase activity;adenylyltransferase activity;ATP binding;binding;catalytic activity;kinase activity;nucleotide binding;nucleotidyltransferase activity;phosphotransferase activity, alcohol group as acceptor;purine nucleotide binding;purine ribonucleoside triphosphate binding;purine ribonucleotide binding;ribonucleotide binding…	anatomical structure development;biosynthetic process;cellular metabolic process;cellular nitrogen compound metabolic process;cellular process;developmental process;heterocycle metabolic process;metabolic process;nitrogen compound metabolic process;nucleobase-containing compound metabolic process;nucleobase-containing small molecule metabolic process;nucleotide metabolic process;primary metabolic…	cell part;cytosol	Purine metabolism;Selenocompound metabolism;Sulfur metabolism	3D-structure;ATP-binding;Completeproteome;Kinase;Multifunctionalenzyme;Nucleotide-binding;Nucleotidyltransferase;Polymorphism;Referenceproteome;Transferase		1.1e-37	40195000	7	0.633243	O43252	O43252	Bifunctional 3-phosphoadenosine 5-phosphosulfate synthase 1;Sulfate adenylyltransferase;Adenylyl-sulfate kinase	PAPSS1	>sp|O43252|PAPS1_HUMAN Bifunctional 3-phosphoadenosine 5-phosphosulfate synthase 1 OS=Homo sapiens GN=PAPSS1 PE=1 SV=2
binding;catalytic activity;coenzyme binding;cofactor binding;diiodophenylpyruvate reductase activity;L-malate dehydrogenase activity;malate dehydrogenase activity;malic enzyme activity;NAD binding;nucleotide binding;oxidoreductase activity;oxidoreductase activity, acting on CH-OH group of donors;oxidoreductase activity, acting on the CH-OH group of donors, NAD or NADP as acceptor	alcohol metabolic process;biosynthetic process;carbohydrate metabolic process;catabolic process;cellular ketone metabolic process;cellular metabolic process;cellular nitrogen compound metabolic process;cellular process;cofactor metabolic process;heterocycle metabolic process;metabolic process;nitrogen compound metabolic process;nucleobase-containing compound metabolic process;nucleobase-containin…	cell part;centrosome;cytoplasm;cytosol;intracellular membrane-bounded organelle;intracellular non-membrane-bounded organelle;intracellular organelle;microtubule organizing center;mitochondrion;organelle	Carbon fixation in photosynthetic organisms;Citrate cycle (TCA cycle);Glyoxylate and dicarboxylate metabolism;Proximal tubule bicarbonate reclamation;Pyruvate metabolism	Acetylation;Alternativesplicing;Completeproteome;Cytoplasm;Directproteinsequencing;NAD;Oxidoreductase;Phosphoprotein;Referenceproteome;Tricarboxylicacidcycle;Ublconjugation		9.25e-222	733590000	10	0.632148	P40925;B9A041;B8ZZ51;C9JF79;C9JRL4;C9JLV6	P40925;B9A041;B8ZZ51	Malate dehydrogenase, cytoplasmic	MDH1	>sp|P40925|MDHC_HUMAN Malate dehydrogenase, cytoplasmic OS=Homo sapiens GN=MDH1 PE=1 SV=4;>tr|B9A041|B9A041_HUMAN Malate dehydrogenase, cytoplasmic OS=Homo sapiens GN=MDH1 PE=1 SV=1;>tr|B8ZZ51|B8ZZ51_HUMAN Malate dehydrogenase, cytoplasmic OS=Homo sapiens
binding;dystroglycan binding;glycoprotein binding;protein binding	biological regulation;establishment of localization;multicellular organismal process;regulation of body fluid levels;secretion;transport	cell part;endoplasmic reticulum;extracellular region;intracellular membrane-bounded organelle;intracellular organelle;mitochondrion;organelle		3D-structure;Completeproteome;Directproteinsequencing;Disulfidebond;Endoplasmicreticulum;Proto-oncogene;Referenceproteome;Secreted;Signal		7.51e-12	11276000	4	0.629684	O95994;B5MC07;H7C3Z9;C9J3E2;Q8TD06;B5MC62;H7C040	O95994;B5MC07;H7C3Z9;C9J3E2	Anterior gradient protein 2 homolog	AGR2	>sp|O95994|AGR2_HUMAN Anterior gradient protein 2 homolog OS=Homo sapiens GN=AGR2 PE=1 SV=1;>tr|B5MC07|B5MC07_HUMAN Anterior gradient protein 2 homolog OS=Homo sapiens GN=AGR2 PE=1 SV=1;>tr|H7C3Z9|H7C3Z9_HUMAN Anterior gradient protein 2 homolog (Fragment)
catalytic activity;cytidylyltransferase activity;N-acetylneuraminate synthase activity;N-acylneuraminate cytidylyltransferase activity;N-acylneuraminate-9-phosphate synthase activity;nucleotidyltransferase activity;transferase activity;transferase activity, transferring alkyl or aryl (other than methyl) groups;transferase activity, transferring phosphorus-containing groups	biosynthetic process;carbohydrate metabolic process;cellular lipid metabolic process;cellular metabolic process;cellular process;lipid metabolic process;macromolecule metabolic process;metabolic process;polysaccharide metabolic process;primary metabolic process	cell part;cytoplasm;cytosol	Amino sugar and nucleotide sugar metabolism	3D-structure;Acetylation;Completeproteome;Directproteinsequencing;Polymorphism;Referenceproteome;Transferase		6.97e-126	172220000	8	0.62847	Q9NR45;Q5TBR1;Q5TBR0	Q9NR45;Q5TBR1	Sialic acid synthase	NANS	>sp|Q9NR45|SIAS_HUMAN Sialic acid synthase OS=Homo sapiens GN=NANS PE=1 SV=2;>tr|Q5TBR1|Q5TBR1_HUMAN Sialic acid synthase (Fragment) OS=Homo sapiens GN=NANS PE=1 SV=1
actin binding;binding;cytoskeletal protein binding;protein binding	biological regulation;cellular component assembly;cellular component movement;cellular component organization;cellular process;coagulation;cytoskeleton organization;multicellular organismal process;organelle organization;regulation of body fluid levels;regulation of organelle organization	cell part;cell projection;cytoskeleton;cytosol;F-actin capping protein complex;intracellular non-membrane-bounded organelle;intracellular organelle;macromolecular complex;membrane;organelle;protein complex		Acetylation;Actin-binding;Actincapping;Alternativesplicing;Completeproteome;Cytoplasm;Cytoskeleton;Directproteinsequencing;Phosphoprotein;Referenceproteome	Dynactin complex (DCTN1, DCTN2, DCTN3, DCTN4, DCTN6, CAPZA1, CAPZB, ACTR1A);RICH1/AMOT polarity complex, Flag-Rich1 precipitated	4.19e-38	6243100	1	0.627532	P47756;B1AK85	P47756;B1AK85	F-actin-capping protein subunit beta	CAPZB	>sp|P47756|CAPZB_HUMAN F-actin-capping protein subunit beta OS=Homo sapiens GN=CAPZB PE=1 SV=4;>tr|B1AK85|B1AK85_HUMAN F-actin-capping protein subunit beta OS=Homo sapiens GN=CAPZB PE=1 SV=1
		cell part;endoplasmic reticulum;intracellular membrane-bounded organelle;intracellular organelle;organelle		Completeproteome;Referenceproteome		3.97e-181	10391000	1	0.622114	F8W914;H7C106	F8W914		RTN4	>tr|F8W914|F8W914_HUMAN Reticulon OS=Homo sapiens GN=RTN4 PE=1 SV=1
adenyl nucleotide binding;adenyl ribonucleotide binding;ATP binding;binding;nucleotide binding;purine nucleotide binding;purine ribonucleoside triphosphate binding;purine ribonucleotide binding;ribonucleotide binding	biological regulation;cellular component movement;cellular component organization;cellular process;cytoskeleton organization;immune system process;organelle organization;regulation of organelle organization;response to stimulus;response to stress	cell part;cell projection;cytosol;macromolecular complex;protein complex		Acetylation;Actin-binding;Alternativesplicing;ATP-binding;Cellprojection;Completeproteome;Cytoplasm;Cytoskeleton;Directproteinsequencing;Nucleotide-binding;Referenceproteome	Arp2/3 protein complex	7.26e-72	154920000	8	0.621807	P61160;F5H6T1	P61160;F5H6T1	Actin-related protein 2	ACTR2	>sp|P61160|ARP2_HUMAN Actin-related protein 2 OS=Homo sapiens GN=ACTR2 PE=1 SV=1;>tr|F5H6T1|F5H6T1_HUMAN ARP2 actin-related protein 2 homolog (Yeast), isoform CRA_d OS=Homo sapiens GN=ACTR2 PE=1 SV=2
	anatomical structure morphogenesis;biological regulation;cell activation;cell morphogenesis;cell motility;cellular component morphogenesis;cellular component movement;cellular component organization;cellular membrane organization;cellular process;cytoskeleton organization;developmental process;endocytosis;establishment of localization;establishment or maintenance of cell polarity;exocytosis;locom…	cell part;cytoskeleton;intracellular non-membrane-bounded organelle;intracellular organelle;membrane;organelle;plasma membrane		3D-structure;Acetylation;Actin-binding;Alternativesplicing;Cellmembrane;Completeproteome;Directproteinsequencing;Membrane;Phosphoprotein;Polymorphism;Referenceproteome	Cofilin-actin-CAP1 complex	0	1194500000	17	0.61746	Q01518;Q5T0R1;Q5T0R2;Q5T0R3;Q5T0R4;Q5T0R5;Q5T0R6;Q5T0R7;Q5T0S3;Q5T0R8	Q01518	Adenylyl cyclase-associated protein 1	CAP1	>sp|Q01518|CAP1_HUMAN Adenylyl cyclase-associated protein 1 OS=Homo sapiens GN=CAP1 PE=1 SV=5
androgen receptor binding;binding;cation binding;hormone receptor binding;ion binding;metal ion binding;nuclear hormone receptor binding;protein binding;protein binding transcription factor activity;receptor binding;steroid hormone receptor binding;transcription coactivator activity;transcription cofactor activity;transcription factor binding transcription factor activity;transition metal ion bin…	anatomical structure development;anatomical structure formation involved in morphogenesis;biological regulation;biosynthetic process;cell development;cell differentiation;cellular lipid metabolic process;cellular metabolic process;cellular nitrogen compound metabolic process;cellular process;developmental process;lipid metabolic process;macromolecule metabolic process;metabolic process;nitrogen c…	cell part;cytoskeleton;intracellular non-membrane-bounded organelle;intracellular organelle;nucleoplasm;organelle	Osteoclast differentiation	3D-structure;Completeproteome;Cytoplasm;LIMdomain;Metal-binding;Nucleus;Phosphoprotein;Polymorphism;Referenceproteome;Repeat;Transcription;Transcriptionregulation;Zinc;Zinc-finger	FHL2 homodimer complex;FHL2-ACT complex;FHL2-CREB complex;FHL2-FHL3 complex;FHL2-p53-HIPK2 complex;FOXO1-FHL2-SIRT1 complex	1.08e-49	33425000	4	0.607236	A0A0A0MSG2;J3KNW4;Q14192	A0A0A0MSG2;J3KNW4;Q14192	Four and a half LIM domains protein 2	FHL2	>tr|A0A0A0MSG2|A0A0A0MSG2_HUMAN Four and a half LIM domains protein 2 OS=Homo sapiens GN=FHL2 PE=1 SV=1;>tr|J3KNW4|J3KNW4_HUMAN Four and a half LIM domains protein 2 OS=Homo sapiens GN=FHL2 PE=1 SV=1;>sp|Q14192|FHL2_HUMAN Four and a half LIM domains protei
binding;nucleic acid binding;RNA binding;translation factor activity, nucleic acid binding;translation initiation factor activity	biological regulation;cellular process;regulation of translation;translational initiation	cell part;cytoplasm;cytosol;macromolecular complex;protein complex	Measles;RNA transport	Completeproteome;Cytoplasm;Initiationfactor;Phosphoprotein;Proteinbiosynthesis;Referenceproteome	eIF3 complex (EIF3S6, EIF3S5, EIF3S4, EIF3S3, EIF3S6IP, EIF3S2, EIF3S9, EIF3S12, EIF3S10, EIF3S8, EIF3S1, EIF3S7);eIF3 complex (EIF3S6, EIF3S5, EIF3S4, EIF3S3, EIF3S6IP, EIF3S2, EIF3S9, EIF3S12, EIF3S10, EIF3S8, EIF3S1, EIF3S7, PCID1)	5.42e-105	61480000	9	0.59892	B3KS98;O15372;A0A087WZK9;E5RJT0;E5RGU4;E5RFH0;E5RFW7	B3KS98;O15372;A0A087WZK9;E5RJT0	Eukaryotic translation initiation factor 3 subunit H	EIF3S3;EIF3H	>tr|B3KS98|B3KS98_HUMAN Eukaryotic translation initiation factor 3 subunit H OS=Homo sapiens GN=EIF3H PE=1 SV=1;>sp|O15372|EIF3H_HUMAN Eukaryotic translation initiation factor 3 subunit H OS=Homo sapiens GN=EIF3H PE=1 SV=1;>tr|A0A087WZK9|A0A087WZK9_HUMAN E
actin binding;actin filament binding;beta-tubulin binding;binding;catalytic activity;cytoskeletal protein binding;DNA binding;hydrolase activity;microtubule binding;nucleic acid binding;protein binding;tubulin binding	anatomical structure development;anatomical structure morphogenesis;cell death;cellular component morphogenesis;cellular component movement;cellular component organization;cellular process;cytoskeleton organization;cytoskeleton-dependent intracellular transport;death;developmental process;establishment of localization;organelle organization;transport	cell body;cell part;cell projection;cytosol;intracellular membrane-bounded organelle;intracellular non-membrane-bounded organelle;intracellular organelle;macromolecular complex;neuron projection;neuronal cell body;nucleus;organelle;protein complex;synapse		Apoptosis;Completeproteome;Cytoplasm;Cytoskeleton;DNA-binding;Microtubule;Nucleus;Phosphoprotein;Polymorphism;Referenceproteome		8.02e-89	62254000	9	0.585144	Q66K74;M0QY41;M0QXQ9;M0R1M7;M0R1J2;M0QZ50	Q66K74	Microtubule-associated protein 1S;MAP1S heavy chain;MAP1S light chain	MAP1S	>sp|Q66K74|MAP1S_HUMAN Microtubule-associated protein 1S OS=Homo sapiens GN=MAP1S PE=1 SV=2
actin binding;binding;cytoskeletal protein binding;protein binding	biological regulation;cellular component organization;cellular process;cytoskeleton organization;immune system process;organelle organization;regulation of organelle organization;response to stimulus;response to stress	cell part;cytoskeleton;cytosol;intracellular non-membrane-bounded organelle;intracellular organelle;organelle	Bacterial invasion of epithelial cells;Fc gamma R-mediated phagocytosis;Pathogenic Escherichia coli infection;Regulation of actin cytoskeleton;Shigellosis	Actin-binding;Completeproteome;Cytoplasm;Cytoskeleton;Referenceproteome;Repeat;WDrepeat		1.38e-72	81483000	6	0.578907	Q92747;E9PF58;F8WFD3	Q92747;E9PF58	Actin-related protein 2/3 complex subunit 1A	ARPC1A	>sp|Q92747|ARC1A_HUMAN Actin-related protein 2/3 complex subunit 1A OS=Homo sapiens GN=ARPC1A PE=1 SV=2;>tr|E9PF58|E9PF58_HUMAN Actin-related protein 2/3 complex subunit 1A OS=Homo sapiens GN=ARPC1A PE=1 SV=1
adenyl nucleotide binding;adenyl ribonucleotide binding;ADP binding;amine binding;amino acid binding;ATP binding;binding;carboxylic acid binding;catalytic activity;coenzyme binding;cofactor binding;glutamate dehydrogenase (NAD+) activity;glutamate dehydrogenase [NAD(P)+] activity;GTP binding;guanyl nucleotide binding;guanyl ribonucleotide binding;identical protein binding;leucine binding;NAD bind…	amine metabolic process;biological regulation;biosynthetic process;catabolic process;cellular amino acid metabolic process;cellular ketone metabolic process;cellular metabolic process;cellular nitrogen compound metabolic process;cellular process;metabolic process;nitrogen compound metabolic process;organic acid metabolic process;primary metabolic process;regulation of transport;small molecule met…	cell part;intracellular membrane-bounded organelle;intracellular organelle;mitochondrion;organelle	Alanine, aspartate and glutamate metabolism;Arginine and proline metabolism;D-Glutamine and D-glutamate metabolism;Nitrogen metabolism;Proximal tubule bicarbonate reclamation	3D-structure;Acetylation;ADP-ribosylation;ATP-binding;Completeproteome;Directproteinsequencing;Diseasemutation;GTP-binding;Mitochondrion;NADP;Nucleotide-binding;Oxidoreductase;Phosphoprotein;Polymorphism;Referenceproteome;Transitpeptide		2.3e-147	399250000	15	0.578846	P00367;P49448	P00367;P49448	Glutamate dehydrogenase 1, mitochondrial;Glutamate dehydrogenase 2, mitochondrial	GLUD1;GLUD2	>sp|P00367|DHE3_HUMAN Glutamate dehydrogenase 1, mitochondrial OS=Homo sapiens GN=GLUD1 PE=1 SV=2;>sp|P49448|DHE4_HUMAN Glutamate dehydrogenase 2, mitochondrial OS=Homo sapiens GN=GLUD2 PE=1 SV=2
	biological adhesion;cell adhesion;cellular process;response to stimulus;response to stress	cell part;cell projection;cilium;macromolecular complex;protein complex		3D-structure;Completeproteome;Referenceproteome;Stressresponse		5.58e-76	50728000	3	0.577819	Q9Y547;X6R7Y7;A6NIR2	Q9Y547;X6R7Y7;A6NIR2	Heat shock protein beta-11	HSPB11	>sp|Q9Y547|IFT25_HUMAN Intraflagellar transport protein 25 homolog OS=Homo sapiens GN=HSPB11 PE=1 SV=1;>tr|X6R7Y7|X6R7Y7_HUMAN Intraflagellar transport protein 25 homolog OS=Homo sapiens GN=HSPB11 PE=1 SV=1;>tr|A6NIR2|A6NIR2_HUMAN Chromosome 1 open reading
3'-5' exonuclease activity;3'-5'-exoribonuclease activity;binding;catalytic activity;endonuclease activity;enzyme regulator activity;exonuclease activity;exonuclease activity, active with either ribo- or deoxyribonucleic acids and producing 5'-phosphomonoesters;exoribonuclease activity;exoribonuclease activity, producing 5'-phosphomonoesters;GTPase regulator activity;guanyl-nucleotide exchange fa…	catabolic process;cellular metabolic process;cellular nitrogen compound metabolic process;cellular process;macromolecule metabolic process;metabolic process;mRNA metabolic process;nitrogen compound metabolic process;nucleobase-containing compound metabolic process;primary metabolic process;RNA catabolic process;RNA metabolic process;RNA processing;rRNA processing	cell part;cytosol;exosome (RNase complex);macromolecular complex;nucleoplasm;protein complex	RNA degradation	Acetylation;Alternativesplicing;Completeproteome;Cytoplasm;Endonuclease;Exonuclease;Exosome;Hydrolase;Magnesium;Manganese;Nuclease;Nucleus;Polymorphism;Referenceproteome;RNA-binding;rRNAprocessing	Exosome	2.71e-139	129250000	16	0.576996	Q9Y2L1;G3V1J5;F2Z2C0	Q9Y2L1;G3V1J5;F2Z2C0	Exosome complex exonuclease RRP44	DIS3	>sp|Q9Y2L1|RRP44_HUMAN Exosome complex exonuclease RRP44 OS=Homo sapiens GN=DIS3 PE=1 SV=2;>tr|G3V1J5|G3V1J5_HUMAN Exosome complex exonuclease RRP44 OS=Homo sapiens GN=DIS3 PE=1 SV=1;>tr|F2Z2C0|F2Z2C0_HUMAN Exosome complex exonuclease RRP44 OS=Homo sapiens
acetyltransferase activity;catalytic activity;histone acetyltransferase activity;lysine N-acetyltransferase activity;N-acetyltransferase activity;N-acyltransferase activity;transferase activity;transferase activity, transferring acyl groups;transferase activity, transferring acyl groups other than amino-acyl groups	biological regulation;cellular component organization;cellular metabolic process;cellular nitrogen compound metabolic process;cellular process;DNA metabolic process;DNA packaging;gene silencing;macromolecule metabolic process;metabolic process;nitrogen compound metabolic process;nucleobase-containing compound metabolic process;primary metabolic process;regulation of gene expression, epigenetic;re…	cell part;cytoplasm;intracellular membrane-bounded organelle;intracellular organelle;nucleoplasm;nucleus;organelle		3D-structure;Acyltransferase;Alternativesplicing;Completeproteome;Cytoplasm;Nucleus;Polymorphism;Referenceproteome;Transferase	Histone H3.1 complex;Histone H3.3 complex	1.28e-50	51580000	3	0.57393	O14929;F8W9G7;F8WEW1	O14929	Histone acetyltransferase type B catalytic subunit	HAT1	>sp|O14929|HAT1_HUMAN Histone acetyltransferase type B catalytic subunit OS=Homo sapiens GN=HAT1 PE=1 SV=1
binding;catalytic activity;GTP binding;GTPase activity;guanyl nucleotide binding;guanyl ribonucleotide binding;hydrolase activity;hydrolase activity, acting on acid anhydrides;hydrolase activity, acting on acid anhydrides, in phosphorus-containing anhydrides;nucleoside-triphosphatase activity;nucleotide binding;purine nucleotide binding;purine ribonucleoside triphosphate binding;purine ribonucleo…	cellular component assembly;cellular component organization;cellular macromolecular complex assembly;cellular process;macromolecular complex assembly;protein complex assembly;protein polymerization	cell part;cytoplasm;cytoskeleton;intracellular non-membrane-bounded organelle;intracellular organelle;macromolecular complex;membrane;organelle;plasma membrane;protein complex	Gap junction;Pathogenic Escherichia coli infection;Phagosome	Completeproteome;Cytoplasm;Cytoskeleton;GTP-binding;Microtubule;Nucleotide-binding;Phosphoprotein;Polymorphism;Referenceproteome		2.56e-72	863840000	2	0.57234	Q3ZCM7;Q5SQY0;A0A075B736	Q3ZCM7;Q5SQY0;A0A075B736	Tubulin beta-8 chain	TUBB8;RP11-631M21.2	>sp|Q3ZCM7|TBB8_HUMAN Tubulin beta-8 chain OS=Homo sapiens GN=TUBB8 PE=1 SV=2;>tr|Q5SQY0|Q5SQY0_HUMAN Tubulin beta-8 chain OS=Homo sapiens GN=TUBB8 PE=1 SV=1;>tr|A0A075B736|A0A075B736_HUMAN Tubulin beta-8 chain OS=Homo sapiens GN=TUBB8 PE=1 SV=1
adenyl nucleotide binding;adenyl ribonucleotide binding;ATP binding;ATPase activity;binding;binding, bridging;calcium ion binding;catalytic activity;cation binding;chaperone binding;hydrolase activity;hydrolase activity, acting on acid anhydrides;hydrolase activity, acting on acid anhydrides, in phosphorus-containing anhydrides;ion binding;metal ion binding;misfolded protein binding;nucleoside-tr…	anatomical structure development;biological regulation;catabolic process;cell activation;cell communication;cellular metabolic process;cellular process;developmental process;establishment of localization;exocytosis;macromolecule metabolic process;metabolic process;primary metabolic process;protein metabolic process;proteolysis;proteolysis involved in cellular protein catabolic process;regulation …	cell part;cell surface;cytoplasmic membrane-bounded vesicle;intracellular membrane-bounded organelle;intracellular organelle;macromolecular complex;midbody;nucleus;organelle;protein complex;vesicle	Prion diseases;Protein export;Protein processing in endoplasmic reticulum	3D-structure;ATP-binding;Completeproteome;Cytoplasm;Directproteinsequencing;Endoplasmicreticulum;Nucleotide-binding;Phosphoprotein;Polymorphism;Referenceproteome;Signal	CEN complex;DGCR8 multiprotein complex;H2AX complex I;H2AX complex II;H2AX complex, isolated from cells without IR exposure;HCF-1 complex;SNW1 complex	0	2737100000	21	0.567409	P11021	P11021	78 kDa glucose-regulated protein	HSPA5	>sp|P11021|GRP78_HUMAN 78 kDa glucose-regulated protein OS=Homo sapiens GN=HSPA5 PE=1 SV=2
catalytic activity;disulfide oxidoreductase activity;electron carrier activity;intramolecular oxidoreductase activity;intramolecular oxidoreductase activity, interconverting keto- and enol-groups;intramolecular oxidoreductase activity, transposing S-S bonds;isomerase activity;oxidoreductase activity;oxidoreductase activity, acting on a sulfur group of donors;protein disulfide isomerase activity;p…	biological regulation;cellular homeostasis;cellular metabolic process;cellular process;establishment of localization;glycerol ether metabolic process;homeostatic process;macromolecule metabolic process;metabolic process;primary metabolic process;protein folding;protein metabolic process;protein transport;secretion;small molecule metabolic process;transport	cell part;cell surface;cytoplasmic membrane-bounded vesicle;intracellular membrane-bounded organelle;intracellular organelle;organelle;vesicle	Protein processing in endoplasmic reticulum;Vibrio cholerae infection	3D-structure;Acetylation;Completeproteome;Directproteinsequencing;Disulfidebond;Endoplasmicreticulum;Isomerase;Polymorphism;Redox-activecenter;Referenceproteome;Repeat;Signal		2.82e-243	318910000	18	0.566103	P13667	P13667	Protein disulfide-isomerase A4	PDIA4	>sp|P13667|PDIA4_HUMAN Protein disulfide-isomerase A4 OS=Homo sapiens GN=PDIA4 PE=1 SV=2
adenyl nucleotide binding;adenyl ribonucleotide binding;ATP binding;binding;nucleotide binding;purine nucleotide binding;purine ribonucleoside triphosphate binding;purine ribonucleotide binding;ribonucleotide binding	cellular metabolic process;cellular process;macromolecule metabolic process;metabolic process;primary metabolic process;protein folding;protein metabolic process;response to chemical stimulus;response to stimulus;response to stress	cell part;cytoplasm;intracellular membrane-bounded organelle;intracellular organelle;nucleus;organelle	Protein processing in endoplasmic reticulum	ATP-binding;Chaperone;Completeproteome;Cytoplasm;Nucleotide-binding;Nucleus;Phosphoprotein;Polymorphism;Referenceproteome;Stressresponse		6.34e-144	130920000	17	0.563293	O95757;E9PDE8;D6RJ96	O95757;E9PDE8;D6RJ96	Heat shock 70 kDa protein 4L	HSPA4L	>sp|O95757|HS74L_HUMAN Heat shock 70 kDa protein 4L OS=Homo sapiens GN=HSPA4L PE=1 SV=3;>tr|E9PDE8|E9PDE8_HUMAN Heat shock 70 kDa protein 4L OS=Homo sapiens GN=HSPA4L PE=1 SV=1;>tr|D6RJ96|D6RJ96_HUMAN Heat shock 70 kDa protein 4L (Fragment) OS=Homo sapiens
antioxidant activity;carboxylic ester hydrolase activity;catalytic activity;glutathione peroxidase activity;hydrolase activity;hydrolase activity, acting on ester bonds;lipase activity;oxidoreductase activity;oxidoreductase activity, acting on paired donors, with incorporation or reduction of molecular oxygen;oxidoreductase activity, acting on peroxide as acceptor;peroxidase activity;peroxiredoxi…	catabolic process;cellular lipid metabolic process;cellular metabolic process;cellular process;lipid metabolic process;metabolic process;primary metabolic process;response to chemical stimulus;response to oxidative stress;response to stimulus;response to stress	cell part;cytoplasmic membrane-bounded vesicle;cytosol;intracellular membrane-bounded organelle;intracellular organelle;lysosome;organelle;vacuole;vesicle	Methane metabolism;Phenylalanine metabolism;Phenylpropanoid biosynthesis	3D-structure;Acetylation;Antioxidant;Completeproteome;Cytoplasm;Cytoplasmicvesicle;Directproteinsequencing;Disulfidebond;Hydrolase;Lipiddegradation;Lipidmetabolism;Lysosome;Multifunctionalenzyme;Oxidoreductase;Peroxidase;Phosphoprotein;Redox-activecenter;Referenceproteome		7.3e-170	1134400000	15	0.559111	P30041	P30041	Peroxiredoxin-6	PRDX6	>sp|P30041|PRDX6_HUMAN Peroxiredoxin-6 OS=Homo sapiens GN=PRDX6 PE=1 SV=3
cysteine-type endopeptidase inhibitor activity;endopeptidase inhibitor activity;endopeptidase regulator activity;enzyme inhibitor activity;enzyme regulator activity;peptidase inhibitor activity;peptidase regulator activity	behavior;biological regulation;multicellular organismal process;response to stimulus	cell part;cytoplasm;intracellular non-membrane-bounded organelle;intracellular organelle;nucleolus;organelle		3D-structure;Acetylation;Completeproteome;Cytoplasm;Directproteinsequencing;Diseasemutation;Epilepsy;Nucleus;Proteaseinhibitor;Referenceproteome;Thiolproteaseinhibitor		3.15e-220	514840000	5	0.555728	P04080	P04080	Cystatin-B	CSTB	>sp|P04080|CYTB_HUMAN Cystatin-B OS=Homo sapiens GN=CSTB PE=1 SV=2
binding;catalytic activity;coenzyme binding;cofactor binding;cytoskeletal protein binding;glyceraldehyde-3-phosphate dehydrogenase (NAD+) (phosphorylating) activity;microtubule binding;NAD binding;NADP binding;nucleotide binding;oxidoreductase activity;oxidoreductase activity, acting on the aldehyde or oxo group of donors;oxidoreductase activity, acting on the aldehyde or oxo group of donors, NAD…	alcohol metabolic process;anatomical structure development;biological regulation;biosynthetic process;carbohydrate metabolic process;catabolic process;cell death;cell development;cell motility;cellular component movement;cellular component organization;cellular metabolic process;cellular process;cytoskeleton organization;death;developmental process;generation of precursor metabolites and energy;l…	cell part;cytoskeleton;cytosol;extracellular organelle;intracellular membrane-bounded organelle;intracellular non-membrane-bounded organelle;intracellular organelle;lipid particle;macromolecular complex;membrane;nucleus;organelle;plasma membrane;ribonucleoprotein complex;vesicle	Alzheimer's disease;Glycolysis / Gluconeogenesis	3D-structure;Acetylation;ADP-ribosylation;Apoptosis;Completeproteome;Cytoplasm;Cytoskeleton;Directproteinsequencing;Glycolysis;Membrane;Methylation;NAD;Nucleus;Oxidoreductase;Phosphoprotein;Polymorphism;Referenceproteome;S-nitrosylation;Transferase;Translationregulation;Ublconjugation	Ecsit complex (ECSIT, MT-CO2, GAPDH, TRAF6, NDUFAF1);GAIT complex;HMGB1-HMGB2-HSC70-ERP60-GAPDH complex	0	6129100000	15	0.55544	P04406;E7EUT5;O14556	P04406;E7EUT5	Glyceraldehyde-3-phosphate dehydrogenase	GAPDH	>sp|P04406|G3P_HUMAN Glyceraldehyde-3-phosphate dehydrogenase OS=Homo sapiens GN=GAPDH PE=1 SV=3;>tr|E7EUT5|E7EUT5_HUMAN Glyceraldehyde-3-phosphate dehydrogenase OS=Homo sapiens GN=GAPDH PE=1 SV=1
binding;calcium ion binding;cation binding;ion binding;metal ion binding		cell part;cytoplasm		3D-structure;Actin-binding;Calcium;Completeproteome;Cytoplasm;Directproteinsequencing;Isopeptidebond;Metal-binding;Phosphoprotein;Polymorphism;Referenceproteome;Repeat;Ublconjugation		8.86e-275	584020000	24	0.553709	P13797;A0A0A0MSQ0;H7C4N2;U3KQI3;C9JAM8	P13797;A0A0A0MSQ0	Plastin-3	PLS3	>sp|P13797|PLST_HUMAN Plastin-3 OS=Homo sapiens GN=PLS3 PE=1 SV=4;>tr|A0A0A0MSQ0|A0A0A0MSQ0_HUMAN Plastin-3 OS=Homo sapiens GN=PLS3 PE=1 SV=1
binding;carbohydrate binding;cytoskeletal protein binding;dynactin binding;dynein binding;enzyme binding;glycosaminoglycan binding;heparin binding;identical protein binding;microtubule binding;pattern binding;phospholipase binding;phosphoprotein binding;polysaccharide binding;protein binding;protein dimerization activity;protein homodimerization activity;tubulin binding	alcohol metabolic process;amine metabolic process;anatomical structure development;anatomical structure formation involved in morphogenesis;anatomical structure morphogenesis;behavior;biological regulation;catabolic process;cell communication;cell differentiation;cell division;cell motility;cell proliferation;cell-cell signaling;cellular component assembly;cellular component disassembly;cellular …	cell body;cell cortex;cell leading edge;cell part;cell projection;centrosome;cilium;cytoplasm;cytosol;intracellular non-membrane-bounded organelle;intracellular organelle;kinetochore;macromolecular complex;membrane;microtubule organizing center;neuronal cell body;nuclear envelope;organelle;protein complex;site of polarized growth;vesicle	Ether lipid metabolism	Acetylation;Alternativesplicing;Cellcycle;Celldivision;Coiledcoil;Completeproteome;Cytoplasm;Cytoskeleton;Developmentalprotein;Differentiation;Diseasemutation;Lipiddegradation;Lipidmetabolism;Lissencephaly;Membrane;Microtubule;Mitosis;Neurogenesis;Nucleus;Phosphoprotein;Referenceproteome;Repeat;Transport;WDrepeat		3.29e-86	212270000	9	0.548747	P43034;I3L3N5;I3L495	P43034	Platelet-activating factor acetylhydrolase IB subunit alpha	PAFAH1B1	>sp|P43034|LIS1_HUMAN Platelet-activating factor acetylhydrolase IB subunit alpha OS=Homo sapiens GN=PAFAH1B1 PE=1 SV=2
binding;binding, bridging;calcium ion binding;calcium-dependent phospholipid binding;cation binding;enzyme inhibitor activity;enzyme regulator activity;ion binding;lipase inhibitor activity;lipid binding;metal ion binding;phospholipase A2 inhibitor activity;phospholipase inhibitor activity;phospholipid binding;protein binding;protein binding, bridging;receptor binding;structural molecule activity	anatomical structure development;biological regulation;cell activation;cell cycle;cell differentiation;cellular component movement;cellular metabolic process;cellular process;developmental process;establishment of localization;homeostatic process;hormone transport;immune system process;lipid transport;macromolecule metabolic process;macromolecule modification;metabolic process;organic acid transp…	cell part;cell projection;cilium;cytoplasm;cytoskeleton;extracellular organelle;extracellular space;intracellular membrane-bounded organelle;intracellular non-membrane-bounded organelle;intracellular organelle;macromolecular complex;membrane;nucleus;organelle;plasma membrane;protein complex;vesicle		3D-structure;Acetylation;Annexin;Calcium;Calcium/phospholipid-binding;Cellmembrane;Cellprojection;Cilium;Completeproteome;Cytoplasm;Directproteinsequencing;Isopeptidebond;Membrane;Nucleus;PhospholipaseA2inhibitor;Phosphoprotein;Referenceproteome;Repeat		0	3923200000	20	0.540739	P04083;Q5T3N1;Q5T3N0	P04083;Q5T3N1	Annexin A1;Annexin	ANXA1	>sp|P04083|ANXA1_HUMAN Annexin A1 OS=Homo sapiens GN=ANXA1 PE=1 SV=2;>tr|Q5T3N1|Q5T3N1_HUMAN Annexin (Fragment) OS=Homo sapiens GN=ANXA1 PE=1 SV=1
binding;nucleic acid binding;RNA binding;RNA cap binding;translation factor activity, nucleic acid binding;translation initiation factor activity	anatomical structure development;biological regulation;catabolic process;cellular metabolic process;cellular nitrogen compound metabolic process;cellular process;developmental process;establishment of localization;interspecies interaction between organisms;macromolecule metabolic process;metabolic process;mRNA metabolic process;mRNA processing;multi-organism process;nitrogen compound metabolic pr…	cell part;cytoplasm;cytosol;intracellular non-membrane-bounded organelle;intracellular organelle;macromolecular complex;organelle;protein complex;ribonucleoprotein complex;RNAi effector complex	Insulin signaling pathway;mTOR signaling pathway;RNA transport	3D-structure;Alternativesplicing;Completeproteome;Cytoplasm;Directproteinsequencing;Host-virusinteraction;Initiationfactor;Phosphoprotein;Polymorphism;Proteinbiosynthesis;Referenceproteome;RNA-binding;Translationregulation	MNK1-eIF4F complex	1.66e-16	78048000	5	0.539278	P06730;D6RBW1;H0Y8J7;A6NMX2;H0Y8X3;D6RHE2;D6RFJ3	P06730;D6RBW1	Eukaryotic translation initiation factor 4E	EIF4E	>sp|P06730|IF4E_HUMAN Eukaryotic translation initiation factor 4E OS=Homo sapiens GN=EIF4E PE=1 SV=2;>tr|D6RBW1|D6RBW1_HUMAN Eukaryotic translation initiation factor 4E OS=Homo sapiens GN=EIF4E PE=1 SV=1
catalytic activity;disulfide oxidoreductase activity;electron carrier activity;oxidoreductase activity;oxidoreductase activity, acting on a sulfur group of donors;protein disulfide oxidoreductase activity	biological regulation;cellular homeostasis;cellular metabolic process;cellular process;generation of precursor metabolites and energy;glycerol ether metabolic process;homeostatic process;metabolic process;small molecule metabolic process	cell part;cytoplasm;intracellular membrane-bounded organelle;intracellular organelle;macromolecular complex;nucleus;organelle;proteasome complex;protein complex		3D-structure;Completeproteome;Cytoplasm;Directproteinsequencing;Disulfidebond;Electrontransport;Nucleus;Phosphoprotein;Proteasome;Redox-activecenter;Referenceproteome;Transport		2.31e-113	205140000	8	0.531999	O43396;K7ER96;K7EML9;K7EME7;K7EPB7;K7EKG2	O43396;K7ER96	Thioredoxin-like protein 1	TXNL1	>sp|O43396|TXNL1_HUMAN Thioredoxin-like protein 1 OS=Homo sapiens GN=TXNL1 PE=1 SV=3;>tr|K7ER96|K7ER96_HUMAN Thioredoxin-like protein 1 (Fragment) OS=Homo sapiens GN=TXNL1 PE=1 SV=1
	biological regulation;cellular component assembly;cellular component organization;cellular process;macromolecular complex assembly;protein complex assembly;regulation of organelle organization	cell part;cytoplasm;cytoplasmic membrane-bounded vesicle;F-actin capping protein complex;intracellular membrane-bounded organelle;intracellular non-membrane-bounded organelle;intracellular organelle;macromolecular complex;membrane;nucleolus;nucleus;organelle;protein complex;vesicle		3D-structure;Acetylation;Actin-binding;Actincapping;Alternativesplicing;Completeproteome;Cytoplasm;Directproteinsequencing;Nucleus;Phosphoprotein;Polymorphism;Referenceproteome;Repeat		6.52e-119	210010000	13	0.531533	P40121;E7ENU9;B8ZZL6;H7C0X8	P40121;E7ENU9	Macrophage-capping protein	CAPG	>sp|P40121|CAPG_HUMAN Macrophage-capping protein OS=Homo sapiens GN=CAPG PE=1 SV=2;>tr|E7ENU9|E7ENU9_HUMAN Macrophage-capping protein (Fragment) OS=Homo sapiens GN=CAPG PE=1 SV=1
binding;catalytic activity;cation binding;ion binding;metal ion binding;nucleotidyltransferase activity;transferase activity;transferase activity, transferring phosphorus-containing groups;uridylyltransferase activity;UTP:glucose-1-phosphate uridylyltransferase activity;UTP-monosaccharide-1-phosphate uridylyltransferase activity	alcohol metabolic process;biosynthetic process;carbohydrate metabolic process;cellular ketone metabolic process;cellular metabolic process;cellular nitrogen compound metabolic process;cellular process;energy reserve metabolic process;generation of precursor metabolites and energy;macromolecule metabolic process;metabolic process;nitrogen compound metabolic process;nucleobase-containing compound m…	cell part;cytosol	Amino sugar and nucleotide sugar metabolism;Galactose metabolism;Pentose and glucuronate interconversions;Starch and sucrose metabolism	3D-structure;Acetylation;Alternativesplicing;Completeproteome;Cytoplasm;Magnesium;Metal-binding;Nucleotidyltransferase;Phosphoprotein;Polymorphism;Referenceproteome;Transferase		1.96e-155	151750000	9	0.522347	E7EUC7;A0A087WYS1;Q16851;C9JQU9;C9J6Q0	E7EUC7;A0A087WYS1;Q16851	UTP--glucose-1-phosphate uridylyltransferase	UGP2	>tr|E7EUC7|E7EUC7_HUMAN UTP--glucose-1-phosphate uridylyltransferase OS=Homo sapiens GN=UGP2 PE=1 SV=1;>tr|A0A087WYS1|A0A087WYS1_HUMAN UTP--glucose-1-phosphate uridylyltransferase OS=Homo sapiens GN=UGP2 PE=1 SV=1;>sp|Q16851|UGPA_HUMAN UTP--glucose-1-phosp
adenyl nucleotide binding;adenyl ribonucleotide binding;ATP binding;binding;nucleotide binding;purine nucleotide binding;purine ribonucleoside triphosphate binding;purine ribonucleotide binding;ribonucleotide binding	anatomical structure morphogenesis;biological regulation;cell cycle;cell division;cellular component morphogenesis;cellular component movement;cellular component organization;cellular localization;cellular process;cytokinesis;cytoskeleton organization;developmental process;establishment or maintenance of cell polarity;immune system process;localization;meiotic cell cycle;organelle localization;or…	cell part;cell projection;cytoplasm;cytosol;intracellular non-membrane-bounded organelle;intracellular organelle;macromolecular complex;membrane;organelle;protein complex;synapse		Acetylation;Actin-binding;Alternativesplicing;ATP-binding;Cellprojection;Ciliumbiogenesis/degradation;Completeproteome;Cytoplasm;Cytoskeleton;Directproteinsequencing;Nucleotide-binding;Phosphoprotein;Polymorphism;Referenceproteome;Signal	Arp2/3 protein complex	5.43e-176	388380000	15	0.516529	P61158;B4DXW1;F8WDR7;Q9P1U1;C9IZN3;Q9C0K3;H7C4J1;A0A0A0MTI9;F8WE84;F8WEW2	P61158;B4DXW1	Actin-related protein 3	ACTR3	>sp|P61158|ARP3_HUMAN Actin-related protein 3 OS=Homo sapiens GN=ACTR3 PE=1 SV=3;>tr|B4DXW1|B4DXW1_HUMAN Actin-related protein 3 OS=Homo sapiens GN=ACTR3 PE=1 SV=1
catalytic activity;endopeptidase activity;hydrolase activity;peptidase activity;peptidase activity, acting on L-amino acid peptides;threonine-type endopeptidase activity;threonine-type peptidase activity	biological regulation;catabolic process;cell death;cellular metabolic process;cellular nitrogen compound metabolic process;cellular process;death;immune system process;interspecies interaction between organisms;macromolecule metabolic process;macromolecule modification;metabolic process;mRNA metabolic process;multi-organism process;nitrogen compound metabolic process;nucleobase-containing compoun…	cell part;cytosol;macromolecular complex;nucleoplasm;protein complex	Proteasome	Acetylation;Completeproteome;Cytoplasm;Directproteinsequencing;Glycoprotein;Host-virusinteraction;Hydrolase;Nucleus;Phosphoprotein;Polymorphism;Protease;Proteasome;Referenceproteome;Threonineprotease	20S proteasome;26S proteasome;PA28-20S proteasome;PA28gamma-20S proteasome;PA700-20S-PA28 complex	6.24e-191	181710000	10	0.51106	P20618	P20618	Proteasome subunit beta type-1	PSMB1	>sp|P20618|PSB1_HUMAN Proteasome subunit beta type-1 OS=Homo sapiens GN=PSMB1 PE=1 SV=2
structural constituent of cytoskeleton;structural molecule activity	biological adhesion;biological regulation;cell adhesion;cell motility;cellular component movement;cellular process;immune system process;locomotion;membrane docking	apical part of cell;cell part;cell projection;cytoplasm;cytoskeleton;extracellular organelle;filopodium;intracellular non-membrane-bounded organelle;intracellular organelle;membrane;microvillus;nucleolus;organelle;plasma membrane;vesicle	Leukocyte transendothelial migration;Measles;Regulation of actin cytoskeleton	3D-structure;Acetylation;Cellmembrane;Cellprojection;Completeproteome;Cytoplasm;Cytoskeleton;Directproteinsequencing;Membrane;Phosphoprotein;Referenceproteome		0	1625100000	22	0.510973	P26038;E9PNP4	P26038	Moesin	MSN	>sp|P26038|MOES_HUMAN Moesin OS=Homo sapiens GN=MSN PE=1 SV=3
aminopeptidase activity;binding;catalytic activity;cation binding;epoxide hydrolase activity;ether hydrolase activity;exopeptidase activity;hydrolase activity;hydrolase activity, acting on ether bonds;ion binding;leukotriene-A4 hydrolase activity;metal ion binding;metallopeptidase activity;peptidase activity;peptidase activity, acting on L-amino acid peptides;transition metal ion binding;zinc ion…	biosynthetic process;catabolic process;cellular alkene metabolic process;cellular ketone metabolic process;cellular lipid metabolic process;cellular metabolic process;cellular process;lipid metabolic process;macromolecule metabolic process;metabolic process;organic acid metabolic process;peptide metabolic process;primary metabolic process;protein metabolic process;proteolysis;response to stimulus…	cell part;cytosol;intracellular membrane-bounded organelle;intracellular organelle;nucleus;organelle	Arachidonic acid metabolism	3D-structure;Acetylation;Alternativesplicing;Completeproteome;Cytoplasm;Directproteinsequencing;Hydrolase;Leukotrienebiosynthesis;Metal-binding;Metalloprotease;Phosphoprotein;Polymorphism;Protease;Referenceproteome;Zinc		8.58e-222	213590000	15	0.504932	P09960;B4DEH5	P09960	Leukotriene A-4 hydrolase	LTA4H	>sp|P09960|LKHA4_HUMAN Leukotriene A-4 hydrolase OS=Homo sapiens GN=LTA4H PE=1 SV=2
binding;carbon-carbon lyase activity;carboxylic acid binding;carboxy-lyase activity;catalytic activity;cofactor binding;L-aspartate:2-oxoglutarate aminotransferase activity;L-cysteine:2-oxoglutarate aminotransferase activity;L-phenylalanine aminotransferase activity;L-phenylalanine:2-oxoglutarate aminotransferase activity;lyase activity;phosphatidylserine decarboxylase activity;pyridoxal phosphat…	alcohol metabolic process;amine metabolic process;biological regulation;biosynthetic process;carbohydrate metabolic process;catabolic process;cellular amino acid metabolic process;cellular ketone metabolic process;cellular metabolic compound salvage;cellular metabolic process;cellular nitrogen compound metabolic process;cellular process;homeostatic process;metabolic process;nitrogen compound meta…	cell part;cytosol;intracellular membrane-bounded organelle;intracellular organelle;lysosome;organelle;vacuole	Alanine, aspartate and glutamate metabolism;Arginine and proline metabolism;Cysteine and methionine metabolism;Phenylalanine metabolism;Phenylalanine, tyrosine and tryptophan biosynthesis;Tyrosine metabolism	3D-structure;Amino-acidbiosynthesis;Aminotransferase;Completeproteome;Cytoplasm;Directproteinsequencing;Phosphoprotein;Polymorphism;Pyridoxalphosphate;Referenceproteome;Transferase		1.12e-82	284790000	13	0.499213	P17174	P17174	Aspartate aminotransferase, cytoplasmic	GOT1	>sp|P17174|AATC_HUMAN Aspartate aminotransferase, cytoplasmic OS=Homo sapiens GN=GOT1 PE=1 SV=3
acid-amino acid ligase activity;adenyl nucleotide binding;adenyl ribonucleotide binding;ATP binding;binding;catalytic activity;ligase activity;ligase activity, forming carbon-nitrogen bonds;nucleotide binding;protein binding;purine nucleotide binding;purine ribonucleoside triphosphate binding;purine ribonucleotide binding;ribonucleotide binding;small conjugating protein binding;small conjugating …	biological regulation;catabolic process;cellular component organization;cellular metabolic process;cellular nitrogen compound metabolic process;cellular process;chromatin modification;chromatin organization;chromosome organization;DNA metabolic process;DNA recombination;DNA repair;histone modification;immune system process;macromolecule metabolic process;macromolecule modification;metabolic proce…	cell part;cytosol;intracellular membrane-bounded organelle;intracellular organelle;macromolecular complex;nucleus;organelle;protein complex;ubiquitin conjugating enzyme complex;ubiquitin ligase complex	Ubiquitin mediated proteolysis	3D-structure;Acetylation;ATP-binding;Completeproteome;Cytoplasm;Directproteinsequencing;DNAdamage;DNArepair;Isopeptidebond;Ligase;Nucleotide-binding;Nucleus;Referenceproteome;Ublconjugation;Ublconjugationpathway	UBC13-UEV1a complex;Ubiquitin-protein ligase (UBE2N, UBE2V2/MMS2);Ubiquitin-protein-ligase (UBE2N, UBE2V2/MMS2)	1.2e-74	285590000	7	0.494787	P61088;F8VSD4;F8VV71;F8VQQ8;F8VZ29;Q5JXB2	P61088;F8VSD4;F8VV71;F8VQQ8	Ubiquitin-conjugating enzyme E2 N	UBE2N	>sp|P61088|UBE2N_HUMAN Ubiquitin-conjugating enzyme E2 N OS=Homo sapiens GN=UBE2N PE=1 SV=1;>tr|F8VSD4|F8VSD4_HUMAN Ubiquitin-conjugating enzyme E2 N OS=Homo sapiens GN=UBE2N PE=1 SV=1;>tr|F8VV71|F8VV71_HUMAN Ubiquitin-conjugating enzyme E2 N OS=Homo sapie
adenyl nucleotide binding;adenyl ribonucleotide binding;ADP binding;AMP binding;binding;catalytic activity;coenzyme binding;cofactor binding;cytochrome-b5 reductase activity;FAD binding;flavin adenine dinucleotide binding;NAD binding;nucleotide binding;oxidoreductase activity;oxidoreductase activity, acting on NADH or NADPH;oxidoreductase activity, acting on NADH or NADPH, heme protein as accepto…	alcohol metabolic process;biosynthetic process;blood circulation;cellular ketone metabolic process;cellular metabolic process;cellular process;circulatory system process;lipid metabolic process;metabolic process;multicellular organismal process;organic acid metabolic process;primary metabolic process;small molecule metabolic process;vitamin metabolic process	cell part;endoplasmic reticulum;intracellular membrane-bounded organelle;intracellular organelle;lipid particle;macromolecular complex;membrane;organelle;protein complex	Amino sugar and nucleotide sugar metabolism	3D-structure;Acetylation;Alternativepromoterusage;Alternativesplicing;Cholesterolbiosynthesis;Cholesterolmetabolism;Completeproteome;Cytoplasm;Directproteinsequencing;Diseasemutation;Endoplasmicreticulum;FAD;Flavoprotein;Lipidbiosynthesis;Lipidmetabolism;Lipoprotein;Membrane;Mitochondrion;Mitochondrionoutermembrane;Myristate;NAD;Oxidoreductase;Phosphoprotein;Polymorphism;Referenceproteome;Steroid…		7.24e-45	121630000	7	0.484558	P00387;B1AHF3	P00387;B1AHF3	NADH-cytochrome b5 reductase 3;NADH-cytochrome b5 reductase 3 membrane-bound form;NADH-cytochrome b5 reductase 3 soluble form	CYB5R3	>sp|P00387|NB5R3_HUMAN NADH-cytochrome b5 reductase 3 OS=Homo sapiens GN=CYB5R3 PE=1 SV=3;>tr|B1AHF3|B1AHF3_HUMAN NADH-cytochrome b5 reductase 3 (Fragment) OS=Homo sapiens GN=CYB5R3 PE=1 SV=1
binding;catalytic activity;cytokine activity;nicotinamide phosphoribosyltransferase activity;nicotinate phosphoribosyltransferase activity;nicotinate-nucleotide diphosphorylase (carboxylating) activity;protein binding;receptor binding;transferase activity;transferase activity, transferring glycosyl groups;transferase activity, transferring pentosyl groups	biological regulation;biosynthetic process;cell communication;cell-cell signaling;cellular amide metabolic process;cellular metabolic process;cellular nitrogen compound metabolic process;cellular process;cofactor metabolic process;heterocycle metabolic process;metabolic process;nitrogen compound metabolic process;nucleobase-containing compound metabolic process;nucleobase-containing small molecul…	cell part;cytosol	Nicotinate and nicotinamide metabolism	3D-structure;Completeproteome;Cytoplasm;Glycosyltransferase;Polymorphism;Pyridinenucleotidebiosynthesis;Referenceproteome;Transferase		0	647330000	24	0.470371	P43490;A0A0C4DFS8;C9JG65;C9JF35	P43490;A0A0C4DFS8	Nicotinamide phosphoribosyltransferase	NAMPT	>sp|P43490|NAMPT_HUMAN Nicotinamide phosphoribosyltransferase OS=Homo sapiens GN=NAMPT PE=1 SV=1;>tr|A0A0C4DFS8|A0A0C4DFS8_HUMAN Nicotinamide phosphoribosyltransferase OS=Homo sapiens GN=NAMPT PE=1 SV=1
binding;cation binding;collagen binding;ion binding;metal ion binding;protein binding	anatomical structure morphogenesis;biological adhesion;biological regulation;cell adhesion;cellular process;coagulation;developmental process;interspecies interaction between organisms;locomotion;multicellular organismal process;multi-organism process;regulation of body fluid levels;response to chemical stimulus;response to external stimulus;response to stimulus;signal transduction	basal part of cell;cell part;cell surface;macromolecular complex;protein complex;receptor complex	Arrhythmogenic right ventricular cardiomyopathy (ARVC);Dilated cardiomyopathy;ECM-receptor interaction;Focal adhesion;Hematopoietic cell lineage;Hypertrophic cardiomyopathy (HCM);Pathways in cancer;Phagosome;Regulation of actin cytoskeleton;Small cell lung cancer	3D-structure;Calcium;Celladhesion;Completeproteome;Directproteinsequencing;Disulfidebond;Glycoprotein;Hostcellreceptorforvirusentry;Host-virusinteraction;Integrin;Magnesium;Membrane;Metal-binding;Polymorphism;Receptor;Referenceproteome;Repeat;Signal;Transmembrane;Transmembranehelix	ITGA2-ITGB1 complex;ITGA2-ITGB1-CD47 complex;ITGA2-ITGB1-CHAD complex;ITGA2-ITGB1-COL6A3 complex	5.66e-195	231670000	21	0.469185	P17301;D6RG08	P17301	Integrin alpha-2	ITGA2	>sp|P17301|ITA2_HUMAN Integrin alpha-2 OS=Homo sapiens GN=ITGA2 PE=1 SV=1
6-phosphofructokinase activity;adenyl nucleotide binding;adenyl ribonucleotide binding;ATP binding;binding;carbohydrate kinase activity;catalytic activity;cation binding;ion binding;kinase activity;metal ion binding;nucleotide binding;phosphofructokinase activity;phosphotransferase activity, alcohol group as acceptor;purine nucleotide binding;purine ribonucleoside triphosphate binding;purine ribo…	alcohol metabolic process;carbohydrate metabolic process;catabolic process;cellular metabolic process;cellular process;generation of precursor metabolites and energy;metabolic process;primary metabolic process;small molecule metabolic process	cell part;macromolecular complex;protein complex	Fructose and mannose metabolism;Galactose metabolism;Glycolysis / Gluconeogenesis;Methane metabolism;Pentose phosphate pathway	Acetylation;Allostericenzyme;Alternativesplicing;ATP-binding;Completeproteome;Glycolysis;Glycoprotein;Kinase;Magnesium;Metal-binding;Nucleotide-binding;Phosphoprotein;Referenceproteome;Repeat;Transferase		0	564950000	22	0.458776	Q01813;B1APP6;B1APP8;Q5VSR5;H0Y757;V9GYV7;H0Y3Y3;V9GY25	Q01813	6-phosphofructokinase type C	PFKP	>sp|Q01813|PFKAP_HUMAN ATP-dependent 6-phosphofructokinase, platelet type OS=Homo sapiens GN=PFKP PE=1 SV=2
binding;binding, bridging;molecular transducer activity;protein binding;protein binding, bridging;SH3/SH2 adaptor activity;signal transducer activity;signaling adaptor activity	anatomical structure development;anatomical structure morphogenesis;biological regulation;cellular metabolic process;cellular process;developmental process;macromolecule metabolic process;macromolecule modification;metabolic process;phosphorus metabolic process;primary metabolic process;protein metabolic process;protein modification process;protein phosphorylation;regulation of protein modificati…	cell part;cytosol;endosome;intracellular membrane-bounded organelle;intracellular organelle;organelle	Bacterial invasion of epithelial cells;Chemokine signaling pathway;Chronic myeloid leukemia;ErbB signaling pathway;Fc gamma R-mediated phagocytosis;Focal adhesion;Insulin signaling pathway;MAPK signaling pathway;Neurotrophin signaling pathway;Pathways in cancer;Regulation of actin cytoskeleton;Renal cell carcinoma;Shigellosis	3D-structure;Completeproteome;Phosphoprotein;Referenceproteome;Repeat;SH2domain;SH3domain	CRKL-PDGFRA-CRK-RAPGEF1 complex;CRKL-WIPF1-WAS complex;ZAP70-CRKL-WIPF1-WAS complex	2.31e-43	87901000	7	0.455889	P46109	P46109	Crk-like protein	CRKL	>sp|P46109|CRKL_HUMAN Crk-like protein OS=Homo sapiens GN=CRKL PE=1 SV=1
binding;GTP binding;guanyl nucleotide binding;guanyl ribonucleotide binding;molecular transducer activity;nucleotide binding;purine nucleotide binding;purine ribonucleoside triphosphate binding;purine ribonucleotide binding;ribonucleotide binding;signal transducer activity	biological regulation;cell junction organization;cellular component assembly;cellular component organization;cellular process;cytokinesis;locomotion;response to chemical stimulus;response to external stimulus;response to stimulus;signal transduction	cell part;cytosol;intracellular;intracellular membrane-bounded organelle;intracellular organelle;membrane;nucleus;organelle;plasma membrane		3D-structure;ADP-ribosylation;Cellmembrane;Completeproteome;GTP-binding;Lipoprotein;Membrane;Methylation;Nucleotide-binding;Phosphoprotein;Polymorphism;Prenylation;Referenceproteome		1.53e-291	311430000	7	0.450911	P08134;Q5JR08;E9PQH6;Q5JR05;Q5JR07;U3KQV3;U3KQA9;E9PN11;Q5JR06;E9PLA2	P08134;Q5JR08;E9PQH6;Q5JR05;Q5JR07;U3KQV3;U3KQA9;E9PN11;Q5JR06	Rho-related GTP-binding protein RhoC	RHOC	>sp|P08134|RHOC_HUMAN Rho-related GTP-binding protein RhoC OS=Homo sapiens GN=RHOC PE=1 SV=1;>tr|Q5JR08|Q5JR08_HUMAN Rho-related GTP-binding protein RhoC (Fragment) OS=Homo sapiens GN=RHOC PE=1 SV=5;>tr|E9PQH6|E9PQH6_HUMAN Rho-related GTP-binding protein R
adenyl nucleotide binding;adenyl ribonucleotide binding;ATP binding;binding;nucleotide binding;purine nucleotide binding;purine ribonucleoside triphosphate binding;purine ribonucleotide binding;ribonucleotide binding;structural constituent of cytoskeleton;structural molecule activity	cell junction organization;cellular component assembly;cellular component movement;cellular component organization;cellular membrane organization;cellular process;cytoskeleton organization;immune system process;locomotion;membrane organization;organelle organization;response to chemical stimulus;response to external stimulus;response to stimulus;response to stress	cell part;cytoplasm;cytoskeleton;cytosol;extracellular organelle;intracellular non-membrane-bounded organelle;intracellular organelle;macromolecular complex;organelle;protein complex;vesicle	Adherens junction;Arrhythmogenic right ventricular cardiomyopathy (ARVC);Bacterial invasion of epithelial cells;Dilated cardiomyopathy;Focal adhesion;Hypertrophic cardiomyopathy (HCM);Leukocyte transendothelial migration;Pathogenic Escherichia coli infection;Phagosome;Phototransduction - fly;Regulation of actin cytoskeleton;Shigellosis;Tight junction;Vibrio cholerae infection;Viral myocarditis	Acetylation;ATP-binding;Completeproteome;Cytoplasm;Cytoskeleton;Deafness;Directproteinsequencing;Diseasemutation;Mentalretardation;Methylation;Non-syndromicdeafness;Nucleotide-binding;Oxidation;Phosphoprotein;Polymorphism;Referenceproteome	Profilin 1 complex	0	6231200000	21	0.443362	P63261;I3L4N8;I3L1U9;I3L3I0;I3L3R2;J3KT65;K7EM38	P63261;I3L4N8;I3L1U9;I3L3I0	Actin, cytoplasmic 2;Actin, cytoplasmic 2, N-terminally processed	ACTG1	>sp|P63261|ACTG_HUMAN Actin, cytoplasmic 2 OS=Homo sapiens GN=ACTG1 PE=1 SV=1;>tr|I3L4N8|I3L4N8_HUMAN Actin, cytoplasmic 2 (Fragment) OS=Homo sapiens GN=ACTG1 PE=1 SV=5;>tr|I3L1U9|I3L1U9_HUMAN Actin, cytoplasmic 2 (Fragment) OS=Homo sapiens GN=ACTG1 PE=1 S
enzyme activator activity;enzyme regulator activity;GDP-dissociation inhibitor activity;GTPase activator activity;GTPase regulator activity;nucleoside-triphosphatase regulator activity;Rab GDP-dissociation inhibitor activity;Rab GTPase activator activity;Ras GTPase activator activity;small GTPase regulator activity	biological regulation;cellular process;establishment of localization;protein transport;response to stimulus;signal transduction;transport	cell part;cell surface;cytosol;Golgi apparatus;intracellular membrane-bounded organelle;intracellular organelle;membrane;organelle		Acetylation;Alternativesplicing;Completeproteome;Cytoplasm;GTPaseactivation;Membrane;Phosphoprotein;Referenceproteome		0	1282900000	23	0.441495	P50395;Q5SX87;Q5SX91;Q5SX86;Q5SX90;V9GYF8;V9GYJ7	P50395;Q5SX87	Rab GDP dissociation inhibitor beta	GDI2	>sp|P50395|GDIB_HUMAN Rab GDP dissociation inhibitor beta OS=Homo sapiens GN=GDI2 PE=1 SV=2;>tr|Q5SX87|Q5SX87_HUMAN Rab GDP dissociation inhibitor beta (Fragment) OS=Homo sapiens GN=GDI2 PE=1 SV=1
adenyl nucleotide binding;adenyl ribonucleotide binding;ATP binding;ATPase activity;binding;catalytic activity;cell surface binding;DNA binding;DNA replication origin binding;hydrolase activity;hydrolase activity, acting on acid anhydrides;hydrolase activity, acting on acid anhydrides, in phosphorus-containing anhydrides;lipopolysaccharide binding;nucleic acid binding;nucleoside-triphosphatase ac…	biological regulation;cell activation;cell proliferation;cellular component assembly;cellular component organization;cellular macromolecular complex assembly;cellular metabolic process;cellular nitrogen compound metabolic process;cellular process;cytokine production;DNA metabolic process;DNA recombination;immune system process;interspecies interaction between organisms;macromolecular complex asse…	cell part;cell surface;cytoplasmic membrane-bounded vesicle;cytosol;endosome;extracellular space;intracellular membrane-bounded organelle;intracellular organelle;macromolecular complex;membrane;mitochondrion;organelle;protein complex;receptor complex;vesicle	ko05152;RNA degradation;Type I diabetes mellitus	Acetylation;ATP-binding;Chaperone;Completeproteome;Cytoplasm;Directproteinsequencing;Diseasemutation;Hereditaryspasticparaplegia;Host-virusinteraction;Leukodystrophy;Mitochondrion;Neurodegeneration;Nucleotide-binding;Phosphoprotein;Referenceproteome;Transitpeptide	17S U2 snRNP;Frataxin complex	0	1343400000	28	0.428265	P10809;E7ESH4;E7EXB4;C9JL25;C9JCQ4;C9JL19;C9J0S9	P10809	60 kDa heat shock protein, mitochondrial	HSPD1	>sp|P10809|CH60_HUMAN 60 kDa heat shock protein, mitochondrial OS=Homo sapiens GN=HSPD1 PE=1 SV=2
binding;catalytic activity;cation binding;cytoskeletal protein binding;GDP binding;GTP binding;GTPase activity;guanyl nucleotide binding;guanyl ribonucleotide binding;hydrolase activity;hydrolase activity, acting on acid anhydrides;hydrolase activity, acting on acid anhydrides, in phosphorus-containing anhydrides;ion binding;metal ion binding;microtubule binding;nucleoside-triphosphatase activity…	anatomical structure development;anatomical structure morphogenesis;biological regulation;cell cycle;cell development;cellular component morphogenesis;cellular component movement;cellular component organization;cellular process;cytokinesis;cytoskeleton-dependent intracellular transport;developmental process;establishment of localization;protein transport;response to stimulus;signal transduction;t…	cell part;cell projection;centrosome;cilium;Golgi apparatus;intracellular membrane-bounded organelle;intracellular non-membrane-bounded organelle;intracellular organelle;macromolecular complex;membrane;microtubule organizing center;midbody;nucleus;organelle;plasma membrane;protein complex		Cellcycle;Celldivision;Cellprojection;Completeproteome;Cytoplasm;Cytoskeleton;Directproteinsequencing;Golgiapparatus;GTP-binding;Lipoprotein;Magnesium;Membrane;Metal-binding;Myristate;Nucleotide-binding;Nucleus;Phosphoprotein;Polymorphism;Proteintransport;Referenceproteome;Transport		6.56e-16	31786000	5	0.424319	P36405	P36405	ADP-ribosylation factor-like protein 3	ARL3	>sp|P36405|ARL3_HUMAN ADP-ribosylation factor-like protein 3 OS=Homo sapiens GN=ARL3 PE=1 SV=2
binding;calcium ion binding;cation binding;ion binding;metal ion binding;nucleic acid binding;RNA binding	biological regulation;carbohydrate metabolic process;cellular component assembly;cellular component organization;cellular metabolic process;cellular process;immune system process;macromolecular complex assembly;macromolecule metabolic process;macromolecule modification;metabolic process;oligosaccharide metabolic process;peptidyl-amino acid modification;primary metabolic process;protein complex as…	cell part	Protein processing in endoplasmic reticulum	Alternativesplicing;Calcium;Completeproteome;Directproteinsequencing;Endoplasmicreticulum;Glycoprotein;Metal-binding;Phosphoprotein;Polymorphism;Referenceproteome;Repeat;Signal	Glucosidase 2	6.53e-214	1128500000	16	0.421803	K7ELL7;P14314;K7EPW7;K7EJ70;K7EKX1;A0A0C4DGP4;K7EIP3	K7ELL7;P14314	Glucosidase 2 subunit beta	PRKCSH	>tr|K7ELL7|K7ELL7_HUMAN Glucosidase 2 subunit beta OS=Homo sapiens GN=PRKCSH PE=1 SV=1;>sp|P14314|GLU2B_HUMAN Glucosidase 2 subunit beta OS=Homo sapiens GN=PRKCSH PE=1 SV=2
carbon-oxygen lyase activity;catalytic activity;fumarate hydratase activity;hydro-lyase activity;lyase activity	biological regulation;catabolic process;cellular ketone metabolic process;cellular metabolic process;cellular process;cofactor metabolic process;homeostatic process;metabolic process;organic acid metabolic process;small molecule metabolic process	cell part;macromolecular complex;protein complex;tricarboxylic acid cycle enzyme complex	Carbon fixation pathways in prokaryotes;Citrate cycle (TCA cycle);Pathways in cancer;Renal cell carcinoma	3D-structure;Acetylation;Alternativeinitiation;Completeproteome;Cytoplasm;Directproteinsequencing;Diseasemutation;Lyase;Mitochondrion;Referenceproteome;Transitpeptide;Tricarboxylicacidcycle;Tumorsuppressor		9e-244	232400000	8	0.405987	P07954	P07954	Fumarate hydratase, mitochondrial	FH	>sp|P07954|FUMH_HUMAN Fumarate hydratase, mitochondrial OS=Homo sapiens GN=FH PE=1 SV=3
binding;carbon-oxygen lyase activity;catalytic activity;cation binding;DNA binding;hydro-lyase activity;ion binding;lyase activity;magnesium ion binding;metal ion binding;nucleic acid binding;nucleic acid binding transcription factor activity;phosphopyruvate hydratase activity;protein binding transcription factor activity;sequence-specific DNA binding transcription factor activity;transcription c…	alcohol metabolic process;biological regulation;biosynthetic process;carbohydrate metabolic process;catabolic process;cellular metabolic process;cellular nitrogen compound metabolic process;cellular process;generation of precursor metabolites and energy;macromolecule metabolic process;metabolic process;multi-organism process;nitrogen compound metabolic process;nucleobase-containing compound metab…	cell part;cytosol;extracellular organelle;intracellular membrane-bounded organelle;intracellular organelle;macromolecular complex;membrane;nucleus;organelle;plasma membrane;protein complex;vesicle	Glycolysis / Gluconeogenesis;Methane metabolism;RNA degradation	3D-structure;Acetylation;Alternativeinitiation;Cellmembrane;Completeproteome;Cytoplasm;Directproteinsequencing;DNA-binding;Glycolysis;Lyase;Magnesium;Membrane;Metal-binding;Nucleus;Phosphoprotein;Plasminogenactivation;Polymorphism;Referenceproteome;Repressor;Transcription;Transcriptionregulation;Ublconjugation		0	6996700000	20	0.402511	P06733;K7EM90	P06733	Alpha-enolase	ENO1	>sp|P06733|ENOA_HUMAN Alpha-enolase OS=Homo sapiens GN=ENO1 PE=1 SV=2
enzyme activator activity;enzyme regulator activity;GDP-dissociation inhibitor activity;GTPase activator activity;GTPase regulator activity;nucleoside-triphosphatase regulator activity;Rho GDP-dissociation inhibitor activity;small GTPase regulator activity	biological regulation;cellular component movement;cellular component organization;cellular process;cytoskeleton organization;developmental process;immune system process;multicellular organismal development;multicellular organismal process;organelle organization;response to stimulus;signal transduction	cell part;cytoplasm;cytoplasmic membrane-bounded vesicle;cytoskeleton;cytosol;intracellular membrane-bounded organelle;intracellular non-membrane-bounded organelle;intracellular organelle;organelle;vesicle	Neurotrophin signaling pathway;Vasopressin-regulated water reabsorption	3D-structure;Acetylation;Completeproteome;Cytoplasm;Directproteinsequencing;GTPaseactivation;Phosphoprotein;Referenceproteome		3.36e-159	198940000	8	0.39843	P52566;F5H3P3;F5H6Q0;H0YGX7;F5H2R5	P52566;F5H3P3;F5H6Q0;H0YGX7;F5H2R5	Rho GDP-dissociation inhibitor 2	ARHGDIB	>sp|P52566|GDIR2_HUMAN Rho GDP-dissociation inhibitor 2 OS=Homo sapiens GN=ARHGDIB PE=1 SV=3;>tr|F5H3P3|F5H3P3_HUMAN Rho GDP-dissociation inhibitor 2 (Fragment) OS=Homo sapiens GN=ARHGDIB PE=1 SV=5;>tr|F5H6Q0|F5H6Q0_HUMAN Rho GDP-dissociation inhibitor 2 (
	cellular process;establishment of localization;transport;vesicle-mediated transport	cell part;endosome;Golgi apparatus;intracellular membrane-bounded organelle;intracellular organelle;lipid particle;membrane;organelle		Acetylation;Alternativesplicing;Coiledcoil;Completeproteome;Cytoplasm;Endosome;Lipiddroplet;Membrane;Phosphoprotein;Polymorphism;Referenceproteome;Transport	RAB9-TIP47-MPRI complex	2.92e-257	370730000	12	0.363975	O60664;K7ERZ3;K7EL96;K7ER39	O60664;K7ERZ3;K7EL96	Perilipin-3	PLIN3	>sp|O60664|PLIN3_HUMAN Perilipin-3 OS=Homo sapiens GN=PLIN3 PE=1 SV=3;>tr|K7ERZ3|K7ERZ3_HUMAN Perilipin-3 (Fragment) OS=Homo sapiens GN=PLIN3 PE=1 SV=1;>tr|K7EL96|K7EL96_HUMAN Perilipin-3 (Fragment) OS=Homo sapiens GN=PLIN3 PE=1 SV=5
acetyltransferase activity;binding;catalytic activity;GDP binding;GTP binding;GTPase activity;guanyl nucleotide binding;guanyl ribonucleotide binding;histone acetyltransferase activity;hydrolase activity;hydrolase activity, acting on acid anhydrides;hydrolase activity, acting on acid anhydrides, in phosphorus-containing anhydrides;lysine N-acetyltransferase activity;N-acetyltransferase activity;N…	biological regulation;cellular component organization;cellular metabolic process;cellular process;chromatin modification;chromatin organization;chromosome organization;endosome organization;establishment of localization;histone modification;macromolecule metabolic process;macromolecule modification;metabolic process;organelle organization;peptidyl-amino acid modification;primary metabolic process…	cell part;cytoplasmic membrane-bounded vesicle;intracellular membrane-bounded organelle;intracellular organelle;lipid particle;membrane;nucleus;organelle;plasma membrane;vesicle	Amoebiasis;Endocytosis;ko05152;Phagosome;Vasopressin-regulated water reabsorption	Alternativesplicing;Cellmembrane;Completeproteome;Endosome;GTP-binding;Lipoprotein;Membrane;Nucleotide-binding;Polymorphism;Prenylation;Proteintransport;Referenceproteome;Transport		2.18e-35	171450000	6	0.363424	K7ERQ8;P51148;K7ERI8;F8VVK3;K7ENY4;F8VWU4;F8VSF8	K7ERQ8;P51148;K7ERI8;F8VVK3;K7ENY4;F8VWU4	Ras-related protein Rab-5C	RAB5C	>tr|K7ERQ8|K7ERQ8_HUMAN Uncharacterized protein (Fragment) OS=Homo sapiens PE=3 SV=1;>sp|P51148|RAB5C_HUMAN Ras-related protein Rab-5C OS=Homo sapiens GN=RAB5C PE=1 SV=2;>tr|K7ERI8|K7ERI8_HUMAN Uncharacterized protein OS=Homo sapiens PE=3 SV=1;>tr|F8VVK3|F
	cell activation;cellular process;establishment of localization;exocytosis;multicellular organismal process;neurological system process;secretion;transport;vesicle-mediated transport	cell part;cytoskeleton;cytosol;extracellular region;intracellular non-membrane-bounded organelle;intracellular organelle;organelle		Acetylation;Actin-binding;Alternativesplicing;Celljunction;Cellprojection;Completeproteome;Cytoplasm;Cytoskeleton;Directproteinsequencing;Phosphoprotein;Polymorphism;Referenceproteome;Repeat;WDrepeat		0	1096200000	20	0.358007	O75083;D6RD66	O75083	WD repeat-containing protein 1	WDR1	>sp|O75083|WDR1_HUMAN WD repeat-containing protein 1 OS=Homo sapiens GN=WDR1 PE=1 SV=4
	biological regulation;cell differentiation;cellular component assembly;cellular component organization;cellular macromolecular complex assembly;cellular metabolic process;cellular process;developmental process;macromolecular complex assembly;macromolecule metabolic process;macromolecule modification;metabolic process;primary metabolic process;protein complex assembly;protein metabolic process;pro…	cell part;cytoplasm;intracellular membrane-bounded organelle;intracellular organelle;macromolecular complex;nucleus;organelle;protein complex;ubiquitin ligase complex		3D-structure;Acetylation;Alternativesplicing;Completeproteome;Cytoplasm;Directproteinsequencing;Nucleus;Phosphoprotein;Polymorphism;Referenceproteome;Repeat;Ublconjugationpathway	CAND1-CUL1-RBX1 complex;CAND1-CUL2-RBX1 complex;CAND1-CUL3-RBX1 complex;CAND1-CUL4A-RBX1 complex;CAND1-CUL4B-RBX1 complex	3.54e-134	232840000	23	0.340687	Q86VP6;A0A0C4DGH5;H0YH27	Q86VP6;A0A0C4DGH5	Cullin-associated NEDD8-dissociated protein 1	CAND1	>sp|Q86VP6|CAND1_HUMAN Cullin-associated NEDD8-dissociated protein 1 OS=Homo sapiens GN=CAND1 PE=1 SV=2;>tr|A0A0C4DGH5|A0A0C4DGH5_HUMAN Cullin-associated NEDD8-dissociated protein 1 (Fragment) OS=Homo sapiens GN=CAND1 PE=1 SV=1
catalytic activity;intramolecular oxidoreductase activity;intramolecular oxidoreductase activity, interconverting keto- and enol-groups;intramolecular oxidoreductase activity, transposing S-S bonds;isomerase activity;protein disulfide isomerase activity	cellular process;establishment of localization;protein transport;secretion;transport	cell part;cell surface;cytoplasmic membrane-bounded vesicle;endoplasmic reticulum;intracellular membrane-bounded organelle;intracellular organelle;organelle;vesicle	Protein processing in endoplasmic reticulum	3D-structure;Alternativesplicing;Completeproteome;Directproteinsequencing;Endoplasmicreticulum;Referenceproteome;Signal		7.37e-133	488480000	11	0.338326	P30040;F8VY02;F8W1G0	P30040;F8VY02	Endoplasmic reticulum resident protein 29	ERP29	>sp|P30040|ERP29_HUMAN Endoplasmic reticulum resident protein 29 OS=Homo sapiens GN=ERP29 PE=1 SV=4;>tr|F8VY02|F8VY02_HUMAN Endoplasmic reticulum resident protein 29 OS=Homo sapiens GN=ERP29 PE=1 SV=1
structural molecule activity	cellular component organization;cellular process;establishment of localization;Golgi vesicle transport;interspecies interaction between organisms;multi-organism process;organelle organization;protein transport;transport;vesicle organization;vesicle-mediated transport	cell part;cytosol;intracellular membrane-bounded organelle;intracellular organelle;macromolecular complex;membrane;organelle;plasma membrane;protein complex		Cellmembrane;Completeproteome;Cytoplasm;Cytoplasmicvesicle;ER-Golgitransport;Golgiapparatus;Host-virusinteraction;Membrane;Proteintransport;Referenceproteome;Repeat;Transport		0	222910000	19	0.333529	P53618;E9PP73;E9PKQ1;E9PP63	P53618;E9PP73	Coatomer subunit beta	COPB1	>sp|P53618|COPB_HUMAN Coatomer subunit beta OS=Homo sapiens GN=COPB1 PE=1 SV=3;>tr|E9PP73|E9PP73_HUMAN Coatomer subunit beta (Fragment) OS=Homo sapiens GN=COPB1 PE=1 SV=5
binding;catalytic activity;dinitrosyl-iron complex binding;enzyme binding;enzyme regulator activity;glutathione transferase activity;JUN kinase binding;kinase binding;kinase regulator activity;nitric oxide binding;protein binding;protein kinase binding;S-nitrosoglutathione binding;transferase activity;transferase activity, transferring alkyl or aryl (other than methyl) groups	amine metabolic process;anatomical structure development;biological regulation;cell proliferation;cellular amino acid metabolic process;cellular ketone metabolic process;cellular metabolic process;cellular nitrogen compound metabolic process;cellular process;developmental process;localization;metabolic process;nitrogen compound metabolic process;organic acid metabolic process;peptide metabolic pr…	cell part;cytosol;intracellular membrane-bounded organelle;intracellular organelle;macromolecular complex;mitochondrion;nucleus;organelle;protein complex	Drug metabolism - cytochrome P450;Glutathione metabolism;Metabolism of xenobiotics by cytochrome P450	3D-structure;Acetylation;Completeproteome;Cytoplasm;Directproteinsequencing;Mitochondrion;Nucleus;Phosphoprotein;Polymorphism;Referenceproteome;Transferase		0	229160000	10	0.327959	P09211;A8MX94;A0A087X2E9;A0A087X243	P09211;A8MX94	Glutathione S-transferase P	GSTP1	>sp|P09211|GSTP1_HUMAN Glutathione S-transferase P OS=Homo sapiens GN=GSTP1 PE=1 SV=2;>tr|A8MX94|A8MX94_HUMAN Glutathione S-transferase P OS=Homo sapiens GN=GSTP1 PE=1 SV=1
binding;enzyme binding;enzyme inhibitor activity;enzyme regulator activity;GTPase binding;GTPase inhibitor activity;GTPase regulator activity;nucleoside-triphosphatase regulator activity;protein binding;protein transporter activity;Ran GTPase binding;Ras GTPase binding;small GTPase binding;substrate-specific transporter activity;transporter activity	establishment of localization;interspecies interaction between organisms;multi-organism process;nuclear transport;nucleocytoplasmic transport;protein targeting;protein transport;transport	cell part;cytoplasm;intracellular non-membrane-bounded organelle;intracellular organelle;macromolecular complex;nuclear pore;nucleolus;organelle;protein complex		Acetylation;Alternativesplicing;Completeproteome;Cytoplasm;Directproteinsequencing;Host-virusinteraction;Nucleus;Phosphoprotein;Polymorphism;Proteintransport;Referenceproteome;Repeat;Transport		0	342660000	24	0.324978	O00410;H0Y8C6;E7ETV3;C9JMV5;E7EV12;E7EQT5;H0Y3V4;E7EX05;E7EWK4;E7ETV8;E7ESZ1;E7ESA1;C9JQT6;C9JZ53;C9J875;C9JZD8;C9JXE0	O00410;H0Y8C6	Importin-5	IPO5	>sp|O00410|IPO5_HUMAN Importin-5 OS=Homo sapiens GN=IPO5 PE=1 SV=4;>tr|H0Y8C6|H0Y8C6_HUMAN Importin-5 (Fragment) OS=Homo sapiens GN=IPO5 PE=1 SV=1
5-(carboxyamino)imidazole ribonucleotide mutase activity;acid-amino acid ligase activity;adenyl nucleotide binding;adenyl ribonucleotide binding;ATP binding;binding;carbon-carbon lyase activity;carboxy-lyase activity;catalytic activity;intramolecular transferase activity;isomerase activity;ligase activity;ligase activity, forming carbon-nitrogen bonds;lyase activity;nucleotide binding;phosphoribo…	biosynthetic process;cellular aromatic compound metabolic process;cellular metabolic process;cellular nitrogen compound metabolic process;cellular process;heterocycle metabolic process;metabolic process;nitrogen compound metabolic process;nucleobase-containing compound metabolic process;nucleobase-containing small molecule metabolic process;nucleotide metabolic process;pigment metabolic process;p…	cell part;cytosol	Purine metabolism	3D-structure;Acetylation;Alternativesplicing;ATP-binding;Completeproteome;Decarboxylase;Directproteinsequencing;Ligase;Lyase;Multifunctionalenzyme;Nucleotide-binding;Phosphoprotein;Polymorphism;Purinebiosynthesis;Referenceproteome		0	433940000	20	0.306746	P22234;E9PBS1;D6RF62	P22234;E9PBS1;D6RF62	Multifunctional protein ADE2;Phosphoribosylaminoimidazole-succinocarboxamide synthase;Phosphoribosylaminoimidazole carboxylase	PAICS	>sp|P22234|PUR6_HUMAN Multifunctional protein ADE2 OS=Homo sapiens GN=PAICS PE=1 SV=3;>tr|E9PBS1|E9PBS1_HUMAN Multifunctional protein ADE2 (Fragment) OS=Homo sapiens GN=PAICS PE=1 SV=1;>tr|D6RF62|D6RF62_HUMAN Multifunctional protein ADE2 OS=Homo sapiens GN
binding;catalytic activity;GTP binding;GTPase activity;guanyl nucleotide binding;guanyl ribonucleotide binding;hydrolase activity;hydrolase activity, acting on acid anhydrides;hydrolase activity, acting on acid anhydrides, in phosphorus-containing anhydrides;nucleic acid binding;nucleoside-triphosphatase activity;nucleotide binding;purine nucleotide binding;purine ribonucleoside triphosphate bind…	biosynthetic process;cellular metabolic process;cellular process;macromolecule metabolic process;metabolic process;translational elongation	cell part;cytosol;macromolecular complex;polysome;ribonucleoprotein complex		Acetylation;Completeproteome;Cytoplasm;Directproteinsequencing;Elongationfactor;GTP-binding;Nucleotide-binding;Phosphoprotein;Proteinbiosynthesis;Referenceproteome;Ublconjugation	Nop56p-associated pre-rRNA complex	0	1612100000	32	0.299118	P13639	P13639	Elongation factor 2	EEF2	>sp|P13639|EF2_HUMAN Elongation factor 2 OS=Homo sapiens GN=EEF2 PE=1 SV=4
adenyl nucleotide binding;adenyl ribonucleotide binding;ATP binding;binding;calcium ion binding;catalytic activity;cation binding;GTP binding;GTPase activity;guanyl nucleotide binding;guanyl ribonucleotide binding;hydrolase activity;hydrolase activity, acting on acid anhydrides;hydrolase activity, acting on acid anhydrides, in phosphorus-containing anhydrides;ion binding;metal ion binding;nucleic…	biological regulation;catabolic process;cellular component assembly;cellular component organization;cellular membrane organization;cellular metabolic process;cellular nitrogen compound metabolic process;cellular process;coagulation;endocytosis;endosome transport;establishment of localization;heterocycle metabolic process;homeostatic process;macromolecular complex assembly;membrane invagination;me…	cell part;cytoplasmic membrane-bounded vesicle;endosome;intracellular membrane-bounded organelle;intracellular organelle;lipid particle;membrane;nucleus;organelle;plasma membrane;vesicle	Endocytosis	3D-structure;Acetylation;ATP-binding;Calcium;Cellmembrane;Coiledcoil;Completeproteome;Cytoplasm;Directproteinsequencing;Endosome;Membrane;Metal-binding;Nucleotide-binding;Phosphoprotein;Referenceproteome		5.1e-105	239700000	16	0.275394	A0A024R571;Q9H4M9;C9JC03;C9IZH1;C9JIJ3;A0A0C4DH83;Q9NZN3;C9J2Z4;C9JDQ8	A0A024R571;Q9H4M9;C9JC03	EH domain-containing protein 1	EHD1	>tr|A0A024R571|A0A024R571_HUMAN EH domain-containing protein 1 OS=Homo sapiens GN=EHD1 PE=1 SV=1;>sp|Q9H4M9|EHD1_HUMAN EH domain-containing protein 1 OS=Homo sapiens GN=EHD1 PE=1 SV=2;>tr|C9JC03|C9JC03_HUMAN EH domain-containing protein 1 (Fragment) OS=Hom
molecular transducer activity;signal transducer activity;structural molecule activity	anatomical structure morphogenesis;biological regulation;cellular component organization;cellular membrane organization;cellular metabolic process;cellular process;developmental process;endocytosis;establishment of localization;Golgi vesicle transport;immune system process;ion transport;macromolecule metabolic process;membrane invagination;membrane organization;metabolic process;mitosis;nuclear d…	cell part;cytoplasmic membrane-bounded vesicle;cytosol;extracellular organelle;intracellular membrane-bounded organelle;intracellular non-membrane-bounded organelle;intracellular organelle;macromolecular complex;membrane;mitochondrion;organelle;protein complex;vesicle	Bacterial invasion of epithelial cells;Endocrine and other factor-regulated calcium reabsorption;Endocytosis;Huntington's disease;Lysosome	3D-structure;Acetylation;Alternativesplicing;Coatedpit;Completeproteome;Cytoplasmicvesicle;Directproteinsequencing;Membrane;Phosphoprotein;Polymorphism;Referenceproteome;Repeat	Profilin 1 complex	0	1503100000	54	0.24351	A0A087WVQ6;Q00610;J3KS13;P53675;A0A087WX41;K7EJJ5;J3KSQ2;J3QL20;F5H5N6;J3KRF5	A0A087WVQ6;Q00610	Clathrin heavy chain 1	CLTC	>tr|A0A087WVQ6|A0A087WVQ6_HUMAN Clathrin heavy chain OS=Homo sapiens GN=CLTC PE=1 SV=1;>sp|Q00610|CLH1_HUMAN Clathrin heavy chain 1 OS=Homo sapiens GN=CLTC PE=1 SV=5
actin binding;actin filament binding;actin-dependent ATPase activity;adenyl nucleotide binding;adenyl ribonucleotide binding;ADP binding;ATP binding;ATPase activity;ATPase activity, coupled;binding;catalytic activity;cytoskeletal protein binding;hydrolase activity;hydrolase activity, acting on acid anhydrides;hydrolase activity, acting on acid anhydrides, in phosphorus-containing anhydrides;ident…	anatomical structure formation involved in morphogenesis;anatomical structure morphogenesis;biological adhesion;biological regulation;cell adhesion;cell differentiation;cell morphogenesis;cell motility;cellular component morphogenesis;cellular component movement;cellular component organization;cellular membrane organization;cellular process;cytokinesis;cytoskeleton organization;developmental proc…	cell part;cell projection;cytoplasm;cytoskeleton;cytosol;extracellular organelle;intracellular membrane-bounded organelle;intracellular non-membrane-bounded organelle;intracellular organelle;macromolecular complex;membrane;neuron projection;nucleolus;nucleus;organelle;plasma membrane;protein complex;site of polarized growth;synapse;vesicle	Tight junction;Viral myocarditis	3D-structure;Acetylation;Actin-binding;Alportsyndrome;Alternativesplicing;ATP-binding;Calmodulin-binding;Cataract;Cellshape;Coiledcoil;Completeproteome;Cytoplasm;Cytoskeleton;Deafness;Directproteinsequencing;Diseasemutation;Isopeptidebond;Methylation;Motorprotein;Muscleprotein;Myosin;Non-syndromicdeafness;Nucleotide-binding;Phosphoprotein;Polymorphism;Referenceproteome;Thickfilament;Ublconjugation	Emerin complex 1;WIP-WASp-actin-myosin-IIa complex	0	4591500000	81	0.200783	P35579;Q5BKV1;B1AH99;A1L2Z2;A0A0C4DFM8;Q9Y623	P35579	Myosin-9	MYH9	>sp|P35579|MYH9_HUMAN Myosin-9 OS=Homo sapiens GN=MYH9 PE=1 SV=4
adenyl nucleotide binding;adenyl ribonucleotide binding;anion transmembrane transporter activity;arsenite transmembrane transporter activity;ATP binding;ATPase activity;binding;catalytic activity;cation binding;hydrolase activity;hydrolase activity, acting on acid anhydrides;hydrolase activity, acting on acid anhydrides, in phosphorus-containing anhydrides;inorganic anion transmembrane transporte…	catabolic process;cellular metabolic process;cellular nitrogen compound metabolic process;cellular process;heterocycle metabolic process;metabolic process;nitrogen compound metabolic process;nucleobase-containing compound catabolic process;nucleobase-containing compound metabolic process;nucleobase-containing small molecule metabolic process;nucleotide metabolic process;primary metabolic process;…	cell part;cytoplasm;endoplasmic reticulum;intracellular membrane-bounded organelle;intracellular non-membrane-bounded organelle;intracellular organelle;nucleolus;organelle		ATP-binding;Completeproteome;Cytoplasm;Endoplasmicreticulum;Hydrolase;Metal-binding;Nucleotide-binding;Nucleus;Polymorphism;Referenceproteome;Transport;Zinc		7.64e-33	90031000	8	0.179503	O43681;A0A087WXS7;K7ERW9	O43681;A0A087WXS7;K7ERW9	ATPase ASNA1	ASNA1	>sp|O43681|ASNA_HUMAN ATPase ASNA1 OS=Homo sapiens GN=ASNA1 PE=1 SV=2;>tr|A0A087WXS7|A0A087WXS7_HUMAN ATPase ASNA1 OS=Homo sapiens GN=ASNA1 PE=1 SV=1;>tr|K7ERW9|K7ERW9_HUMAN ATPase ASNA1 (Fragment) OS=Homo sapiens GN=ASNA1 PE=1 SV=1
		cell part;Golgi apparatus;intracellular membrane-bounded organelle;intracellular organelle;nucleus;organelle	Tight junction	Alternativesplicing;Celljunction;Coiledcoil;Completeproteome;Golgiapparatus;Phosphoprotein;Referenceproteome;Tightjunction		1.4093e-05	4595900	1	only T1	Q5JTD0;E2QRK7;A0A075B6G8	Q5JTD0;E2QRK7;A0A075B6G8	Tight junction-associated protein 1	TJAP1	>sp|Q5JTD0|TJAP1_HUMAN Tight junction-associated protein 1 OS=Homo sapiens GN=TJAP1 PE=1 SV=1;>tr|E2QRK7|E2QRK7_HUMAN Tight junction-associated protein 1 (Fragment) OS=Homo sapiens GN=TJAP1 PE=1 SV=1;>tr|A0A075B6G8|A0A075B6G8_HUMAN Tight junction-associate
carboxylic acid transmembrane transporter activity;monocarboxylic acid transmembrane transporter activity;organic acid transmembrane transporter activity;pyruvate transmembrane transporter activity;substrate-specific transmembrane transporter activity;substrate-specific transporter activity;transmembrane transporter activity;transporter activity	cellular ketone metabolic process;cellular metabolic process;cellular process;establishment of localization;ion transport;metabolic process;organic acid metabolic process;organic acid transport;small molecule metabolic process;transport	cell part;membrane		Acetylation;Completeproteome;Diseasemutation;Membrane;Mitochondrion;Mitochondrioninnermembrane;Polymorphism;Referenceproteome;Transmembrane;Transmembranehelix;Transport		1.9361e-06	413910	1	only T1	A0A087WVZ0;Q9Y5U8;Q5TI65	A0A087WVZ0;Q9Y5U8;Q5TI65	Brain protein 44-like protein	BRP44L	>tr|A0A087WVZ0|A0A087WVZ0_HUMAN Mitochondrial pyruvate carrier 1 OS=Homo sapiens GN=MPC1 PE=1 SV=1;>sp|Q9Y5U8|MPC1_HUMAN Mitochondrial pyruvate carrier 1 OS=Homo sapiens GN=MPC1 PE=1 SV=1;>tr|Q5TI65|Q5TI65_HUMAN Brain protein 44-like, isoform CRA_a OS=Homo
				Completeproteome;Polymorphism;Referenceproteome		3.3581e-06	4443900	1	only T1	A0A0A0MQR2;Q9BY42;A2A2L5	A0A0A0MQR2;Q9BY42;A2A2L5	UPF0549 protein C20orf43	C20orf43	>tr|A0A0A0MQR2|A0A0A0MQR2_HUMAN Protein RTF2 homolog OS=Homo sapiens GN=RTFDC1 PE=1 SV=1;>sp|Q9BY42|RTF2_HUMAN Protein RTF2 homolog OS=Homo sapiens GN=RTFDC1 PE=1 SV=3;>tr|A2A2L5|A2A2L5_HUMAN Protein RTF2 homolog (Fragment) OS=Homo sapiens GN=RTFDC1 PE=1 S
carboxylic ester hydrolase activity;catalytic activity;hydrolase activity;hydrolase activity, acting on ester bonds;lipase activity;sterol esterase activity	anatomical structure development;anatomical structure morphogenesis;biological regulation;catabolic process;cell morphogenesis;cell proliferation;cellular component morphogenesis;cellular component organization;cellular process;cytokine production;developmental process;homeostatic process;lipid metabolic process;metabolic process;multicellular organismal process;primary metabolic process;response…	cell part;intracellular membrane-bounded organelle;intracellular organelle;lysosome;organelle;vacuole	Lysosome;Steroid biosynthesis	Alternativesplicing;Completeproteome;Directproteinsequencing;Diseasemutation;Glycoprotein;Hydrolase;Lipiddegradation;Lipidmetabolism;Lysosome;Polymorphism;Referenceproteome;Signal		0.0037449	4954700	1	only T1	P38571;A0A0A0MT32	P38571;A0A0A0MT32	Lysosomal acid lipase/cholesteryl ester hydrolase	LIPA	>sp|P38571|LICH_HUMAN Lysosomal acid lipase/cholesteryl ester hydrolase OS=Homo sapiens GN=LIPA PE=1 SV=2;>tr|A0A0A0MT32|A0A0A0MT32_HUMAN Lysosomal acid lipase/cholesteryl ester hydrolase OS=Homo sapiens GN=LIPA PE=1 SV=1
4 iron, 4 sulfur cluster binding;binding;cation binding;ion binding;iron-responsive element binding;iron-sulfur cluster binding;metal cluster binding;metal ion binding;mRNA binding;nucleic acid binding;RNA binding	aging;biological regulation;biosynthetic process;cell differentiation;cellular aromatic compound metabolic process;cellular homeostasis;cellular ion homeostasis;cellular metabolic process;cellular nitrogen compound metabolic process;cellular process;cofactor metabolic process;developmental process;establishment of localization;heterocycle metabolic process;homeostatic process;ion transport;metabo…	cell part;cytoplasm;cytosol;intracellular membrane-bounded organelle;intracellular organelle;mitochondrion;organelle		4Fe-4S;Completeproteome;Cytoplasm;Iron;Iron-sulfur;Metal-binding;Polymorphism;Referenceproteome;RNA-binding;Ublconjugation		0.00033499	582170	1	only T1	A0A0A6YY96;P48200;H0YN46	A0A0A6YY96;P48200;H0YN46	Iron-responsive element-binding protein 2	IREB2	>tr|A0A0A6YY96|A0A0A6YY96_HUMAN Iron-responsive element-binding protein 2 OS=Homo sapiens GN=IREB2 PE=1 SV=1;>sp|P48200|IREB2_HUMAN Iron-responsive element-binding protein 2 OS=Homo sapiens GN=IREB2 PE=1 SV=3;>tr|H0YN46|H0YN46_HUMAN Iron-responsive element
binding;carbohydrate binding;catalytic activity;hydrolase activity;hydrolase activity, acting on glycosyl bonds;hydrolase activity, hydrolyzing O-glycosyl compounds	carbohydrate metabolic process;metabolic process;primary metabolic process	cell part		Completeproteome;Glycoprotein;Membrane;Referenceproteome;Signal-anchor;Transmembrane;Transmembranehelix		3.6972e-05	32110000	3	only T1	A0A0A6YYI8;Q2M2H8	A0A0A6YYI8;Q2M2H8	Putative maltase-glucoamylase-like protein LOC93432		>tr|A0A0A6YYI8|A0A0A6YYI8_HUMAN Protein LOC93432 OS=Homo sapiens GN=LOC93432 PE=3 SV=1;>sp|Q2M2H8|MGAL_HUMAN Probable maltase-glucoamylase 2 OS=Homo sapiens GN=MGAM2 PE=2 SV=3
binding;catalytic activity;cation binding;DNA binding;DNA-directed RNA polymerase activity;ion binding;metal ion binding;nucleic acid binding;nucleotidyltransferase activity;RNA polymerase activity;RNA-directed RNA polymerase activity;transferase activity;transferase activity, transferring phosphorus-containing groups	biological regulation;biosynthetic process;cellular metabolic process;cellular nitrogen compound metabolic process;cellular process;DNA metabolic process;DNA repair;macromolecule metabolic process;macromolecule modification;metabolic process;mRNA metabolic process;mRNA processing;nitrogen compound metabolic process;nucleobase-containing compound metabolic process;phosphorus metabolic process;prim…	cell part;macromolecular complex;protein complex;RNA polymerase complex	Huntington's disease;Purine metabolism;Pyrimidine metabolism;RNA polymerase	3D-structure;Completeproteome;DNA-binding;DNA-directedRNApolymerase;Magnesium;Metal-binding;Methylation;Nucleotidyltransferase;Nucleus;Phosphoprotein;Polymorphism;Referenceproteome;Repeat;RNA-directedRNApolymerase;Transcription;Transferase;Ublconjugation;Zinc	Actin-ribonucleoprotein complex (POLR2A, GTF2F1, HNRNPU);BRCA1-BARD1-POLR2A complex;BRCA1-core RNA polymerase II complex;BRCA1-RNA polymerase II complex;CAMK2-delta-MASH1 promoter-coactivator complex;CPSF6-EWSR1-ITCH-NUDT21-POLR2A-UBAP2L complex;CPSF6-ITCH-NUDT21-POLR2A complex;CPSF6-ITCH-NUDT21-POLR2A-UBAP2L complex;CSA-POLIIa complex;HES1 promoter corepressor complex;HES1 promoter-Notch enhance…	0.00046432	565310	2	only T1	A0A0C4DGZ0;P24928;A0A087WWE2	A0A0C4DGZ0;P24928;A0A087WWE2	DNA-directed RNA polymerase II subunit RPB1	POLR2A	>tr|A0A0C4DGZ0|A0A0C4DGZ0_HUMAN DNA-directed RNA polymerase OS=Homo sapiens GN=POLR2A PE=1 SV=1;>sp|P24928|RPB1_HUMAN DNA-directed RNA polymerase II subunit RPB1 OS=Homo sapiens GN=POLR2A PE=1 SV=2;>tr|A0A087WWE2|A0A087WWE2_HUMAN DNA-directed RNA polymeras
	biological regulation			Acetylation;Alternativesplicing;Coiledcoil;Completeproteome;Phosphoprotein;Polymorphism;Referenceproteome		1.3055e-05	458280	2	only T1	A3KN83	A3KN83	Protein strawberry notch homolog 1	SBNO1	>sp|A3KN83|SBNO1_HUMAN Protein strawberry notch homolog 1 OS=Homo sapiens GN=SBNO1 PE=1 SV=1
		cell part;cytoplasm;cytoskeleton;intracellular non-membrane-bounded organelle;intracellular organelle;organelle		Coiledcoil;Completeproteome;Referenceproteome		8.723e-51	18855000	3	only T1	B7Z596;H0YK48;H7BYY1;F5H7S3;H0YN06	B7Z596;H0YK48;H7BYY1;F5H7S3		TPM1	>tr|B7Z596|B7Z596_HUMAN Tropomyosin alpha-1 chain OS=Homo sapiens GN=TPM1 PE=1 SV=1;>tr|H0YK48|H0YK48_HUMAN Tropomyosin alpha-1 chain OS=Homo sapiens GN=TPM1 PE=1 SV=1;>tr|H7BYY1|H7BYY1_HUMAN Tropomyosin 1 (Alpha), isoform CRA_m OS=Homo sapiens GN=TPM1 PE=
		cell part;cytoplasm;intracellular membrane-bounded organelle;intracellular organelle;organelle		Completeproteome;Cytoplasm;Diseasemutation;Polymorphism;Referenceproteome		1.7642e-18	2064100	1	only T1	Q5K651;C9JKF1	Q5K651;C9JKF1	Sterile alpha motif domain-containing protein 9	SAMD9	>sp|Q5K651|SAMD9_HUMAN Sterile alpha motif domain-containing protein 9 OS=Homo sapiens GN=SAMD9 PE=1 SV=1;>tr|C9JKF1|C9JKF1_HUMAN Sterile alpha motif domain-containing protein 9 (Fragment) OS=Homo sapiens GN=SAMD9 PE=1 SV=1
nucleic acid binding transcription factor activity;sequence-specific DNA binding transcription factor activity				Completeproteome;Referenceproteome		5.6689e-05	462610	1	only T1	C9JYW3	C9JYW3		TSC22D1	>tr|C9JYW3|C9JYW3_HUMAN TSC22 domain family protein 1 (Fragment) OS=Homo sapiens GN=TSC22D1 PE=1 SV=1
catalytic activity;hydrolase activity;hydrolase activity, acting on ester bonds;phosphatase activity;phosphoprotein phosphatase activity;phosphoric ester hydrolase activity;protein tyrosine phosphatase activity	cellular metabolic process;cellular process;macromolecule metabolic process;macromolecule modification;metabolic process;phosphorus metabolic process;primary metabolic process;protein dephosphorylation;protein metabolic process;protein modification process			Completeproteome;Referenceproteome		5.3454e-11	1489100	1	only T1	D3YTI2	D3YTI2		ACP1	>tr|D3YTI2|D3YTI2_HUMAN Low molecular weight phosphotyrosine protein phosphatase OS=Homo sapiens GN=ACP1 PE=1 SV=1
binding;catalytic activity;hydrolase activity;hydrolase activity, acting on ester bonds;inositol or phosphatidylinositol phosphatase activity;nucleic acid binding;nucleotide binding;phosphatase activity;phosphatidylinositol bisphosphate phosphatase activity;phosphatidylinositol phosphate 5-phosphatase activity;phosphatidylinositol-4,5-bisphosphate 5-phosphatase activity;phosphoric ester hydrolase…	biosynthetic process;cellular lipid metabolic process;cellular metabolic process;cellular process;lipid metabolic process;metabolic process;phosphorus metabolic process;primary metabolic process;small molecule metabolic process	cell part;cytosol;membrane	Inositol phosphate metabolism;Phosphatidylinositol signaling system	3D-structure;Alternativesplicing;Completeproteome;Hydrolase;Membrane;Polymorphism;Referenceproteome;RNA-binding		0.00054788	1196800	1	only T1	O15056;E7ER60	O15056;E7ER60	Synaptojanin-2	SYNJ2	>sp|O15056|SYNJ2_HUMAN Synaptojanin-2 OS=Homo sapiens GN=SYNJ2 PE=1 SV=3;>tr|E7ER60|E7ER60_HUMAN Synaptojanin-2 OS=Homo sapiens GN=SYNJ2 PE=1 SV=2
adenyl nucleotide binding;adenyl ribonucleotide binding;aminoacyl-tRNA editing activity;aminoacyl-tRNA ligase activity;ATP binding;binding;carboxylic ester hydrolase activity;catalytic activity;hydrolase activity;hydrolase activity, acting on ester bonds;leucine-tRNA ligase activity;ligase activity;ligase activity, forming aminoacyl-tRNA and related compounds;ligase activity, forming carbon-oxyge…	amine metabolic process;biological regulation;cellular amino acid metabolic process;cellular ketone metabolic process;cellular metabolic process;cellular nitrogen compound metabolic process;cellular process;macromolecule metabolic process;metabolic process;nitrogen compound metabolic process;nucleobase-containing compound metabolic process;organic acid metabolic process;primary metabolic process;…	cell part;cytoplasm	Aminoacyl-tRNA biosynthesis;Valine, leucine and isoleucine biosynthesis	Acetylation;Aminoacyl-tRNAsynthetase;ATP-binding;Completeproteome;Ligase;Mitochondrion;Nucleotide-binding;Polymorphism;Proteinbiosynthesis;Referenceproteome;Transitpeptide		2.6498e-05	2851400	1	only T1	Q15031;E9PHM2	Q15031;E9PHM2	Probable leucine--tRNA ligase, mitochondrial	LARS2	>sp|Q15031|SYLM_HUMAN Probable leucine--tRNA ligase, mitochondrial OS=Homo sapiens GN=LARS2 PE=1 SV=2;>tr|E9PHM2|E9PHM2_HUMAN Probable leucine--tRNA ligase, mitochondrial OS=Homo sapiens GN=LARS2 PE=1 SV=1
binding;nucleic acid binding;RNA binding;translation factor activity, nucleic acid binding;translation initiation factor activity		cell part;intracellular membrane-bounded organelle;intracellular organelle;nucleus;organelle		3D-structure;Completeproteome;Directproteinsequencing;Nucleus;Phosphoprotein;Polymorphism;Referenceproteome;RNA-binding		5.812e-05	4263300	2	only T1	Q8N9N8;E9PS76;E9PLI6;E9PNH5;E9PS30;E9PQD0	Q8N9N8;E9PS76;E9PLI6;E9PNH5;E9PS30;E9PQD0	Probable RNA-binding protein EIF1AD	EIF1AD	>sp|Q8N9N8|EIF1A_HUMAN Probable RNA-binding protein EIF1AD OS=Homo sapiens GN=EIF1AD PE=1 SV=1;>tr|E9PS76|E9PS76_HUMAN Probable RNA-binding protein EIF1AD (Fragment) OS=Homo sapiens GN=EIF1AD PE=1 SV=1;>tr|E9PLI6|E9PLI6_HUMAN Probable RNA-binding protein E
				Completeproteome;Referenceproteome		0.0096596	3454200	1	only T1	E9PNG6	E9PNG6		MS4A6A	>tr|E9PNG6|E9PNG6_HUMAN Membrane-spanning 4-domains subfamily A member 6A (Fragment) OS=Homo sapiens GN=MS4A6A PE=4 SV=1
binding;mRNA 3'-UTR binding;mRNA 5'-UTR binding;mRNA binding;nucleic acid binding;nucleotide binding;RNA binding;translation regulator activity	anatomical structure morphogenesis;biological regulation;developmental process;macromolecule metabolic process;metabolic process;regulation of translation	cell part;cytoskeleton;cytosol;intracellular membrane-bounded organelle;intracellular non-membrane-bounded organelle;intracellular organelle;nucleus;organelle		3D-structure;Alternativeinitiation;Alternativesplicing;Completeproteome;Cytoplasm;Phosphoprotein;Referenceproteome;Repeat;RNA-binding;Translationregulation		9.619e-23	10807000	4	only T1	F8W930;Q9Y6M1	F8W930;Q9Y6M1	Insulin-like growth factor 2 mRNA-binding protein 2	IGF2BP2	>tr|F8W930|F8W930_HUMAN Insulin-like growth factor 2 mRNA-binding protein 2 OS=Homo sapiens GN=IGF2BP2 PE=1 SV=1;>sp|Q9Y6M1|IF2B2_HUMAN Insulin-like growth factor 2 mRNA-binding protein 2 OS=Homo sapiens GN=IGF2BP2 PE=1 SV=2
binding;catalytic activity;GTP binding;GTPase activity;guanyl nucleotide binding;guanyl ribonucleotide binding;hydrolase activity;hydrolase activity, acting on acid anhydrides;hydrolase activity, acting on acid anhydrides, in phosphorus-containing anhydrides;nucleoside-triphosphatase activity;nucleotide binding;purine nucleotide binding;purine ribonucleoside triphosphate binding;purine ribonucleo…	biological regulation;cellular component organization;cellular process;establishment of localization;Golgi organization;organelle organization;protein transport;response to stimulus;signal transduction;transport	cell part;membrane		3D-structure;Completeproteome;Cytoplasm;Golgiapparatus;GTP-binding;Lipoprotein;Membrane;Methylation;Nucleotide-binding;Prenylation;Referenceproteome		0.0020656	3065700	1	only T1	Q15771;H0YDK7	Q15771;H0YDK7	Ras-related protein Rab-30	RAB30	>sp|Q15771|RAB30_HUMAN Ras-related protein Rab-30 OS=Homo sapiens GN=RAB30 PE=1 SV=2;>tr|H0YDK7|H0YDK7_HUMAN Ras-related protein Rab-30 (Fragment) OS=Homo sapiens GN=RAB30 PE=1 SV=1
receptor activity	anatomical structure development;cell differentiation;cellular process;developmental process;multicellular organismal development;multicellular organismal process	cell part	Axon guidance	Alternativesplicing;Completeproteome;Developmentalprotein;Differentiation;Directproteinsequencing;Disulfidebond;Glycoprotein;Immunoglobulindomain;Membrane;Neurogenesis;Phosphoprotein;Polymorphism;Referenceproteome;Signal;Transmembrane;Transmembranehelix		0.001645	28716000	1	only T1	J3KNP4;Q9NPR2;H0YMZ3	J3KNP4;Q9NPR2;H0YMZ3	Semaphorin-4B	SEMA4B	>tr|J3KNP4|J3KNP4_HUMAN Semaphorin-4B OS=Homo sapiens GN=SEMA4B PE=1 SV=1;>sp|Q9NPR2|SEM4B_HUMAN Semaphorin-4B OS=Homo sapiens GN=SEMA4B PE=1 SV=3;>tr|H0YMZ3|H0YMZ3_HUMAN Semaphorin-4B (Fragment) OS=Homo sapiens GN=SEMA4B PE=1 SV=1
acid-amino acid ligase activity;adenyl nucleotide binding;adenyl ribonucleotide binding;ATP binding;binding;catalytic activity;ligase activity;ligase activity, forming carbon-nitrogen bonds;nucleotide binding;purine nucleotide binding;purine ribonucleoside triphosphate binding;purine ribonucleotide binding;ribonucleotide binding;small conjugating protein ligase activity;ubiquitin-protein ligase a…	catabolic process;cellular metabolic process;cellular process;macromolecule metabolic process;macromolecule modification;metabolic process;primary metabolic process;protein metabolic process;protein modification by small protein conjugation or removal;protein modification process;proteolysis;proteolysis involved in cellular protein catabolic process		Parkinson's disease;Protein processing in endoplasmic reticulum;Ubiquitin mediated proteolysis	3D-structure;Acetylation;ATP-binding;Completeproteome;Directproteinsequencing;Ligase;Nucleotide-binding;Referenceproteome;Ublconjugationpathway		3.4729e-06	1762100	2	only T1	P62253;I3L2Q4;I3L0Q0	P62253;I3L2Q4;I3L0Q0	Ubiquitin-conjugating enzyme E2 G1	UBE2G1	>sp|P62253|UB2G1_HUMAN Ubiquitin-conjugating enzyme E2 G1 OS=Homo sapiens GN=UBE2G1 PE=1 SV=3;>tr|I3L2Q4|I3L2Q4_HUMAN Ubiquitin-conjugating enzyme E2 G1 OS=Homo sapiens GN=UBE2G1 PE=1 SV=1;>tr|I3L0Q0|I3L0Q0_HUMAN Ubiquitin-conjugating enzyme E2 G1 OS=Homo
binding;cation binding;ion binding;metal ion binding;transition metal ion binding;zinc ion binding				Completeproteome;Metal-binding;Polymorphism;Referenceproteome;Zinc;Zinc-finger		6.0736e-05	237500	1	only T1	Q8IYR2;I3L428	Q8IYR2;I3L428	SET and MYND domain-containing protein 4	SMYD4	>sp|Q8IYR2|SMYD4_HUMAN SET and MYND domain-containing protein 4 OS=Homo sapiens GN=SMYD4 PE=2 SV=3;>tr|I3L428|I3L428_HUMAN SET and MYND domain-containing protein 4 (Fragment) OS=Homo sapiens GN=SMYD4 PE=1 SV=1
binding;carbon-oxygen lyase activity;catalytic activity;coenzyme binding;cofactor binding;GDP-mannose 4,6-dehydratase activity;hydro-lyase activity;lyase activity;NADP binding;NADP+ binding;nucleotide binding	alcohol metabolic process;biological regulation;biosynthetic process;carbohydrate metabolic process;cellular metabolic process;cellular nitrogen compound metabolic process;cellular process;metabolic process;nitrogen compound metabolic process;nucleobase-containing compound metabolic process;nucleotide-sugar metabolic process;primary metabolic process;response to stimulus;signal transduction;small…	cell part;cytoplasm	Amino sugar and nucleotide sugar metabolism;Fructose and mannose metabolism	3D-structure;Completeproteome;Lyase;NADP;Referenceproteome		0.0060533	2864800	1	only T1	O60547	O60547	GDP-mannose 4,6 dehydratase	GMDS	>sp|O60547|GMDS_HUMAN GDP-mannose 4,6 dehydratase OS=Homo sapiens GN=GMDS PE=1 SV=1
activating transcription factor binding;binding;chromatin binding;DNA binding;nucleic acid binding;protein binding;protein binding transcription factor activity;RNA polymerase II transcription coactivator activity;RNA polymerase II transcription cofactor activity;RNA polymerase II transcription factor binding transcription factor activity;RNA polymerase II transcription factor binding transcripti…	biological regulation;biosynthetic process;cellular component assembly;cellular component organization;cellular macromolecular complex assembly;cellular metabolic process;cellular nitrogen compound metabolic process;cellular process;macromolecular complex assembly;macromolecule metabolic process;metabolic process;nitrogen compound metabolic process;nucleobase-containing compound metabolic process…	cell part;cytosol;nucleoplasm		3D-structure;Alternativesplicing;Chromosomalrearrangement;Coiledcoil;Completeproteome;Directproteinsequencing;DNA-binding;Host-virusinteraction;Nucleus;Phosphoprotein;Referenceproteome;Transcription;Transcriptionregulation		0.0028949	8494100	1	only T1	O75475	O75475	PC4 and SFRS1-interacting protein	PSIP1	>sp|O75475|PSIP1_HUMAN PC4 and SFRS1-interacting protein OS=Homo sapiens GN=PSIP1 PE=1 SV=1
binding;lipid binding;protein transporter activity;substrate-specific transporter activity;transporter activity	biological regulation;cell communication;cell-cell signaling;cellular component organization;cellular membrane organization;cellular process;endocytosis;establishment of localization;immune system process;locomotion;membrane invagination;membrane organization;protein transport;response to chemical stimulus;response to external stimulus;response to stimulus;signal transduction;signaling;transport;…	AP-type membrane coat adaptor complex;cell part;cytosol;macromolecular complex;protein complex	Endocrine and other factor-regulated calcium reabsorption;Endocytosis;Huntington's disease	Alternativesplicing;Cellmembrane;Coatedpit;Completeproteome;Endocytosis;Lipid-binding;Membrane;Phosphoprotein;Proteintransport;Referenceproteome;Transport		4.646e-19	514900	4	only T1	O94973;E9PR62;H0YDE9;H0YEG0;E9PPY8;E9PQP4	O94973	AP-2 complex subunit alpha-2	AP2A2	>sp|O94973|AP2A2_HUMAN AP-2 complex subunit alpha-2 OS=Homo sapiens GN=AP2A2 PE=1 SV=2
catalytic activity;hydrolase activity	cellular ketone metabolic process;cellular lipid metabolic process;cellular metabolic process;cellular process;lipid metabolic process;metabolic process;organic acid metabolic process;primary metabolic process;small molecule metabolic process	cell part;cytoplasm	Glycerophospholipid metabolism	Completeproteome;Cytoplasm;Fattyacidmetabolism;Hydrolase;Lipidmetabolism;Referenceproteome		3.8017e-09	1901600	2	only T1	O95372;Q5QPQ2;Q5QPQ3;Q5QPQ0;Q5QPQ1;Q5QPN9;Q5QPN5	O95372;Q5QPQ2;Q5QPQ3;Q5QPQ0;Q5QPQ1;Q5QPN9;Q5QPN5	Acyl-protein thioesterase 2	LYPLA2	>sp|O95372|LYPA2_HUMAN Acyl-protein thioesterase 2 OS=Homo sapiens GN=LYPLA2 PE=1 SV=1;>tr|Q5QPQ2|Q5QPQ2_HUMAN Acyl-protein thioesterase 2 OS=Homo sapiens GN=LYPLA2 PE=1 SV=1;>tr|Q5QPQ3|Q5QPQ3_HUMAN Acyl-protein thioesterase 2 OS=Homo sapiens GN=LYPLA2 PE=
binding;cation binding;electron carrier activity;electron transporter, transferring electrons from CoQH2-cytochrome c reductase complex and cytochrome c oxidase complex activity;heme binding;ion binding;iron ion binding;metal ion binding;tetrapyrrole binding;transition metal ion binding	cellular metabolic process;cellular process;generation of precursor metabolites and energy;metabolic process;small molecule metabolic process	cell part;membrane	Alzheimer's disease;Cardiac muscle contraction;Huntington's disease;Oxidative phosphorylation;Parkinson's disease	Completeproteome;Electrontransport;Heme;Iron;Membrane;Metal-binding;Mitochondrion;Mitochondrioninnermembrane;Polymorphism;Referenceproteome;Respiratorychain;Transitpeptide;Transmembrane;Transmembranehelix;Transport		6.9945e-11	1164700	1	only T1	P08574	P08574	Cytochrome c1, heme protein, mitochondrial	CYC1	>sp|P08574|CY1_HUMAN Cytochrome c1, heme protein, mitochondrial OS=Homo sapiens GN=CYC1 PE=1 SV=3
binding;nucleic acid binding;nucleotide binding;RNA binding	biological regulation;cellular metabolic process;cellular nitrogen compound metabolic process;cellular process;macromolecule metabolic process;metabolic process;mRNA metabolic process;mRNA processing;nitrogen compound metabolic process;nucleobase-containing compound metabolic process;primary metabolic process;RNA metabolic process;RNA processing;RNA splicing	cell part;macromolecular complex;nucleoplasm;ribonucleoprotein complex;spliceosomal complex	Spliceosome	3D-structure;Acetylation;Alternativesplicing;Completeproteome;Directproteinsequencing;mRNAprocessing;Nucleus;Phosphoprotein;Referenceproteome;Ribonucleoprotein;RNA-binding	Spliceosome;SRm160/300 complex	1.7754e-17	8341300	4	only T1	P08621;M0QYR1	P08621	U1 small nuclear ribonucleoprotein 70 kDa	SNRNP70	>sp|P08621|RU17_HUMAN U1 small nuclear ribonucleoprotein 70 kDa OS=Homo sapiens GN=SNRNP70 PE=1 SV=2
acid-amino acid ligase activity;binding;catalytic activity;cation binding;DNA binding;ion binding;ligase activity;ligase activity, forming carbon-nitrogen bonds;metal ion binding;nucleic acid binding;RNA binding;small conjugating protein ligase activity;transition metal ion binding;ubiquitin-protein ligase activity;zinc ion binding	biological regulation;cell cycle;cellular component assembly;cellular component organization;cellular metabolic process;cellular process;macromolecular complex assembly;macromolecule metabolic process;macromolecule modification;metabolic process;primary metabolic process;protein complex assembly;protein metabolic process;protein modification by small protein conjugation or removal;protein modific…	cell part;cytoplasm;intracellular membrane-bounded organelle;intracellular non-membrane-bounded organelle;intracellular organelle;macromolecular complex;nucleus;organelle;ribonucleoprotein complex	Systemic lupus erythematosus	3D-structure;Alternativesplicing;Cellcycle;Coiledcoil;Completeproteome;Cytoplasm;DNA-binding;Ligase;Metal-binding;Nucleus;Phosphoprotein;Polymorphism;Referenceproteome;Ribonucleoprotein;RNA-binding;Ublconjugation;Ublconjugationpathway;Zinc;Zinc-finger		0.00063312	315660	1	only T1	P19474	P19474	E3 ubiquitin-protein ligase TRIM21	TRIM21	>sp|P19474|RO52_HUMAN E3 ubiquitin-protein ligase TRIM21 OS=Homo sapiens GN=TRIM21 PE=1 SV=1
binding;carbohydrate binding;cation binding;extracellular matrix structural constituent;glycosaminoglycan binding;growth factor binding;heparin binding;integrin binding;ion binding;metal ion binding;pattern binding;platelet-derived growth factor binding;polysaccharide binding;protein binding;protein complex binding;receptor binding;structural molecule activity	anatomical structure development;anatomical structure morphogenesis;biological adhesion;biological regulation;biosynthetic process;cell adhesion;cell motility;cellular component disassembly;cellular component movement;cellular component organization;cellular process;developmental process;extracellular matrix organization;extracellular structure organization;locomotion;macromolecule metabolic proc…	cell part	Amoebiasis;ECM-receptor interaction;Focal adhesion;Protein digestion and absorption	3D-structure;Calcium;Collagen;Completeproteome;Directproteinsequencing;Diseasemutation;Disulfidebond;Ehlers-Danlossyndrome;Extracellularmatrix;Heparin-binding;Hydroxylation;Metal-binding;Polymorphism;Referenceproteome;Repeat;Secreted;Signal;Sulfation		5.3459e-11	4793700	4	only T1	P20908;A0A087WXW9;H7BY82	P20908;A0A087WXW9	Collagen alpha-1(V) chain	COL5A1	>sp|P20908|CO5A1_HUMAN Collagen alpha-1(V) chain OS=Homo sapiens GN=COL5A1 PE=1 SV=3;>tr|A0A087WXW9|A0A087WXW9_HUMAN Collagen alpha-1(V) chain OS=Homo sapiens GN=COL5A1 PE=1 SV=1
binding;ER retention sequence binding;KDEL sequence binding;peptide binding;signal sequence binding	biological regulation;cellular process;establishment of localization;protein transport;transport;vesicle-mediated transport	cell part;Golgi apparatus;intracellular membrane-bounded organelle;intracellular organelle;membrane;organelle	Vibrio cholerae infection	Completeproteome;Endoplasmicreticulum;ER-Golgitransport;Membrane;Proteintransport;Receptor;Referenceproteome;Transmembrane;Transmembranehelix;Transport		0.0005523	341660	1	only T1	P24390	P24390	ER lumen protein retaining receptor 1	KDELR1	>sp|P24390|ERD21_HUMAN ER lumen protein-retaining receptor 1 OS=Homo sapiens GN=KDELR1 PE=1 SV=1
1,3-beta-D-glucan binding;binding;carbohydrate binding;pattern binding;polysaccharide binding	biological regulation;immune system process;multi-organism process;regulation of transport;response to biotic stimulus;response to stimulus;response to stress	extracellular region		Coiledcoil;Completeproteome;Disulfidebond;Glycoprotein;Polymorphism;Referenceproteome;Secreted;Signal		0.00027939	705280	2	only T1	P26022	P26022	Pentraxin-related protein PTX3	PTX3	>sp|P26022|PTX3_HUMAN Pentraxin-related protein PTX3 OS=Homo sapiens GN=PTX3 PE=1 SV=3
adenyl nucleotide binding;adenyl ribonucleotide binding;aminoacyl-tRNA ligase activity;ATP binding;binding;catalytic activity;histidine-tRNA ligase activity;ligase activity;ligase activity, forming aminoacyl-tRNA and related compounds;ligase activity, forming carbon-oxygen bonds;nucleotide binding;purine nucleotide binding;purine ribonucleoside triphosphate binding;purine ribonucleotide binding;r…	amine metabolic process;cellular amino acid metabolic process;cellular ketone metabolic process;cellular metabolic process;cellular nitrogen compound metabolic process;cellular process;macromolecule metabolic process;metabolic process;nitrogen compound metabolic process;nucleobase-containing compound metabolic process;organic acid metabolic process;primary metabolic process;RNA metabolic process;…	cell part;cytoplasm	Aminoacyl-tRNA biosynthesis	Acetylation;Aminoacyl-tRNAsynthetase;ATP-binding;Completeproteome;Ligase;Mitochondrion;Nucleotide-binding;Phosphoprotein;Proteinbiosynthesis;Referenceproteome;Transitpeptide		6.6079e-23	970570	2	only T1	P49590;B4DQ67;D6RJE6	P49590;B4DQ67	Probable histidine--tRNA ligase, mitochondrial	HARS2	>sp|P49590|SYHM_HUMAN Probable histidine--tRNA ligase, mitochondrial OS=Homo sapiens GN=HARS2 PE=1 SV=1;>tr|B4DQ67|B4DQ67_HUMAN Probable histidine--tRNA ligase, mitochondrial OS=Homo sapiens GN=HARS2 PE=1 SV=1
binding;catalytic activity;GTP binding;GTPase activity;guanyl nucleotide binding;guanyl ribonucleotide binding;hydrolase activity;hydrolase activity, acting on acid anhydrides;hydrolase activity, acting on acid anhydrides, in phosphorus-containing anhydrides;nucleoside-triphosphatase activity;nucleotide binding;purine nucleotide binding;purine ribonucleoside triphosphate binding;purine ribonucleo…	biological adhesion;biological regulation;cell adhesion;cellular component organization;cellular membrane organization;cellular process;establishment of localization;membrane organization;protein transport;response to stimulus;signal transduction;transport;vesicle-mediated transport	cell part;Golgi apparatus;intracellular membrane-bounded organelle;intracellular organelle;membrane;organelle;plasma membrane	Tight junction	Celljunction;Cellmembrane;Completeproteome;Cytoplasmicvesicle;GTP-binding;Lipoprotein;Membrane;Methylation;Nucleotide-binding;Phosphoprotein;Prenylation;Proteintransport;Referenceproteome;Tightjunction;Transport		1.7685e-08	11234000	2	only T1	P51153;A0A087WWB9	P51153	Ras-related protein Rab-13	RAB13	>sp|P51153|RAB13_HUMAN Ras-related protein Rab-13 OS=Homo sapiens GN=RAB13 PE=1 SV=1
binding;protein binding;protein complex binding	abscission;biological regulation;cellular process;cytokinesis;developmental process;localization	cell part;centrosome;cytoplasmic membrane-bounded vesicle;cytosol;extracellular organelle;intracellular membrane-bounded organelle;intracellular non-membrane-bounded organelle;intracellular organelle;microtubule organizing center;organelle;vesicle		3D-structure;Alternativesplicing;Cellcycle;Celldivision;Completeproteome;Cytoplasmicvesicle;Referenceproteome		9.6218e-12	13930000	4	only T1	P53990;J3KR23;H3BUI0;H3BMU1;H3BQF7;F5GXM3	P53990;J3KR23;H3BUI0;H3BMU1;H3BQF7;F5GXM3	IST1 homolog	IST1	>sp|P53990|IST1_HUMAN IST1 homolog OS=Homo sapiens GN=IST1 PE=1 SV=1;>tr|J3KR23|J3KR23_HUMAN IST1 homolog (Fragment) OS=Homo sapiens GN=IST1 PE=1 SV=1;>tr|H3BUI0|H3BUI0_HUMAN IST1 homolog (Fragment) OS=Homo sapiens GN=IST1 PE=1 SV=1;>tr|H3BMU1|H3BMU1_HUMAN
protein binding transcription factor activity;transcription cofactor activity;transcription corepressor activity;transcription factor binding transcription factor activity	anatomical structure development;biological regulation;biosynthetic process;cell death;cell motility;cellular component movement;cellular metabolic process;cellular nitrogen compound metabolic process;cellular process;death;developmental process;establishment or maintenance of cell polarity;locomotion;macromolecule metabolic process;metabolic process;nitrogen compound metabolic process;nucleobase…	cell part;cytoplasm		Acetylation;Celljunction;Completeproteome;Cytoplasm;Epilepsy;Neurodegeneration;Nucleus;Phosphoprotein;Polymorphism;Referenceproteome;Transcription;Transcriptionregulation;Tripletrepeatexpansion		0.0012179	46475000	2	only T1	P54259	P54259	Atrophin-1	ATN1	>sp|P54259|ATN1_HUMAN Atrophin-1 OS=Homo sapiens GN=ATN1 PE=1 SV=3
	cellular metabolic process;cellular process;developmental process;macromolecule metabolic process;macromolecule modification;metabolic process;multicellular organismal development;multicellular organismal process;primary metabolic process;protein metabolic process;protein modification by small protein conjugation or removal;protein modification process	cell part;cytoplasm;intracellular membrane-bounded organelle;intracellular organelle;macromolecular complex;nucleus;organelle;protein complex;ubiquitin ligase complex		Completeproteome;Cytoplasm;Developmentalprotein;Nucleus;Referenceproteome;Repeat;Ublconjugationpathway;WDrepeat		2.8239e-05	1962200	2	only T1	P61962	P61962	DDB1- and CUL4-associated factor 7	DCAF7	>sp|P61962|DCAF7_HUMAN DDB1- and CUL4-associated factor 7 OS=Homo sapiens GN=DCAF7 PE=1 SV=1
catalytic activity;endonuclease activity;endonuclease activity, active with either ribo- or deoxyribonucleic acids and producing 5'-phosphomonoesters;endoribonuclease activity;endoribonuclease activity, producing 5'-phosphomonoesters;hydrolase activity;hydrolase activity, acting on ester bonds;nuclease activity;ribonuclease activity;ribonuclease P activity;tRNA-specific ribonuclease activity	cellular metabolic process;cellular nitrogen compound metabolic process;cellular process;macromolecule metabolic process;metabolic process;nitrogen compound metabolic process;nucleobase-containing compound metabolic process;primary metabolic process;RNA metabolic process;RNA processing;tRNA metabolic process;tRNA processing	cell part;macromolecular complex;ribonuclease P complex;ribonucleoprotein complex	Ribosome biogenesis in eukaryotes;RNA transport	Completeproteome;Directproteinsequencing;Hydrolase;Nucleus;Phosphoprotein;Polymorphism;Referenceproteome;tRNAprocessing	Rnase/Mrp complex	0.0048265	341760	1	only T1	P78345;Q5VUC3;Q5VUC9	P78345;Q5VUC3;Q5VUC9	Ribonuclease P protein subunit p38	RPP38;RP11-455B2.5	>sp|P78345|RPP38_HUMAN Ribonuclease P protein subunit p38 OS=Homo sapiens GN=RPP38 PE=1 SV=2;>tr|Q5VUC3|Q5VUC3_HUMAN Ribonuclease P protein subunit p38 (Fragment) OS=Homo sapiens GN=RPP38 PE=1 SV=5;>tr|Q5VUC9|Q5VUC9_HUMAN Ribonuclease P protein subunit p38
binding;DNA binding;nucleic acid binding;nucleic acid binding transcription factor activity;sequence-specific DNA binding transcription factor activity	biological regulation;biosynthetic process;cellular homeostasis;cellular ion homeostasis;cellular metabolic process;cellular nitrogen compound metabolic process;cellular process;developmental process;embryo development;homeostatic process;macromolecule metabolic process;metabolic process;nitrogen compound metabolic process;nucleobase-containing compound metabolic process;primary metabolic process…	cell body;cell part;cell projection;cytoplasm;intracellular membrane-bounded organelle;intracellular organelle;neuronal cell body;nucleus;organelle	Basal transcription factors	3D-structure;Acetylation;Alternativesplicing;Completeproteome;Cytoplasm;Directproteinsequencing;DNA-binding;Nucleus;Phosphoprotein;Polymorphism;Referenceproteome;Repeat;Transcription;Transcriptionregulation;Ublconjugation;Williams-Beurensyndrome	anti-BHC110 complex;Anti-HDAC2 complex;TNF-alpha/Nf-kappa B signaling complex (RPL6, RPL30, RPS13, CHUK, DDX3X, NFKB2, NFKBIB, REL, IKBKG, NFKB1, MAP3K8, RELB, GLG1, NFKBIA, RELA, TNIP2, GTF2I);XFIM complex	4.9532e-05	3325300	3	only T1	P78347	P78347	General transcription factor II-I	GTF2I	>sp|P78347|GTF2I_HUMAN General transcription factor II-I OS=Homo sapiens GN=GTF2I PE=1 SV=2
adenyl nucleotide binding;adenyl ribonucleotide binding;ATP binding;binding;catalytic activity;cation binding;ion binding;kinase activity;lipid binding;metal ion binding;nucleotide binding;phospholipid binding;phosphotransferase activity, alcohol group as acceptor;protein kinase activity;protein serine/threonine kinase activity;purine nucleotide binding;purine ribonucleoside triphosphate binding;…	biological adhesion;biological regulation;cell adhesion;cellular component assembly;cellular component disassembly;cellular component organization;cellular process;cytoskeleton organization;locomotion;membrane docking;multicellular organismal process;muscle contraction;organelle organization;regulation of organelle organization;response to chemical stimulus;response to external stimulus;response …	bleb;cell part;cell projection;cytosol;intracellular non-membrane-bounded organelle;intracellular organelle;membrane;organelle	Axon guidance;Chemokine signaling pathway;Focal adhesion;Leukocyte transendothelial migration;Pathogenic Escherichia coli infection;Regulation of actin cytoskeleton;Shigellosis;TGF-beta signaling pathway;Vascular smooth muscle contraction;Wnt signaling pathway	3D-structure;Acetylation;Apoptosis;ATP-binding;Cellprojection;Coiledcoil;Completeproteome;Cytoplasm;Cytoskeleton;Directproteinsequencing;Golgiapparatus;Kinase;Magnesium;Membrane;Metal-binding;Nucleotide-binding;Phosphoprotein;Polymorphism;Referenceproteome;Serine/threonine-proteinkinase;Transferase;Zinc;Zinc-finger		3.7801e-107	10913000	3	only T1	Q13464	Q13464	Rho-associated protein kinase 1	ROCK1	>sp|Q13464|ROCK1_HUMAN Rho-associated protein kinase 1 OS=Homo sapiens GN=ROCK1 PE=1 SV=1
binding;cation binding;ion binding;metal ion binding;transition metal ion binding;zinc ion binding	anatomical structure development;anatomical structure morphogenesis;biological regulation;cell differentiation;cellular process;developmental process;regulation of cell cycle;regulation of mitotic cell cycle;regulation of transport	cell part;cytoplasm;cytosol;intracellular membrane-bounded organelle;intracellular organelle;membrane;nucleus;organelle;plasma membrane		3D-structure;Alternativesplicing;Cardiomyopathy;Completeproteome;Cytoplasm;Developmentalprotein;Differentiation;Directproteinsequencing;Diseasemutation;LIMdomain;Metal-binding;Nucleus;Referenceproteome;Repeat;Zinc;Zinc-finger	RBP-Jkappa-RING1-KyoT2 complex	2.2607e-07	6684600	2	only T1	Q13642;Q5JXI8;Q5JXI2;Q5JXI3;Q5JXH7;Q5JXH8;A0A0D9SFZ9;Q5JXH9;A0A0D9SFB0;A0A0D9SFI6;Q5JXI0;A0A0D9SGB2;A0A0D9SG53	Q13642;Q5JXI8;Q5JXI2;Q5JXI3;Q5JXH7;Q5JXH8;A0A0D9SFZ9;Q5JXH9;A0A0D9SFB0;A0A0D9SFI6;Q5JXI0;A0A0D9SGB2;A0A0D9SG53	Four and a half LIM domains protein 1	FHL1	>sp|Q13642|FHL1_HUMAN Four and a half LIM domains protein 1 OS=Homo sapiens GN=FHL1 PE=1 SV=4;>tr|Q5JXI8|Q5JXI8_HUMAN Four and a half LIM domains protein 1 (Fragment) OS=Homo sapiens GN=FHL1 PE=1 SV=1;>tr|Q5JXI2|Q5JXI2_HUMAN Four and a half LIM domains pro
binding;DNA binding;histone binding;methylated histone residue binding;nucleic acid binding;protein binding;regulatory region DNA binding;regulatory region nucleic acid binding;transcription regulatory region DNA binding	biological regulation;biosynthetic process;cellular component organization;cellular metabolic process;cellular nitrogen compound metabolic process;cellular process;chromatin modification;chromatin organization;chromosome organization;histone modification;macromolecule metabolic process;macromolecule modification;metabolic process;nitrogen compound metabolic process;nucleobase-containing compound …	cell part;chromatin remodeling complex;histone methyltransferase complex;macromolecular complex;protein complex		3D-structure;Alternativesplicing;Chromatinregulator;Completeproteome;Nucleus;Phosphoprotein;Referenceproteome;Repeat;Transcription;Transcriptionregulation;WDrepeat	ALL-1 supercomplex;ASCOM complex;Menin-associated histone methyltransferase complex;MLL1-WDR5 complex;MLL-HCF complex;MOF complex;PTIP-HMT complex;Set1A complex;Set1B complex;UTX-MLL2/3 complex;WDR5-ASH2L-RBBP5-MLL2 complex	0.0037904	1194300	1	only T1	Q15291	Q15291	Retinoblastoma-binding protein 5	RBBP5	>sp|Q15291|RBBP5_HUMAN Retinoblastoma-binding protein 5 OS=Homo sapiens GN=RBBP5 PE=1 SV=2
	carbohydrate metabolic process;cellular metabolic process;cellular process;energy reserve metabolic process;generation of precursor metabolites and energy;macromolecule metabolic process;metabolic process;polysaccharide metabolic process;primary metabolic process	cell part	Insulin signaling pathway	Alternativesplicing;Carbohydratemetabolism;Completeproteome;Diabetesmellitus;Diseasemutation;Glycogenmetabolism;Membrane;Phosphoprotein;Polymorphism;Referenceproteome;Transmembrane;Transmembranehelix		0.056246	5242300	1	only T1	Q16821	Q16821	Protein phosphatase 1 regulatory subunit 3A	PPP1R3A	>sp|Q16821|PPR3A_HUMAN Protein phosphatase 1 regulatory subunit 3A OS=Homo sapiens GN=PPP1R3A PE=1 SV=3
binding;lipid binding;phospholipid binding	cellular component organization;cellular localization;cellular membrane organization;cellular metabolic process;cellular process;establishment of localization;exocytosis;localization;macromolecule metabolic process;membrane organization;metabolic process;primary metabolic process;protein metabolic process;protein transport;secretion;transport;vesicle-mediated transport	cell part;cytoplasm;intracellular membrane-bounded organelle;intracellular organelle;macromolecular complex;membrane;nucleus;organelle;plasma membrane;protein complex;site of polarized growth		Cellprojection;Completeproteome;Cytoplasm;Exocytosis;Phosphoprotein;Proteintransport;Referenceproteome;Transport	Sec6/8 exocyst complex	0.0018306	1637300	1	only T1	Q8IYI6	Q8IYI6	Exocyst complex component 8	EXOC8	>sp|Q8IYI6|EXOC8_HUMAN Exocyst complex component 8 OS=Homo sapiens GN=EXOC8 PE=1 SV=2
carboxylic ester hydrolase activity;catalytic activity;hydrolase activity;hydrolase activity, acting on ester bonds;lipase activity;retinyl-palmitate esterase activity;triglyceride lipase activity	biological regulation;biosynthetic process;catabolic process;cellular lipid metabolic process;cellular metabolic process;cellular process;glycerol ether metabolic process;lipid metabolic process;metabolic process;primary metabolic process;small molecule metabolic process	cell part;cytosol;lipid particle;membrane;plasma membrane		Alternativesplicing;Cellmembrane;Completeproteome;Diseasemutation;Glycoprotein;Hydrolase;Lipiddegradation;Lipiddroplet;Lipidmetabolism;Membrane;Phosphoprotein;Polymorphism;Referenceproteome;Signal-anchor;Transmembrane;Transmembranehelix		4.3424e-05	3698900	1	only T1	Q96AD5	Q96AD5	Patatin-like phospholipase domain-containing protein 2	PNPLA2	>sp|Q96AD5|PLPL2_HUMAN Patatin-like phospholipase domain-containing protein 2 OS=Homo sapiens GN=PNPLA2 PE=1 SV=1
binding;carbon-oxygen lyase activity;catalytic activity;cation binding;hydro-lyase activity;ion binding;lyase activity;metal ion binding;methylthioribulose 1-phosphate dehydratase activity	amine metabolic process;biological regulation;biosynthetic process;cell death;cellular amino acid metabolic process;cellular ketone metabolic process;cellular metabolic compound salvage;cellular metabolic process;cellular nitrogen compound metabolic process;cellular process;death;metabolic process;nitrogen compound metabolic process;organic acid metabolic process;primary metabolic process;small m…	cell part;cytosol	Cysteine and methionine metabolism	Alternativesplicing;Amino-acidbiosynthesis;Apoptosis;Completeproteome;Cytoplasm;Lyase;Metal-binding;Methioninebiosynthesis;Phosphoprotein;Polymorphism;Referenceproteome;Zinc		9.1244e-07	3123600	2	only T1	Q96GX9;S4R3D6	Q96GX9;S4R3D6	Probable methylthioribulose-1-phosphate dehydratase	APIP	>sp|Q96GX9|MTNB_HUMAN Methylthioribulose-1-phosphate dehydratase OS=Homo sapiens GN=APIP PE=1 SV=1;>tr|S4R3D6|S4R3D6_HUMAN Methylthioribulose-1-phosphate dehydratase OS=Homo sapiens GN=APIP PE=1 SV=1
				Acetylation;Alternativesplicing;Completeproteome;Directproteinsequencing;Referenceproteome		6.6812e-07	1147400	3	only T1	Q96H79	Q96H79	Zinc finger CCCH-type antiviral protein 1-like	ZC3HAV1L	>sp|Q96H79|ZCCHL_HUMAN Zinc finger CCCH-type antiviral protein 1-like OS=Homo sapiens GN=ZC3HAV1L PE=1 SV=2
binding;calcium ion binding;cation binding;identical protein binding;ion binding;metal ion binding;protein binding	anatomical structure development;cell differentiation;cellular process;developmental process;establishment of localization;exocytosis;response to abiotic stimulus;response to chemical stimulus;response to stimulus;secretion;transport;vesicle-mediated transport	bleb;cell part;cell projection;endosome;intracellular membrane-bounded organelle;intracellular organelle;membrane;organelle;plasma membrane		Alternativesplicing;Calcium;Cellprojection;Completeproteome;Cytoplasm;Exocytosis;Glycoprotein;Golgiapparatus;Metal-binding;Polymorphism;Referenceproteome;Repeat;Signal		2.3855e-08	1712800	2	only T1	Q9BRK5;G3V1E2;H0Y3T6	Q9BRK5;G3V1E2;H0Y3T6	45 kDa calcium-binding protein	SDF4	>sp|Q9BRK5|CAB45_HUMAN 45 kDa calcium-binding protein OS=Homo sapiens GN=SDF4 PE=1 SV=1;>tr|G3V1E2|G3V1E2_HUMAN 45 kDa calcium-binding protein OS=Homo sapiens GN=SDF4 PE=1 SV=1;>tr|H0Y3T6|H0Y3T6_HUMAN 45 kDa calcium-binding protein (Fragment) OS=Homo sapie
		cell part;membrane		Alternativesplicing;Completeproteome;Endoplasmicreticulum;Glycoprotein;Membrane;Polymorphism;Referenceproteome;Transmembrane;Transmembranehelix		2.7805e-08	1417600	2	only T1	Q9BU23	Q9BU23	Lipase maturation factor 2	LMF2	>sp|Q9BU23|LMF2_HUMAN Lipase maturation factor 2 OS=Homo sapiens GN=LMF2 PE=1 SV=2
actin binding;actin filament binding;binding;cytoskeletal protein binding;enzyme binding;GTPase binding;GTP-Rho binding;lipid binding;myosin binding;myosin II binding;phospholipid binding;protein binding;Ras GTPase binding;Rho GTPase binding;small GTPase binding	biological regulation;cellular component organization;cellular metabolic process;cellular process;cytoskeleton organization;macromolecule metabolic process;macromolecule modification;metabolic process;organelle organization;primary metabolic process;protein metabolic process;protein modification process;regulation of organelle organization	cell part;cytoplasm;cytoskeleton;intracellular membrane-bounded organelle;intracellular non-membrane-bounded organelle;intracellular organelle;nucleus;organelle		Actin-binding;Alternativesplicing;Cellcycle;Celldivision;Coiledcoil;Completeproteome;Cytoplasm;Cytoskeleton;Deafness;Diseasemutation;Mitosis;Non-syndromicdeafness;Nucleus;Phosphoprotein;Polymorphism;Referenceproteome;Ublconjugation		3.2797e-06	757730	2	only T1	Q9H2D6;H0Y5J9;F6TR96;F6WYE2;F6WMF4	Q9H2D6;H0Y5J9;F6TR96;F6WYE2;F6WMF4	TRIO and F-actin-binding protein	TRIOBP	>sp|Q9H2D6|TARA_HUMAN TRIO and F-actin-binding protein OS=Homo sapiens GN=TRIOBP PE=1 SV=3;>tr|H0Y5J9|H0Y5J9_HUMAN TRIO and F-actin-binding protein (Fragment) OS=Homo sapiens GN=TRIOBP PE=1 SV=1;>tr|F6TR96|F6TR96_HUMAN TRIO and F-actin-binding protein (Fra
binding;enzyme binding;GTPase binding;GTP-Rho binding;protein binding;Ras GTPase binding;Rho GTPase binding;small GTPase binding	biological regulation;cellular process;response to stimulus;signal transduction	cell part;cytoplasm;cytoskeleton;endomembrane system;intracellular non-membrane-bounded organelle;intracellular organelle;membrane;organelle		Cellshape;Completeproteome;Cytoplasm;Cytoskeleton;Membrane;Phosphoprotein;Referenceproteome		5.0905e-23	1535300	1	only T1	Q9H3Q1	Q9H3Q1	Cdc42 effector protein 4	CDC42EP4	>sp|Q9H3Q1|BORG4_HUMAN Cdc42 effector protein 4 OS=Homo sapiens GN=CDC42EP4 PE=1 SV=1
catalytic activity;CTD phosphatase activity;hydrolase activity;hydrolase activity, acting on ester bonds;phosphatase activity;phosphoprotein phosphatase activity;phosphoric ester hydrolase activity;protein serine/threonine phosphatase activity	biological regulation;cellular metabolic process;cellular nitrogen compound metabolic process;cellular process;macromolecule metabolic process;macromolecule modification;metabolic process;mRNA metabolic process;mRNA processing;nitrogen compound metabolic process;nucleobase-containing compound metabolic process;phosphorus metabolic process;primary metabolic process;protein dephosphorylation;protei…	cell part;cytoplasm;intracellular membrane-bounded organelle;intracellular organelle;nucleus;organelle		3D-structure;Alternativesplicing;Coiledcoil;Completeproteome;Cytoplasm;Hydrolase;mRNAprocessing;Nucleus;Proteinphosphatase;Referenceproteome		6.5672e-07	2060100	2	only T1	Q9NP77	Q9NP77	RNA polymerase II subunit A C-terminal domain phosphatase SSU72	SSU72	>sp|Q9NP77|SSU72_HUMAN RNA polymerase II subunit A C-terminal domain phosphatase SSU72 OS=Homo sapiens GN=SSU72 PE=1 SV=1
7-dehydrocholesterol reductase activity;catalytic activity;oxidoreductase activity;oxidoreductase activity, acting on the CH-CH group of donors;oxidoreductase activity, acting on the CH-CH group of donors, NAD or NADP as acceptor	alcohol metabolic process;anatomical structure development;biological regulation;biosynthetic process;cell differentiation;cellular process;developmental process;growth;lipid metabolic process;metabolic process;multicellular organismal process;post-embryonic development;primary metabolic process;small molecule metabolic process	cell part;membrane	Steroid biosynthesis	Cholesterolbiosynthesis;Cholesterolmetabolism;Completeproteome;Diseasemutation;Endoplasmicreticulum;Lipidbiosynthesis;Lipidmetabolism;Membrane;NADP;Oxidoreductase;Phosphoprotein;Polymorphism;Referenceproteome;Steroidbiosynthesis;Steroidmetabolism;Sterolbiosynthesis;Sterolmetabolism;Transmembrane;Transmembranehelix		3.2826e-09	5096900	2	only T1	Q9UBM7;E9PM00;H0YEJ5;H0YE57;H0YCS7	Q9UBM7;E9PM00;H0YEJ5;H0YE57;H0YCS7	7-dehydrocholesterol reductase	DHCR7	>sp|Q9UBM7|DHCR7_HUMAN 7-dehydrocholesterol reductase OS=Homo sapiens GN=DHCR7 PE=1 SV=1;>tr|E9PM00|E9PM00_HUMAN 7-dehydrocholesterol reductase (Fragment) OS=Homo sapiens GN=DHCR7 PE=1 SV=1;>tr|H0YEJ5|H0YEJ5_HUMAN 7-dehydrocholesterol reductase (Fragment)
catalytic activity;kinase activity;phosphotransferase activity, alcohol group as acceptor;protein kinase activity;transferase activity;transferase activity, transferring phosphorus-containing groups	biological regulation;biosynthetic process;cellular component assembly;cellular component organization;cellular ketone metabolic process;cellular lipid metabolic process;cellular membrane organization;cellular metabolic process;cellular process;lipid metabolic process;macromolecular complex assembly;membrane organization;metabolic process;organic acid metabolic process;primary metabolic process;p…	cell part;cytosol;intracellular membrane-bounded organelle;intracellular organelle;macromolecular complex;nucleus;organelle;protein complex	Adipocytokine signaling pathway;Hypertrophic cardiomyopathy (HCM);Insulin signaling pathway	Completeproteome;Fattyacidbiosynthesis;Fattyacidmetabolism;Lipidbiosynthesis;Lipidmetabolism;Lipoprotein;Myristate;Phosphoprotein;Referenceproteome		1.8434e-06	1262700	1	only T1	Q9Y478	Q9Y478	5-AMP-activated protein kinase subunit beta-1	PRKAB1	>sp|Q9Y478|AAKB1_HUMAN 5-AMP-activated protein kinase subunit beta-1 OS=Homo sapiens GN=PRKAB1 PE=1 SV=4
adenyl nucleotide binding;adenyl ribonucleotide binding;ATP binding;binding;catalytic activity;cation binding;endopeptidase activity;hydrolase activity;hydrolase activity, acting on acid anhydrides;hydrolase activity, acting on acid anhydrides, in phosphorus-containing anhydrides;ion binding;metal ion binding;metalloendopeptidase activity;metallopeptidase activity;nucleoside-triphosphatase activi…	anatomical structure development;anatomical structure morphogenesis;biological regulation;catabolic process;cell death;cellular component morphogenesis;cellular component organization;cellular membrane organization;cellular metabolic process;cellular process;death;developmental process;macromolecule metabolic process;membrane fusion;membrane organization;metabolic process;mitochondrion organizati…	cell part;intracellular membrane-bounded organelle;intracellular organelle;membrane;mitochondrion;organelle		3D-structure;Acetylation;ATP-binding;Completeproteome;Diseasemutation;Hydrolase;Membrane;Metal-binding;Metalloprotease;Mitochondrion;Neurodegeneration;Nucleotide-binding;Protease;Referenceproteome;Spinocerebellarataxia;Transmembrane;Transmembranehelix;Zinc	Frataxin complex	7.2105e-07	7749000	3	only T1	Q9Y4W6;K7EP56	Q9Y4W6	AFG3-like protein 2	AFG3L2	>sp|Q9Y4W6|AFG32_HUMAN AFG3-like protein 2 OS=Homo sapiens GN=AFG3L2 PE=1 SV=2
