# Supplementary material for: Lipid accumulation in human breast cancer cells injured by iron depletors
Source: J Exp Clin Cancer Res. 2018 Apr 3;37:75. doi: 10.1186/s13046-018-0737-z (PMC5883539; doi:10.1186/s13046-018-0737-z)
Supplement: Supplementary file 6 — Up-regulated in Dp44mT-treated cells versus untreated. Differential expression was considered as significant if (1) a protein was present only in untreated or treated cells or (2) its normalised (according to the LFQ algorithm) intensity resulted in a statistical difference, as calculated by the welch’s t-test (t-test cut-off at p value = 0.0167). These data have been deposited to the ProteomeXchange Consortium (http://proteomecentral.proteomexchange.org/cgi/GetDataset) via the PRIDE (Vizcaíno et al., 2016 PubMed ID: 26527722) partner repository with the dataset identifier PXD007595. (XLS 537 kb) [file 13046_2018_737_MOESM6_ESM.xls]

## Sheet: upregulated in Dp44mT cells
GOMF name	GOBP slim name	GOCC slim name	KEGG name	Keywords	Corum	PEP	Intensity	Razor + unique peptides	welch Difference	Protein IDs	Majority protein IDs	Protein names	Gene names	Fasta headers
binding;cadmium ion binding;cation binding;copper ion binding;ion binding;metal ion binding;transition metal ion binding;zinc ion binding	biological regulation;cellular process;response to chemical stimulus;response to stimulus	cell part;intracellular membrane-bounded organelle;intracellular organelle;nucleus;organelle	Mineral absorption	Acetylation;Alternativesplicing;Cadmium;Completeproteome;Copper;Directproteinsequencing;Metal-binding;Metal-thiolatecluster;Referenceproteome;Zinc		2.14e-48	27481000	1	6.35722	P04732	P04732	Metallothionein-1E	MT1E	>sp|P04732|MT1E_HUMAN Metallothionein-1E OS=Homo sapiens GN=MT1E PE=1 SV=1
	biological regulation;cellular process;immune system process;interspecies interaction between organisms;multi-organism process;response to chemical stimulus;response to stimulus;signal transduction	cell part;macromolecular complex;membrane;MHC protein complex;plasma membrane;protein complex		3D-structure;Completeproteome;Disulfidebond;Glycoprotein;Host-virusinteraction;Immunity;Membrane;MHCI;Polymorphism;Referenceproteome;Signal;Transmembrane;Transmembranehelix;Ublconjugation		6.78e-180	27501000	1	4.87038	P30460;P30479;P30480;P18463;P30462;P30466;P30475;P30481;Q29718;Q29836;Q95365	P30460;P30479;P30480;P18463;P30462;P30466;P30475;P30481;Q29718;Q29836;Q95365	HLA class I histocompatibility antigen, B-8 alpha chain;HLA class I histocompatibility antigen, B-41 alpha chain;HLA class I histocompatibility antigen, B-42 alpha chain;HLA class I histocompatibility antigen, B-37 alpha chain;HLA class I histocompatibility antigen, B-14 alpha chain;HLA class I histocompatibility antigen, B-18 alpha chain;HLA class I histocompatibility antigen, B-39 alpha chain;H…	HLA-B	>sp|P30460|1B08_HUMAN HLA class I histocompatibility antigen, B-8 alpha chain OS=Homo sapiens GN=HLA-B PE=1 SV=1;>sp|P30479|1B41_HUMAN HLA class I histocompatibility antigen, B-41 alpha chain OS=Homo sapiens GN=HLA-B PE=1 SV=1;>sp|P30480|1B42_HUMAN HLA cla
catalytic activity;electron carrier activity;oxidoreductase activity;oxidoreductase activity, acting on paired donors, with incorporation or reduction of molecular oxygen	biosynthetic process;cellular ketone metabolic process;cellular lipid metabolic process;cellular metabolic process;cellular process;lipid metabolic process;metabolic process;organic acid metabolic process;primary metabolic process;small molecule metabolic process	cell part;intracellular membrane-bounded organelle;intracellular organelle;membrane;mitochondrion;organelle	Sphingolipid metabolism	Completeproteome;Endoplasmicreticulum;Fattyacidbiosynthesis;Fattyacidmetabolism;Lipidbiosynthesis;Lipidmetabolism;Lipoprotein;Membrane;Mitochondrion;Myristate;Oxidoreductase;Phosphoprotein;Referenceproteome;Transmembrane;Transmembranehelix		1.53e-110	26782000	2	3.51588	O15121	O15121	Sphingolipid delta(4)-desaturase DES1	DEGS1	>sp|O15121|DEGS1_HUMAN Sphingolipid delta(4)-desaturase DES1 OS=Homo sapiens GN=DEGS1 PE=1 SV=1
binding;carboxylic acid binding;catalytic activity;cation binding;dioxygenase activity;electron carrier activity;ion binding;iron ion binding;L-ascorbic acid binding;metal ion binding;oxidoreductase activity;oxidoreductase activity, acting on paired donors, with incorporation or reduction of molecular oxygen;oxidoreductase activity, acting on paired donors, with incorporation or reduction of mole…	amine metabolic process;cellular amino acid metabolic process;cellular ketone metabolic process;cellular metabolic process;cellular nitrogen compound metabolic process;cellular process;heterocycle metabolic process;macromolecule metabolic process;macromolecule modification;metabolic process;nitrogen compound metabolic process;organic acid metabolic process;peptidyl-amino acid modification;primary…	cell part;endoplasmic reticulum;intracellular membrane-bounded organelle;intracellular organelle;organelle	Arginine and proline metabolism	Alternativesplicing;Completeproteome;Dioxygenase;Endoplasmicreticulum;Glycoprotein;Iron;Metal-binding;Oxidoreductase;Referenceproteome;Signal;TPRrepeat;VitaminC		1.41e-169	154120000	15	3.42977	O15460;E7EPI9;E7ENX0;E7ERI1;A8MXE0;C9JX45;C9JCP0;C9JIG4;C9JN43	O15460	Prolyl 4-hydroxylase subunit alpha-2	P4HA2	>sp|O15460|P4HA2_HUMAN Prolyl 4-hydroxylase subunit alpha-2 OS=Homo sapiens GN=P4HA2 PE=1 SV=1
binding;cation binding;drug binding;ion binding;metal ion binding;transition metal ion binding;zinc ion binding	biological regulation;cell activation;cell differentiation;cellular homeostasis;cellular ion homeostasis;cellular process;developmental process;homeostatic process;immune system process;response to chemical stimulus;response to drug;response to stimulus;signal transduction	cell part;cytosol;intracellular membrane-bounded organelle;intracellular organelle;nucleus;organelle	Mineral absorption	3D-structure;Acetylation;Alternativesplicing;Cadmium;Completeproteome;Copper;Directproteinsequencing;Metal-binding;Metal-thiolatecluster;Polymorphism;Referenceproteome;Zinc		5.23e-22	62588000	2	3.35318	P02795;H3BSP9;P13640	P02795;H3BSP9;P13640	Metallothionein-2;Metallothionein;Metallothionein-1G	MT2A;MT1G	>sp|P02795|MT2_HUMAN Metallothionein-2 OS=Homo sapiens GN=MT2A PE=1 SV=1;>tr|H3BSP9|H3BSP9_HUMAN Metallothionein OS=Homo sapiens GN=MT2A PE=1 SV=1;>sp|P13640|MT1G_HUMAN Metallothionein-1G OS=Homo sapiens GN=MT1G PE=1 SV=2
catalytic activity;disulfide oxidoreductase activity;electron carrier activity;glutathione disulfide oxidoreductase activity;oxidoreductase activity;oxidoreductase activity, acting on a sulfur group of donors;peptide disulfide oxidoreductase activity;protein disulfide oxidoreductase activity	biological regulation;cellular homeostasis;cellular metabolic process;cellular nitrogen compound metabolic process;cellular process;generation of precursor metabolites and energy;homeostatic process;metabolic process;nitrogen compound metabolic process;nucleobase-containing compound metabolic process;nucleobase-containing small molecule interconversion;nucleobase-containing small molecule metabol…	cell part;cytosol;intracellular membrane-bounded organelle;intracellular organelle;mitochondrion;nucleus;organelle		3D-structure;Acetylation;Completeproteome;Cytoplasm;Directproteinsequencing;Disulfidebond;Electrontransport;Polymorphism;Redox-activecenter;Referenceproteome;Transport		4.41e-48	158320000	5	3.16607	P35754	P35754	Glutaredoxin-1	GLRX	>sp|P35754|GLRX1_HUMAN Glutaredoxin-1 OS=Homo sapiens GN=GLRX PE=1 SV=2
aminopeptidase activity;binding;catalytic activity;cation binding;exopeptidase activity;hydrolase activity;ion binding;metal ion binding;metallopeptidase activity;peptidase activity;peptidase activity, acting on L-amino acid peptides;transition metal ion binding;zinc ion binding	cellular metabolic process;cellular process;macromolecule metabolic process;metabolic process;peptide metabolic process;primary metabolic process;protein metabolic process;proteolysis	cell part;cytoplasm		3D-structure;Aminopeptidase;Completeproteome;Cytoplasm;Hydrolase;Metal-binding;Metalloprotease;Protease;Referenceproteome;Zinc		2.09e-22	17813000	4	2.90562	E7ETB3;Q9ULA0;E7EMB6;C9JBE1;F8WAN0;C9J1E2	E7ETB3;Q9ULA0;E7EMB6;C9JBE1	Aspartyl aminopeptidase	DNPEP	>tr|E7ETB3|E7ETB3_HUMAN Aspartyl aminopeptidase OS=Homo sapiens GN=DNPEP PE=1 SV=2;>sp|Q9ULA0|DNPEP_HUMAN Aspartyl aminopeptidase OS=Homo sapiens GN=DNPEP PE=1 SV=1;>tr|E7EMB6|E7EMB6_HUMAN Aspartyl aminopeptidase OS=Homo sapiens GN=DNPEP PE=1 SV=2;>tr|C9JB
anion channel activity;anion transmembrane transporter activity;binding;channel activity;gated channel activity;ion channel activity;ion transmembrane transporter activity;nucleotide binding;passive transmembrane transporter activity;porin activity;substrate-specific channel activity;substrate-specific transmembrane transporter activity;substrate-specific transporter activity;transmembrane transp…	biological regulation	cell part;intracellular membrane-bounded organelle;intracellular non-membrane-bounded organelle;intracellular organelle;macromolecular complex;membrane;mitochondrion;organelle;protein complex	Calcium signaling pathway;Huntington's disease;Parkinson's disease	Acetylation;Alternativesplicing;Completeproteome;Directproteinsequencing;Iontransport;Membrane;Mitochondrion;Mitochondrionoutermembrane;NAD;Nucleotide-binding;Phosphoprotein;Polymorphism;Porin;Referenceproteome;Transmembrane;Transmembranebetastrand;Transport		6.59e-73	161490000	9	2.81376	P45880;A0A0A0MR02;Q5JSD1;Q5JSD2;A2A3S1	P45880;A0A0A0MR02;Q5JSD1;Q5JSD2	Voltage-dependent anion-selective channel protein 2	VDAC2	>sp|P45880|VDAC2_HUMAN Voltage-dependent anion-selective channel protein 2 OS=Homo sapiens GN=VDAC2 PE=1 SV=2;>tr|A0A0A0MR02|A0A0A0MR02_HUMAN Voltage-dependent anion-selective channel protein 2 (Fragment) OS=Homo sapiens GN=VDAC2 PE=1 SV=1;>tr|Q5JSD1|Q5JSD
binding;carboxylic acid binding;catalytic activity;cation binding;dioxygenase activity;ion binding;iron ion binding;L-ascorbic acid binding;metal ion binding;oxidoreductase activity;oxidoreductase activity, acting on paired donors, with incorporation or reduction of molecular oxygen;oxidoreductase activity, acting on paired donors, with incorporation or reduction of molecular oxygen, 2-oxoglutara…	amine metabolic process;cellular amino acid metabolic process;cellular component organization;cellular ketone metabolic process;cellular metabolic process;cellular nitrogen compound metabolic process;cellular process;extracellular matrix organization;extracellular structure organization;heterocycle metabolic process;macromolecule metabolic process;macromolecule modification;metabolic process;nitr…	cell part;endoplasmic reticulum;intracellular membrane-bounded organelle;intracellular organelle;mitochondrion;organelle	Arginine and proline metabolism	3D-structure;Alternativesplicing;Completeproteome;Dioxygenase;Endoplasmicreticulum;Glycoprotein;Iron;Metal-binding;Oxidoreductase;Referenceproteome;Signal;TPRrepeat;VitaminC	Prolyl 4-hydroxylase (alpha(I)-type)	2.11e-236	361740000	17	2.79632	P13674	P13674	Prolyl 4-hydroxylase subunit alpha-1	P4HA1	>sp|P13674|P4HA1_HUMAN Prolyl 4-hydroxylase subunit alpha-1 OS=Homo sapiens GN=P4HA1 PE=1 SV=2
anion channel activity;anion transmembrane transporter activity;channel activity;gated channel activity;ion channel activity;ion transmembrane transporter activity;passive transmembrane transporter activity;porin activity;substrate-specific channel activity;substrate-specific transmembrane transporter activity;substrate-specific transporter activity;transmembrane transporter activity;transporter …	behavior;cell communication;cell death;cell-cell signaling;cellular process;death;interspecies interaction between organisms;multicellular organismal process;multi-organism process;neurological system process;response to stimulus;response to stress;signaling	cell part;intracellular non-membrane-bounded organelle;intracellular organelle;macromolecular complex;membrane;organelle;plasma membrane;protein complex	Calcium signaling pathway;Huntington's disease;Parkinson's disease	3D-structure;Acetylation;Apoptosis;Cellmembrane;Completeproteome;Directproteinsequencing;Host-virusinteraction;Iontransport;Membrane;Mitochondrion;Mitochondrionoutermembrane;Phosphoprotein;Porin;Referenceproteome;Transmembrane;Transmembranebetastrand;Transport	CAV1-VDAC1-ESR1 complex	1.36e-285	225830000	12	2.66653	P21796;C9JI87	P21796;C9JI87	Voltage-dependent anion-selective channel protein 1	VDAC1	>sp|P21796|VDAC1_HUMAN Voltage-dependent anion-selective channel protein 1 OS=Homo sapiens GN=VDAC1 PE=1 SV=2;>tr|C9JI87|C9JI87_HUMAN Voltage-dependent anion-selective channel protein 1 (Fragment) OS=Homo sapiens GN=VDAC1 PE=1 SV=3
binding;nuclear localization sequence binding;peptide binding;protein transporter activity;signal sequence binding;substrate-specific transporter activity;transporter activity	biological regulation;catabolic process;cellular metabolic process;cellular nitrogen compound metabolic process;cellular process;DNA metabolic process;establishment of localization;macromolecule metabolic process;metabolic process;nitrogen compound metabolic process;nuclear transport;nucleobase-containing compound metabolic process;nucleocytoplasmic transport;primary metabolic process;protein tar…	cell part;cell projection;cytoplasm;cytosol;intracellular membrane-bounded organelle;intracellular organelle;macromolecular complex;neuron projection;nuclear pore;nucleoplasm;nucleus;organelle;protein complex		3D-structure;Completeproteome;Cytoplasm;Directproteinsequencing;Host-virusinteraction;Nucleus;Phosphoprotein;Polymorphism;Proteintransport;Referenceproteome;Repeat;Transport;Ublconjugation	CTCF-nucleophosmin-PARP-HIS-KPNA-LMNA-TOP complex	2.47e-18	3534500	2	2.63371	P52294;C9JYI4	P52294	Importin subunit alpha-1	KPNA1	>sp|P52294|IMA5_HUMAN Importin subunit alpha-5 OS=Homo sapiens GN=KPNA1 PE=1 SV=3
catalytic activity;hydrolase activity;peptidase activity	biological regulation;biosynthetic process;cellular metabolic process;cellular process;establishment of localization;macromolecule metabolic process;metabolic process;peptide metabolic process;primary metabolic process;protein maturation;protein metabolic process;protein targeting;protein transport;proteolysis;regulation of transport;translation;transport	cell part;macromolecular complex;membrane;protein complex	Protein export	Acetylation;Completeproteome;Directproteinsequencing;Endoplasmicreticulum;Hydrolase;Membrane;Microsome;Protease;Referenceproteome;Transmembrane;Transmembranehelix		1.08e-16	11733000	3	2.56763	E9PI68;A0A087WUC6;Q15005;E9PL01;E9PRB9	E9PI68;A0A087WUC6;Q15005;E9PL01;E9PRB9	Signal peptidase complex subunit 2	SPCS2	>tr|E9PI68|E9PI68_HUMAN Signal peptidase complex subunit 2 OS=Homo sapiens GN=SPCS2 PE=1 SV=1;>tr|A0A087WUC6|A0A087WUC6_HUMAN Signal peptidase complex subunit 2 OS=Homo sapiens GN=SPCS2 PE=1 SV=1;>sp|Q15005|SPCS2_HUMAN Signal peptidase complex subunit 2 OS
acireductone dioxygenase [iron(II)-requiring] activity;binding;catalytic activity;cation binding;dioxygenase activity;ion binding;metal ion binding;oxidoreductase activity;oxidoreductase activity, acting on single donors with incorporation of molecular oxygen;oxidoreductase activity, acting on single donors with incorporation of molecular oxygen, incorporation of two atoms of oxygen	amine metabolic process;biosynthetic process;cellular amino acid metabolic process;cellular ketone metabolic process;cellular metabolic compound salvage;cellular metabolic process;cellular nitrogen compound metabolic process;cellular process;metabolic process;nitrogen compound metabolic process;organic acid metabolic process;primary metabolic process;small molecule metabolic process;sulfur compou…	cell part;cytosol;Golgi apparatus;intracellular membrane-bounded organelle;intracellular organelle;membrane;nucleus;organelle;plasma membrane	Cysteine and methionine metabolism	Alternativesplicing;Amino-acidbiosynthesis;Cellmembrane;Completeproteome;Cytoplasm;Dioxygenase;Directproteinsequencing;Iron;Membrane;Metal-binding;Methioninebiosynthesis;Nucleus;Oxidoreductase;Referenceproteome		5.27e-56	64341000	3	2.51316	Q9BV57	Q9BV57	1,2-dihydroxy-3-keto-5-methylthiopentene dioxygenase	ADI1	>sp|Q9BV57|MTND_HUMAN 1,2-dihydroxy-3-keto-5-methylthiopentene dioxygenase OS=Homo sapiens GN=ADI1 PE=1 SV=1
						0	2890500000	23	2.44396	P0DMV8;P0DMV9;V9GZ37	P0DMV8;P0DMV9;V9GZ37			>sp|P0DMV8|HS71A_HUMAN Heat shock 70 kDa protein 1A OS=Homo sapiens GN=HSPA1A PE=1 SV=1;>sp|P0DMV9|HS71B_HUMAN Heat shock 70 kDa protein 1B OS=Homo sapiens GN=HSPA1B PE=1 SV=1;>tr|V9GZ37|V9GZ37_HUMAN Heat shock 70 kDa protein 1A OS=Homo sapiens GN=HSPA1A P
	catabolic process;cellular metabolic process;cellular nitrogen compound metabolic process;cellular process;macromolecule metabolic process;metabolic process;mRNA metabolic process;nitrogen compound metabolic process;nucleobase-containing compound metabolic process;primary metabolic process;RNA catabolic process;RNA metabolic process	cell part;cytosol		Acetylation;Alternativesplicing;Completeproteome;Nonsense-mediatedmRNAdecay;Phosphoprotein;Referenceproteome		5.28e-08	4455100	2	2.43743	Q9H0W8;M0QZC7;M0R0U0;M0R2N0	Q9H0W8;M0QZC7;M0R0U0;M0R2N0	Protein SMG9	SMG9	>sp|Q9H0W8|SMG9_HUMAN Protein SMG9 OS=Homo sapiens GN=SMG9 PE=1 SV=1;>tr|M0QZC7|M0QZC7_HUMAN Protein SMG9 (Fragment) OS=Homo sapiens GN=SMG9 PE=1 SV=5;>tr|M0R0U0|M0R0U0_HUMAN Protein SMG9 (Fragment) OS=Homo sapiens GN=SMG9 PE=1 SV=1;>tr|M0R2N0|M0R2N0_HUMAN
active transmembrane transporter activity;anion transmembrane transporter activity;inorganic anion transmembrane transporter activity;ion transmembrane transporter activity;phosphate ion carrier activity;phosphate ion transmembrane transporter activity;secondary active transmembrane transporter activity;substrate-specific transmembrane transporter activity;substrate-specific transporter activity;…	cellular metabolic process;cellular process;establishment of localization;generation of precursor metabolites and energy;metabolic process;transport	cell part;intracellular membrane-bounded organelle;intracellular organelle;membrane;mitochondrion;organelle		Acetylation;Alternativesplicing;Completeproteome;Diseasemutation;Membrane;Mitochondrion;Mitochondrioninnermembrane;Phosphoprotein;Referenceproteome;Repeat;Symport;Transitpeptide;Transmembrane;Transmembranehelix;Transport		1.69e-34	128370000	5	2.36426	F8VVM2;Q00325;F8VWQ0;F8VWR4;F8VZL5	F8VVM2;Q00325;F8VWQ0	Phosphate carrier protein, mitochondrial	SLC25A3	>tr|F8VVM2|F8VVM2_HUMAN Phosphate carrier protein, mitochondrial OS=Homo sapiens GN=SLC25A3 PE=1 SV=1;>sp|Q00325|MPCP_HUMAN Phosphate carrier protein, mitochondrial OS=Homo sapiens GN=SLC25A3 PE=1 SV=2;>tr|F8VWQ0|F8VWQ0_HUMAN Phosphate carrier protein, mit
AU-rich element binding;binding;nucleic acid binding;RNA binding	catabolic process;cellular metabolic process;cellular nitrogen compound metabolic process;cellular process;macromolecule metabolic process;metabolic process;mRNA metabolic process;nitrogen compound metabolic process;nucleobase-containing compound metabolic process;primary metabolic process;RNA catabolic process;RNA metabolic process;RNA processing;rRNA processing	cell part;cytosol;exosome (RNase complex);intracellular membrane-bounded organelle;intracellular non-membrane-bounded organelle;intracellular organelle;macromolecular complex;nucleolus;nucleus;organelle;protein complex	RNA degradation	3D-structure;Completeproteome;Cytoplasm;Exosome;Nucleus;Referenceproteome;RNA-binding;rRNAprocessing	Exosome	8.28e-34	11119000	1	2.3601	Q96B26	Q96B26	Exosome complex component RRP43	EXOSC8	>sp|Q96B26|EXOS8_HUMAN Exosome complex component RRP43 OS=Homo sapiens GN=EXOSC8 PE=1 SV=1
binding;cation binding;ion binding;metal ion binding;transition metal ion binding;zinc ion binding		cell part;intracellular membrane-bounded organelle;intracellular organelle;nucleus;organelle		Acetylation;Completeproteome;LIMdomain;Metal-binding;Nucleus;Phosphoprotein;Polymorphism;Referenceproteome;Repeat;Zinc		4.88e-249	434940000	6	2.30435	P21291;E9PP21;E9PND2;E9PS42	P21291;E9PP21;E9PND2;E9PS42	Cysteine and glycine-rich protein 1	CSRP1	>sp|P21291|CSRP1_HUMAN Cysteine and glycine-rich protein 1 OS=Homo sapiens GN=CSRP1 PE=1 SV=3;>tr|E9PP21|E9PP21_HUMAN Cysteine and glycine-rich protein 1 OS=Homo sapiens GN=CSRP1 PE=1 SV=1;>tr|E9PND2|E9PND2_HUMAN Cysteine and glycine-rich protein 1 (Fragme
		cell part;endosome;intracellular membrane-bounded organelle;intracellular organelle;membrane;organelle		Acetylation;Alternativesplicing;Completeproteome;Endosome;Polymorphism;Referenceproteome		1.04e-13	1917100	2	2.24984	Q56VL3	Q56VL3	OCIA domain-containing protein 2	OCIAD2	>sp|Q56VL3|OCAD2_HUMAN OCIA domain-containing protein 2 OS=Homo sapiens GN=OCIAD2 PE=1 SV=1
acid-amino acid ligase activity;adenyl nucleotide binding;adenyl ribonucleotide binding;ATP binding;binding;catalytic activity;ligase activity;ligase activity, forming carbon-nitrogen bonds;nucleotide binding;purine nucleotide binding;purine ribonucleoside triphosphate binding;purine ribonucleotide binding;ribonucleotide binding;small conjugating protein ligase activity;ubiquitin-protein ligase a…	biological regulation;biosynthetic process;catabolic process;cell death;cellular metabolic process;cellular nitrogen compound metabolic process;cellular process;death;DNA metabolic process;DNA repair;immune system process;macromolecule metabolic process;macromolecule modification;metabolic process;nitrogen compound metabolic process;nucleobase-containing compound metabolic process;primary metabol…	cell part;cytosol;membrane;nucleoplasm;plasma membrane	Protein processing in endoplasmic reticulum;Ubiquitin mediated proteolysis	3D-structure;Alternativesplicing;Apoptosis;ATP-binding;Cellmembrane;Completeproteome;Directproteinsequencing;Disulfidebond;DNAdamage;DNArepair;Endosome;Ligase;Membrane;Nucleotide-binding;Referenceproteome;Ublconjugationpathway	BRCA1-BARD1-UbcH5c complex	1.4e-47	74698000	3	2.20851	A0A087WY85;A0A0A0MQU3;P61077;P62837;H9KV45;D6RAH7;D6RFM0;D6RAW0	A0A087WY85;A0A0A0MQU3;P61077;P62837;H9KV45;D6RAH7;D6RFM0;D6RAW0	Ubiquitin-conjugating enzyme E2 D3;Ubiquitin-conjugating enzyme E2 D2	UBE2D3;UBE2D2	>tr|A0A087WY85|A0A087WY85_HUMAN Ubiquitin-conjugating enzyme E2 D3 OS=Homo sapiens GN=UBE2D3 PE=1 SV=1;>tr|A0A0A0MQU3|A0A0A0MQU3_HUMAN Ubiquitin-conjugating enzyme E2 D2 OS=Homo sapiens GN=UBE2D2 PE=1 SV=1;>sp|P61077|UB2D3_HUMAN Ubiquitin-conjugating enzym
antioxidant activity;catalytic activity;disulfide oxidoreductase activity;glutathione dehydrogenase (ascorbate) activity;glutathione disulfide oxidoreductase activity;glutathione transferase activity;methylarsonate reductase activity;oxidoreductase activity;oxidoreductase activity, acting on a sulfur group of donors;oxidoreductase activity, acting on a sulfur group of donors, quinone or similar c…	biological regulation;catabolic process;cellular ketone metabolic process;cellular metabolic process;cellular process;metabolic process;organic acid metabolic process;regulation of transport;response to chemical stimulus;response to stimulus;signal transduction;small molecule metabolic process;vitamin metabolic process;xenobiotic metabolic process	cell part;cytoplasm;cytosol	Drug metabolism - cytochrome P450;Glutathione metabolism;Metabolism of xenobiotics by cytochrome P450	3D-structure;Acetylation;Alternativesplicing;Completeproteome;Cytoplasm;Directproteinsequencing;Oxidoreductase;Polymorphism;Referenceproteome;Transferase		2.85e-54	283120000	11	2.20288	P78417;Q5TA02;Q5TA01	P78417;Q5TA02	Glutathione S-transferase omega-1	GSTO1	>sp|P78417|GSTO1_HUMAN Glutathione S-transferase omega-1 OS=Homo sapiens GN=GSTO1 PE=1 SV=2;>tr|Q5TA02|Q5TA02_HUMAN Glutathione S-transferase omega-1 (Fragment) OS=Homo sapiens GN=GSTO1 PE=1 SV=1
	biological regulation;biosynthetic process;cell cycle;cellular component organization;cellular metabolic process;cellular nitrogen compound metabolic process;cellular process;chromatin modification;chromatin organization;chromosome organization;macromolecule metabolic process;metabolic process;mRNA metabolic process;mRNA processing;nitrogen compound metabolic process;nucleobase-containing compoun…	cell part;macromolecular complex;protein complex;transcription elongation factor complex		3D-structure;Activator;Alternativesplicing;Completeproteome;Directproteinsequencing;Methylation;Nucleus;Phosphoprotein;Referenceproteome;Repeat;Repressor;Transcription;Transcriptionregulation	DSIF complex (DRB sensitivity-inducing factor complex);RNA pol II containing coactivator complex Tat-SF;Transcription elongation factor complex (SUPT5H, CDK9, CCNT1)	2.68e-155	92234000	13	2.1755	O00267;M0QYL9;M0R2M5	O00267	Transcription elongation factor SPT5	SUPT5H	>sp|O00267|SPT5H_HUMAN Transcription elongation factor SPT5 OS=Homo sapiens GN=SUPT5H PE=1 SV=1
active transmembrane transporter activity;amine transmembrane transporter activity;amino acid transmembrane transporter activity;antiporter activity;binding;calcium ion transmembrane transporter activity;calcium:cation antiporter activity;calcium:sodium antiporter activity;carboxylic acid transmembrane transporter activity;catalytic activity;cation binding;cation transmembrane transporter activit…	amine transport;amino acid transport;biological regulation;carbohydrate metabolic process;cell growth;cell motility;cellular component movement;cellular process;coagulation;establishment of localization;growth;immune system process;locomotion;metabolic process;multicellular organismal process;organic acid transport;primary metabolic process;regulation of body fluid levels;transport	cell part;cell surface;cytoplasmic membrane-bounded vesicle;intracellular membrane-bounded organelle;intracellular organelle;membrane;organelle;plasma membrane;vesicle	Protein digestion and absorption	3D-structure;Acetylation;Alternativesplicing;Amino-acidtransport;Cellmembrane;Completeproteome;Directproteinsequencing;Disulfidebond;Glycoprotein;Isopeptidebond;Membrane;Phosphoprotein;Referenceproteome;Signal-anchor;Transmembrane;Transmembranehelix;Transport;Ublconjugation	ITGAV-ITGB3-SLC3A2 complex	0	373770000	18	2.17453	J3KPF3;P08195;F5GZS6;F5GZI0;H0YFS2;H0YFX4	J3KPF3;P08195;F5GZS6	4F2 cell-surface antigen heavy chain	SLC3A2	>tr|J3KPF3|J3KPF3_HUMAN 4F2 cell-surface antigen heavy chain OS=Homo sapiens GN=SLC3A2 PE=1 SV=1;>sp|P08195|4F2_HUMAN 4F2 cell-surface antigen heavy chain OS=Homo sapiens GN=SLC3A2 PE=1 SV=3;>tr|F5GZS6|F5GZS6_HUMAN 4F2 cell-surface antigen heavy chain OS=H
cation transmembrane transporter activity;ion transmembrane transporter activity;substrate-specific transmembrane transporter activity;substrate-specific transporter activity;transmembrane transporter activity;transporter activity	biological regulation;cell differentiation;cellular process;developmental process;establishment of localization;homeostatic process;ion transport;transport	cell part;intracellular membrane-bounded organelle;intracellular organelle;membrane;mitochondrion;organelle		Acetylation;Completeproteome;Directproteinsequencing;Iontransport;Iron;Irontransport;Membrane;Mitochondrion;Polymorphism;Referenceproteome;Transmembrane;Transmembranehelix;Transport		5.42e-82	37231000	6	2.13213	Q9H9B4;D6RFI0;S4R2X2;D6RDG7;D6RAE9	Q9H9B4;D6RFI0;S4R2X2;D6RDG7	Sideroflexin-1	SFXN1	>sp|Q9H9B4|SFXN1_HUMAN Sideroflexin-1 OS=Homo sapiens GN=SFXN1 PE=1 SV=4;>tr|D6RFI0|D6RFI0_HUMAN Sideroflexin-1 (Fragment) OS=Homo sapiens GN=SFXN1 PE=1 SV=5;>tr|S4R2X2|S4R2X2_HUMAN Sideroflexin-1 OS=Homo sapiens GN=SFXN1 PE=1 SV=1;>tr|D6RDG7|D6RDG7_HUMAN
	amine metabolic process;biological regulation;biosynthetic process;cellular amino acid metabolic process;cellular ketone metabolic process;cellular metabolic process;cellular nitrogen compound metabolic process;cellular process;circulatory system process;metabolic process;multicellular organismal process;nitrogen compound metabolic process;organic acid metabolic process;peptide metabolic process;…	cell part;cytosol;macromolecular complex;protein complex	Glutathione metabolism	Acetylation;Completeproteome;Glutathionebiosynthesis;Polymorphism;Referenceproteome		1.5e-85	69764000	4	2.11382	P48507	P48507	Glutamate--cysteine ligase regulatory subunit	GCLM	>sp|P48507|GSH0_HUMAN Glutamate--cysteine ligase regulatory subunit OS=Homo sapiens GN=GCLM PE=1 SV=1
carbohydrate transmembrane transporter activity;dehydroascorbic acid transporter activity;D-glucose transmembrane transporter activity;glucose transmembrane transporter activity;hexose transmembrane transporter activity;monosaccharide transmembrane transporter activity;substrate-specific transmembrane transporter activity;substrate-specific transporter activity;sugar transmembrane transporter act…	biological regulation;cell communication;cellular ketone metabolic process;cellular metabolic process;cellular process;energy reserve metabolic process;generation of precursor metabolites and energy;metabolic process;organic acid metabolic process;regulation of transport;response to abiotic stimulus;response to external stimulus;response to extracellular stimulus;response to osmotic stress;respon…	cell part;cytoplasmic membrane-bounded vesicle;intracellular membrane-bounded organelle;intracellular organelle;membrane;midbody;nucleus;organelle;plasma membrane;vesicle	Adipocytokine signaling pathway;Bile secretion;Pathways in cancer;Renal cell carcinoma	3D-structure;Cellmembrane;Completeproteome;Directproteinsequencing;Diseasemutation;Dystonia;Epilepsy;Glycoprotein;Membrane;Phosphoprotein;Referenceproteome;Sugartransport;Transmembrane;Transmembranehelix;Transport		8.79e-35	223690000	6	2.07422	P11166	P11166	Solute carrier family 2, facilitated glucose transporter member 1	SLC2A1	>sp|P11166|GTR1_HUMAN Solute carrier family 2, facilitated glucose transporter member 1 OS=Homo sapiens GN=SLC2A1 PE=1 SV=2
adenine transmembrane transporter activity;nucleobase transmembrane transporter activity;nucleobase-containing compound transmembrane transporter activity;purine base transmembrane transporter activity;substrate-specific transmembrane transporter activity;substrate-specific transporter activity;transmembrane transporter activity;transporter activity	biological regulation;cellular metabolic process;cellular process;chromosome segregation;energy reserve metabolic process;generation of precursor metabolites and energy;interspecies interaction between organisms;metabolic process;multi-organism process;regulation of transport;small molecule metabolic process;viral reproduction	cell part;intracellular non-membrane-bounded organelle;intracellular organelle;macromolecular complex;membrane;organelle;protein complex	Calcium signaling pathway;Huntington's disease;Parkinson's disease	Acetylation;Chromosomepartition;Completeproteome;Directproteinsequencing;Host-virusinteraction;Membrane;Methylation;Mitochondrion;Mitochondrioninnermembrane;Phosphoprotein;Polymorphism;Referenceproteome;Repeat;Transmembrane;Transmembranehelix;Transport	Nop56p-associated pre-rRNA complex	2.5e-131	195010000	8	2.05519	P05141	P05141	ADP/ATP translocase 2	SLC25A5	>sp|P05141|ADT2_HUMAN ADP/ATP translocase 2 OS=Homo sapiens GN=SLC25A5 PE=1 SV=7
binding;cholesterol binding;enzyme activator activity;enzyme regulator activity;lipid binding;peptidase activator activity;peptidase regulator activity;protein binding;protein complex scaffold;steroid binding;sterol binding;structural molecule activity	anatomical structure development;anatomical structure formation involved in morphogenesis;biological regulation;cell communication;cell differentiation;cell motility;cellular component assembly;cellular component movement;cellular component organization;cellular homeostasis;cellular ion homeostasis;cellular lipid metabolic process;cellular membrane organization;cellular metabolic process;cellular…	cell cortex;cell part;endoplasmic reticulum;endosome;intracellular membrane-bounded organelle;intracellular organelle;lipid particle;macromolecular complex;membrane;organelle;protein complex	Bacterial invasion of epithelial cells;Endocytosis;Focal adhesion;Viral myocarditis	Acetylation;Alternativeinitiation;Cellmembrane;Completeproteome;Congenitalgeneralizedlipodystrophy;Directproteinsequencing;Diseasemutation;Golgiapparatus;Host-virusinteraction;Lipoprotein;Membrane;Palmitate;Phosphoprotein;Referenceproteome	CAV1-VDAC1-ESR1 complex;Caveolin-1 homodimer complex;eNOS-CAV1 complex;NOS3-CAV1-NOSTRIN complex;TRP1-G alpha-11-IP3R3-CAV1 signaling complex;UTM-SGCE-DAG1-CAV1-NOS3 complex	2.2e-15	19451000	2	2.04147	Q03135;E9PCT5;C9JKI3	Q03135;E9PCT5;C9JKI3	Caveolin-1;Caveolin	CAV1	>sp|Q03135|CAV1_HUMAN Caveolin-1 OS=Homo sapiens GN=CAV1 PE=1 SV=4;>tr|E9PCT5|E9PCT5_HUMAN Caveolin OS=Homo sapiens GN=CAV1 PE=1 SV=1;>tr|C9JKI3|C9JKI3_HUMAN Caveolin (Fragment) OS=Homo sapiens GN=CAV1 PE=1 SV=1
adenyl nucleotide binding;adenyl ribonucleotide binding;ATP binding;binding;hormone receptor binding;ligand-dependent nuclear receptor transcription coactivator activity;nuclear hormone receptor binding;nucleotide binding;phosphoprotein binding;protein binding;protein binding transcription factor activity;purine nucleotide binding;purine ribonucleoside triphosphate binding;purine ribonucleotide b…	biological regulation;biosynthetic process;catabolic process;cellular metabolic process;cellular nitrogen compound metabolic process;cellular process;macromolecule metabolic process;metabolic process;mRNA metabolic process;mRNA processing;nitrogen compound metabolic process;nucleobase-containing compound metabolic process;primary metabolic process;response to stimulus;RNA catabolic process;RNA me…	cell part;macromolecular complex;protein complex		Acetylation;Activator;ATP-binding;Completeproteome;Directproteinsequencing;Methylation;mRNAprocessing;mRNAsplicing;Nucleotide-binding;Nucleus;Phosphoprotein;Polymorphism;Receptor;Referenceproteome;Transcription;Transcriptionregulation	PC2 complex;SMCC complex;TRAP complex	6.9e-14	28318000	3	2.03079	Q9Y2W1	Q9Y2W1	Thyroid hormone receptor-associated protein 3	THRAP3	>sp|Q9Y2W1|TR150_HUMAN Thyroid hormone receptor-associated protein 3 OS=Homo sapiens GN=THRAP3 PE=1 SV=2
adenyl nucleotide binding;adenyl ribonucleotide binding;ATP binding;binding;catalytic activity;kinase activity;nucleotide binding;phosphoglycerate kinase activity;phosphotransferase activity, carboxyl group as acceptor;purine nucleotide binding;purine ribonucleoside triphosphate binding;purine ribonucleotide binding;ribonucleotide binding;transferase activity;transferase activity, transferring ph…	alcohol metabolic process;biosynthetic process;carbohydrate metabolic process;catabolic process;cellular metabolic process;cellular process;generation of precursor metabolites and energy;metabolic process;primary metabolic process;small molecule metabolic process	cell part;cytosol	Carbon fixation in photosynthetic organisms;Glycolysis / Gluconeogenesis	3D-structure;Acetylation;ATP-binding;Completeproteome;Cytoplasm;Directproteinsequencing;Diseasemutation;Glycolysis;Hereditaryhemolyticanemia;Kinase;Nucleotide-binding;Phosphoprotein;Polymorphism;Referenceproteome;Transferase		0	5446000000	23	1.98159	P00558;P07205	P00558	Phosphoglycerate kinase 1	PGK1	>sp|P00558|PGK1_HUMAN Phosphoglycerate kinase 1 OS=Homo sapiens GN=PGK1 PE=1 SV=3
binding;carboxylic acid binding;catalytic activity;cation binding;dioxygenase activity;ion binding;iron ion binding;L-ascorbic acid binding;metal ion binding;oxidoreductase activity;oxidoreductase activity, acting on paired donors, with incorporation or reduction of molecular oxygen;oxidoreductase activity, acting on paired donors, with incorporation or reduction of molecular oxygen, 2-oxoglutara…	cellular component organization;cellular metabolic process;cellular process;extracellular matrix organization;extracellular structure organization;macromolecule metabolic process;macromolecule modification;metabolic process;primary metabolic process;protein metabolic process;protein modification process;response to chemical stimulus;response to stimulus;response to stress	cell part;endoplasmic reticulum;intracellular membrane-bounded organelle;intracellular organelle;membrane;organelle	Lysine degradation	Alternativesplicing;Completeproteome;Dioxygenase;Diseasemutation;Endoplasmicreticulum;Glycoprotein;Iron;Membrane;Metal-binding;Osteogenesisimperfecta;Oxidoreductase;Phosphoprotein;Referenceproteome;Signal;VitaminC		5.47e-189	159420000	13	1.96565	O00469;E7ETU9;C9JXZ0;F8WEW3	O00469;E7ETU9	Procollagen-lysine,2-oxoglutarate 5-dioxygenase 2	PLOD2	>sp|O00469|PLOD2_HUMAN Procollagen-lysine,2-oxoglutarate 5-dioxygenase 2 OS=Homo sapiens GN=PLOD2 PE=1 SV=2;>tr|E7ETU9|E7ETU9_HUMAN Procollagen-lysine,2-oxoglutarate 5-dioxygenase 2 OS=Homo sapiens GN=PLOD2 PE=1 SV=1
amine binding;amino acid binding;antioxidant activity;binding;carboxylic acid binding;catalytic activity;glutathione binding;glutathione peroxidase activity;glutathione transferase activity;modified amino acid binding;oxidoreductase activity;oxidoreductase activity, acting on peroxide as acceptor;peptide binding;peroxidase activity;transferase activity;transferase activity, transferring alkyl or …	amine metabolic process;cell differentiation;cellular amino acid metabolic process;cellular component assembly;cellular component organization;cellular ketone metabolic process;cellular metabolic process;cellular nitrogen compound metabolic process;cellular process;developmental process;macromolecular complex assembly;metabolic process;nitrogen compound metabolic process;organic acid metabolic pr…	apical part of cell;cell part;endoplasmic reticulum;intracellular membrane-bounded organelle;intracellular organelle;membrane;microbody;mitochondrion;nucleus;organelle	Drug metabolism - cytochrome P450;Glutathione metabolism;Metabolism of xenobiotics by cytochrome P450	Acetylation;Alternativesplicing;Completeproteome;Endoplasmicreticulum;Membrane;Microsome;Mitochondrion;Mitochondrionoutermembrane;Nitration;Referenceproteome;Transferase;Transmembrane;Transmembranehelix		2.58e-15	75855000	3	1.95842	P10620;F5H760;F5H6X2;F5H7F6	P10620;F5H760;F5H6X2;F5H7F6	Microsomal glutathione S-transferase 1	MGST1	>sp|P10620|MGST1_HUMAN Microsomal glutathione S-transferase 1 OS=Homo sapiens GN=MGST1 PE=1 SV=1;>tr|F5H760|F5H760_HUMAN Microsomal glutathione S-transferase 1 (Fragment) OS=Homo sapiens GN=MGST1 PE=1 SV=1;>tr|F5H6X2|F5H6X2_HUMAN Microsomal glutathione S-t
binding;catalytic activity;GDP binding;GTP binding;GTPase activity;guanyl nucleotide binding;guanyl ribonucleotide binding;hydrolase activity;hydrolase activity, acting on acid anhydrides;hydrolase activity, acting on acid anhydrides, in phosphorus-containing anhydrides;lipid binding;nucleoside-triphosphatase activity;nucleotide binding;phosphatidylinositol binding;phosphatidylinositol-4,5-bispho…	biological regulation;cellular process;cytokinesis;endosome transport;establishment of localization;localization;protein transport;response to stimulus;signal transduction;transport;vesicle-mediated transport	cell part;cytoplasmic membrane-bounded vesicle;endosome;intracellular membrane-bounded organelle;intracellular organelle;mitochondrion;organelle;vesicle		3D-structure;Alternativesplicing;Cellmembrane;Coatedpit;Completeproteome;Cytoplasmicvesicle;Endosome;GTP-binding;Lipoprotein;Membrane;Nucleotide-binding;Phosphoprotein;Prenylation;Proteintransport;Referenceproteome;Transport		4.77e-16	47082000	3	1.87632	Q15286;F5H157	Q15286;F5H157	Ras-related protein Rab-35	RAB35	>sp|Q15286|RAB35_HUMAN Ras-related protein Rab-35 OS=Homo sapiens GN=RAB35 PE=1 SV=1;>tr|F5H157|F5H157_HUMAN Ras-related protein Rab-35 (Fragment) OS=Homo sapiens GN=RAB35 PE=1 SV=1
catalytic activity;hydrolase activity;peptidase activity;peptidase activity, acting on L-amino acid peptides;serine hydrolase activity;serine-type peptidase activity	biological regulation;biosynthetic process;cellular metabolic process;cellular process;establishment of localization;macromolecule metabolic process;metabolic process;peptide metabolic process;primary metabolic process;protein maturation;protein metabolic process;protein targeting;protein transport;proteolysis;regulation of transport;translation;transport	cell part;membrane	Protein export	Completeproteome;Endoplasmicreticulum;Hydrolase;Membrane;Microsome;Protease;Referenceproteome;Signal-anchor;Transmembrane;Transmembranehelix		2.21e-07	9494900	3	1.8622	P67812;H0YNG3;H0YNA5;H0YNX5;H0YKT4	P67812;H0YNG3;H0YNA5;H0YNX5	Signal peptidase complex catalytic subunit SEC11A	SEC11A	>sp|P67812|SC11A_HUMAN Signal peptidase complex catalytic subunit SEC11A OS=Homo sapiens GN=SEC11A PE=1 SV=1;>tr|H0YNG3|H0YNG3_HUMAN Signal peptidase complex catalytic subunit SEC11 OS=Homo sapiens GN=SEC11A PE=1 SV=1;>tr|H0YNA5|H0YNA5_HUMAN Signal peptida
	anatomical structure formation involved in morphogenesis;biological regulation;cell death;cellular process;death;developmental process;regulation of protein modification process	cell part;cytosol;membrane;plasma membrane		3D-structure;Acetylation;Angiogenesis;Apoptosis;Cellmembrane;Completeproteome;Cytoplasm;Directproteinsequencing;Golgiapparatus;Membrane;Polymorphism;Referenceproteome		1.69e-23	15071000	3	1.86124	Q9BUL8;C9J5C3;C9J6F3;C9JND6;C9JSA3;H7C5M9;C9J363;C9J932;F8WDF3	Q9BUL8;C9J5C3;C9J6F3;C9JND6;C9JSA3;H7C5M9;C9J363	Programmed cell death protein 10	PDCD10	>sp|Q9BUL8|PDC10_HUMAN Programmed cell death protein 10 OS=Homo sapiens GN=PDCD10 PE=1 SV=1;>tr|C9J5C3|C9J5C3_HUMAN Programmed cell death protein 10 (Fragment) OS=Homo sapiens GN=PDCD10 PE=1 SV=1;>tr|C9J6F3|C9J6F3_HUMAN Programmed cell death protein 10 OS=
antioxidant activity;binding;catalytic activity;cation binding;coenzyme binding;cofactor binding;disulfide oxidoreductase activity;electron carrier activity;flavin adenine dinucleotide binding;ion binding;mercury ion binding;metal ion binding;NAD(P)H oxidase activity;NADP binding;nucleotide binding;oxidoreductase activity;oxidoreductase activity, acting on a sulfur group of donors;oxidoreductase …	amine metabolic process;anatomical structure development;anatomical structure formation involved in morphogenesis;biological regulation;catabolic process;cell proliferation;cellular amino acid metabolic process;cellular aromatic compound metabolic process;cellular component assembly;cellular component organization;cellular homeostasis;cellular ketone metabolic process;cellular lipid metabolic pro…	cell body;cell part;cytoplasm;cytosol;intracellular membrane-bounded organelle;intracellular non-membrane-bounded organelle;intracellular organelle;mitochondrion;neuronal cell body;nucleolus;nucleus;organelle	Pyrimidine metabolism;Selenocompound metabolism	3D-structure;Alternativesplicing;Completeproteome;Cytoplasm;Directproteinsequencing;Disulfidebond;Electrontransport;FAD;Flavoprotein;Mitochondrion;NADP;Nucleus;Oxidoreductase;Phosphoprotein;Polymorphism;Redox-activecenter;Referenceproteome;Selenocysteine;Transitpeptide;Transport;Ublconjugation		2.11e-137	321560000	17	1.84927	Q16881;A0A087WSY9;A0A087WSW9;E9PNQ6;F8W809;E9PIR7;E2QRB9;E9PKD3;E9PIZ5;A0A0B4J225;E9PKI4;E9PLT3;E9PQI3;Q9NNW7;D3YTF9;D3YTF8;E7ENA2;A0A096LPK7;E7EWK1;A0A096LPD9;E9PRI8	Q16881;A0A087WSY9;A0A087WSW9;E9PNQ6;F8W809;E9PIR7;E2QRB9	Thioredoxin reductase 1, cytoplasmic	TXNRD1	>sp|Q16881|TRXR1_HUMAN Thioredoxin reductase 1, cytoplasmic OS=Homo sapiens GN=TXNRD1 PE=1 SV=3;>tr|A0A087WSY9|A0A087WSY9_HUMAN Thioredoxin reductase 1, cytoplasmic OS=Homo sapiens GN=TXNRD1 PE=1 SV=2;>tr|A0A087WSW9|A0A087WSW9_HUMAN Thioredoxin reductase 1
binding;enzyme binding;protein binding				Alternativesplicing;Coiledcoil;Completeproteome;Phosphoprotein;Polymorphism;Referenceproteome		3.62e-78	39628000	6	1.81486	Q9Y2D5;C9JVY5	Q9Y2D5;C9JVY5	A-kinase anchor protein 2	AKAP2	>sp|Q9Y2D5|AKAP2_HUMAN A-kinase anchor protein 2 OS=Homo sapiens GN=AKAP2 PE=1 SV=3;>tr|C9JVY5|C9JVY5_HUMAN A-kinase anchor protein 2 (Fragment) OS=Homo sapiens GN=AKAP2 PE=1 SV=1
active transmembrane transporter activity;ATPase activity;ATPase activity, coupled;ATPase activity, coupled to movement of substances;ATPase activity, coupled to transmembrane movement of ions;ATPase activity, coupled to transmembrane movement of ions, phosphorylative mechanism;ATPase activity, coupled to transmembrane movement of substances;catalytic activity;cation transmembrane transporter act…	anatomical structure development;biological regulation;cellular component organization;cellular homeostasis;cellular ion homeostasis;cellular metabolic process;cellular process;developmental process;establishment of localization;homeostatic process;hydrogen transport;interspecies interaction between organisms;ion transport;macromolecule metabolic process;metabolic process;multi-organism process;o…	cell part;cytoplasmic membrane-bounded vesicle;endosome;intracellular membrane-bounded organelle;intracellular organelle;macromolecular complex;membrane;organelle;protein complex;proton-transporting two-sector ATPase complex;vesicle	Collecting duct acid secretion;Epithelial cell signaling in Helicobacter pylori infection;ko05152;Lysosome;Oxidative phosphorylation;Phagosome;Rheumatoid arthritis;Vibrio cholerae infection	Completeproteome;Hydrogeniontransport;Iontransport;Phosphoprotein;Referenceproteome;Transport		6.51e-23	16429000	3	1.80683	F5GYQ1;P61421;H3BSG7;H3BQB4;R4GN72;J3QL14;H3BQJ1	F5GYQ1;P61421;H3BSG7;H3BQB4	V-type proton ATPase subunit d 1	ATP6V0D1	>tr|F5GYQ1|F5GYQ1_HUMAN V-type proton ATPase subunit d 1 OS=Homo sapiens GN=ATP6V0D1 PE=1 SV=1;>sp|P61421|VA0D1_HUMAN V-type proton ATPase subunit d 1 OS=Homo sapiens GN=ATP6V0D1 PE=1 SV=1;>tr|H3BSG7|H3BSG7_HUMAN V-type proton ATPase subunit d 1 OS=Homo sa
		macromolecular complex;protein complex		Alternativesplicing;Completeproteome;Directproteinsequencing;Membrane;Referenceproteome;Transmembrane;Transmembranehelix		5.6e-17	5050700	1	1.79949	Q9P0I2;S4R3U9	Q9P0I2;S4R3U9	Transmembrane protein 111	TMEM111	>sp|Q9P0I2|EMC3_HUMAN ER membrane protein complex subunit 3 OS=Homo sapiens GN=EMC3 PE=1 SV=3;>tr|S4R3U9|S4R3U9_HUMAN ER membrane protein complex subunit 3 (Fragment) OS=Homo sapiens GN=EMC3 PE=1 SV=1
adenyl nucleotide binding;adenyl ribonucleotide binding;ATP binding;binding;carbohydrate binding;carbohydrate kinase activity;catalytic activity;fructokinase activity;glucokinase activity;glucose binding;hexokinase activity;hormone binding;kinase activity;mannokinase activity;monosaccharide binding;nucleotide binding;phosphotransferase activity, alcohol group as acceptor;purine nucleotide binding…	alcohol metabolic process;biological regulation;carbohydrate metabolic process;carbohydrate transport;catabolic process;cellular component organization;cellular homeostasis;cellular metabolic process;cellular process;establishment of localization;generation of precursor metabolites and energy;homeostatic process;metabolic process;mitochondrion organization;multicellular organismal process;organel…	cell part;cytosol;intracellular membrane-bounded organelle;intracellular organelle;macromolecular complex;membrane;mitochondrion;organelle;protein complex	Amino sugar and nucleotide sugar metabolism;Butirosin and neomycin biosynthesis;Carbohydrate digestion and absorption;Fructose and mannose metabolism;Galactose metabolism;Glycolysis / Gluconeogenesis;Insulin signaling pathway;Starch and sucrose metabolism;Streptomycin biosynthesis;Type II diabetes mellitus	3D-structure;Allostericenzyme;ATP-binding;Completeproteome;Glycolysis;Kinase;Membrane;Mitochondrion;Mitochondrionoutermembrane;Nucleotide-binding;Phosphoprotein;Polymorphism;Referenceproteome;Repeat;Transferase		0	589130000	25	1.76916	P52789;E9PB90;P52790	P52789;E9PB90	Hexokinase-2	HK2	>sp|P52789|HXK2_HUMAN Hexokinase-2 OS=Homo sapiens GN=HK2 PE=1 SV=2;>tr|E9PB90|E9PB90_HUMAN Hexokinase OS=Homo sapiens GN=HK2 PE=1 SV=1
binding;DNA binding;nucleic acid binding;protein binding transcription factor activity;regulatory region DNA binding;regulatory region nucleic acid binding;transcription cofactor activity;transcription corepressor activity;transcription factor binding transcription factor activity;transcription regulatory region DNA binding	anatomical structure development;anatomical structure morphogenesis;biological regulation;cell differentiation;cell morphogenesis;cellular component morphogenesis;cellular component organization;cellular process;developmental process	cell part;cytoplasm;cytoskeleton;intracellular non-membrane-bounded organelle;intracellular organelle;membrane;organelle;plasma membrane;site of polarized growth		Alternativesplicing;Cellmembrane;Cellprojection;Completeproteome;Directproteinsequencing;Lipoprotein;Membrane;Myristate;Phosphoprotein;Polymorphism;Referenceproteome		7.25e-93	200830000	5	1.74424	P80723	P80723	Brain acid soluble protein 1	BASP1	>sp|P80723|BASP1_HUMAN Brain acid soluble protein 1 OS=Homo sapiens GN=BASP1 PE=1 SV=2
binding;nucleic acid binding;RNA binding	biosynthetic process;cellular metabolic process;cellular nitrogen compound metabolic process;cellular process;macromolecule metabolic process;metabolic process;mRNA metabolic process;mRNA processing;nitrogen compound metabolic process;nucleobase-containing compound metabolic process;primary metabolic process;RNA metabolic process;RNA processing;RNA splicing;transcription termination, DNA-dependent	cell part;nucleoplasm	mRNA surveillance pathway	Completeproteome;Directproteinsequencing;mRNAprocessing;Nucleus;Referenceproteome;Repeat;WDrepeat	BARD1-BRCA1-CSTF complex;Cleavage stimulation factor;Polyadenylation complex (CSTF1, CSTF2, CSTF3, SYMPK CPSF1, CPSF2, CPSF3)	8.17e-20	23307000	5	1.73103	Q05048;A0A0A0MSZ9;A3KFI9	Q05048;A0A0A0MSZ9	Cleavage stimulation factor subunit 1	CSTF1	>sp|Q05048|CSTF1_HUMAN Cleavage stimulation factor subunit 1 OS=Homo sapiens GN=CSTF1 PE=1 SV=1;>tr|A0A0A0MSZ9|A0A0A0MSZ9_HUMAN Cleavage stimulation factor subunit 1 (Fragment) OS=Homo sapiens GN=CSTF1 PE=1 SV=1
anion binding;binding;catalytic activity;drug binding;ion binding;nucleobase binding;nucleoside binding;phosphate ion binding;purine base binding;purine-nucleoside phosphorylase activity;transferase activity;transferase activity, transferring glycosyl groups;transferase activity, transferring pentosyl groups	biological regulation;biosynthetic process;catabolic process;cellular aromatic compound metabolic process;cellular metabolic compound salvage;cellular metabolic process;cellular nitrogen compound metabolic process;cellular process;cofactor metabolic process;establishment of localization;heterocycle metabolic process;immune system process;metabolic process;nitrogen compound metabolic process;nucle…	cell part;cytoskeleton;cytosol;intracellular non-membrane-bounded organelle;intracellular organelle;organelle	Nicotinate and nicotinamide metabolism;Purine metabolism;Pyrimidine metabolism	3D-structure;Acetylation;Completeproteome;Cytoplasm;Cytoskeleton;Directproteinsequencing;Diseasemutation;Glycosyltransferase;Polymorphism;Referenceproteome;Transferase		8.33e-252	570520000	15	1.72855	P00491;G3V5M2;G3V2H3;G3V393	P00491;G3V5M2	Purine nucleoside phosphorylase	PNP	>sp|P00491|PNPH_HUMAN Purine nucleoside phosphorylase OS=Homo sapiens GN=PNP PE=1 SV=2;>tr|G3V5M2|G3V5M2_HUMAN Purine nucleoside phosphorylase (Fragment) OS=Homo sapiens GN=PNP PE=1 SV=1
binding;protein binding;receptor binding	biological regulation;biosynthetic process;cell activation;cellular component assembly;cellular component organization;cellular homeostasis;cellular ion homeostasis;cellular metabolic process;cellular nitrogen compound metabolic process;cellular process;cytokine production;establishment of localization;heterocycle metabolic process;homeostatic process;hydrogen transport;immune system process;ion …	cell part;cytoskeleton;intracellular non-membrane-bounded organelle;intracellular organelle;membrane;organelle		Acetylation;Cellmembrane;Coiledcoil;Completeproteome;Directproteinsequencing;Lipid-binding;Membrane;Mitochondrion;Mitochondrioninnermembrane;Phosphoprotein;Polymorphism;Referenceproteome;Transitpeptide		1.09e-40	22281000	8	1.71096	Q9UJZ1;A0A087WYB4;F2Z2I8	Q9UJZ1;A0A087WYB4	Stomatin-like protein 2	STOML2	>sp|Q9UJZ1|STML2_HUMAN Stomatin-like protein 2, mitochondrial OS=Homo sapiens GN=STOML2 PE=1 SV=1;>tr|A0A087WYB4|A0A087WYB4_HUMAN Stomatin-like protein 2, mitochondrial OS=Homo sapiens GN=STOML2 PE=1 SV=1
	cellular lipid metabolic process;cellular metabolic process;cellular process;establishment of localization;lipid metabolic process;lipid transport;localization;metabolic process;organic acid transport;primary metabolic process;response to chemical stimulus;response to drug;response to stimulus;small molecule metabolic process;transport	cell part;endoplasmic reticulum;extracellular region;intracellular membrane-bounded organelle;intracellular organelle;lipid particle;membrane;nucleus;organelle;plasma membrane		Completeproteome;Lipoprotein;Membrane;Polymorphism;Referenceproteome		1.98e-35	20402000	3	1.69507	Q99541	Q99541	Perilipin-2	PLIN2	>sp|Q99541|PLIN2_HUMAN Perilipin-2 OS=Homo sapiens GN=PLIN2 PE=1 SV=2
catalytic activity;oxidoreductase activity;oxidoreductase activity, acting on a sulfur group of donors;oxidoreductase activity, acting on a sulfur group of donors, disulfide as acceptor;protein-disulfide reductase (glutathione) activity	biological regulation;cellular homeostasis;cellular process;homeostatic process	cell part	Glutathione metabolism	3D-structure;Completeproteome;Directproteinsequencing;Disulfidebond;Endoplasmicreticulum;Oxidoreductase;Redox-activecenter;Referenceproteome;Signal		2.12e-14	54213000	3	1.69502	O95881	O95881	Thioredoxin domain-containing protein 12	TXNDC12	>sp|O95881|TXD12_HUMAN Thioredoxin domain-containing protein 12 OS=Homo sapiens GN=TXNDC12 PE=1 SV=1
binding;carboxylic acid binding;catalytic activity;cholesterol binding;cholesterol O-acyltransferase activity;coenzyme binding;cofactor binding;fatty acid binding;fatty-acyl-CoA binding;lipid binding;monocarboxylic acid binding;O-acyltransferase activity;steroid binding;sterol binding;sterol O-acyltransferase activity;transferase activity;transferase activity, transferring acyl groups;transferase…	alcohol metabolic process;biological regulation;cell differentiation;cellular component assembly;cellular component organization;cellular lipid metabolic process;cellular metabolic process;cellular process;developmental process;establishment of localization;homeostatic process;lipid metabolic process;lipid transport;localization;macromolecular complex assembly;metabolic process;multicellular orga…	cell part;membrane	Steroid biosynthesis	Acyltransferase;Alternativesplicing;Cholesterolmetabolism;Completeproteome;Endoplasmicreticulum;Lipidmetabolism;Membrane;Polymorphism;Referenceproteome;Steroidmetabolism;Sterolmetabolism;Transferase;Transmembrane;Transmembranehelix		1.11e-25	19406000	2	1.67628	P35610;B1APM4	P35610;B1APM4	Sterol O-acyltransferase 1	SOAT1	>sp|P35610|SOAT1_HUMAN Sterol O-acyltransferase 1 OS=Homo sapiens GN=SOAT1 PE=1 SV=3;>tr|B1APM4|B1APM4_HUMAN Sterol O-acyltransferase 1 (Fragment) OS=Homo sapiens GN=SOAT1 PE=1 SV=1
binding;cytokine receptor binding;death receptor binding;protein binding;receptor binding;tumor necrosis factor receptor superfamily binding	anatomical structure development;biological regulation;cell death;cellular component assembly;cellular component organization;cellular membrane organization;cellular process;death;developmental process;establishment of localization;macromolecular complex assembly;membrane organization;mitochondrion organization;organelle organization;protein complex assembly;protein targeting;protein transport;re…	cell part;cytoplasm;cytosol;membrane	Alzheimer's disease;Amyotrophic lateral sclerosis (ALS);Apoptosis;ko05152;Natural killer cell mediated cytotoxicity;p53 signaling pathway;Pathways in cancer;Viral myocarditis	3D-structure;Alternativesplicing;Apoptosis;Completeproteome;Cytoplasm;Membrane;Mitochondrion;Phosphoprotein;Polymorphism;Referenceproteome;Ublconjugation	tBID-BCL2 complex;tBID-BCL2xL complex	7.96e-81	40488000	3	1.67275	P55957;B2ZP78	P55957	BH3-interacting domain death agonist;BH3-interacting domain death agonist p15;BH3-interacting domain death agonist p13;BH3-interacting domain death agonist p11	BID	>sp|P55957|BID_HUMAN BH3-interacting domain death agonist OS=Homo sapiens GN=BID PE=1 SV=1
binding;carbohydrate binding;mannose binding;monosaccharide binding;sugar binding	anatomical structure development;anatomical structure morphogenesis;biological regulation;cell motility;cellular component movement;cellular ketone metabolic process;cellular metabolic process;cellular process;coagulation;developmental process;immune system process;locomotion;metabolic process;multicellular organismal process;organic acid metabolic process;regulation of body fluid levels;response…	cell part;cytoplasmic membrane-bounded vesicle;intracellular membrane-bounded organelle;intracellular organelle;membrane;mitochondrion;organelle;plasma membrane;vesicle		3D-structure;Alternativepromoterusage;Alternativesplicing;Bloodgroupantigen;Cellmembrane;Completeproteome;Directproteinsequencing;Disulfidebond;Glycoprotein;Immunoglobulindomain;Lectin;Mannose-binding;Membrane;Phosphoprotein;Polymorphism;Referenceproteome;Signal;Transmembrane;Transmembranehelix	CD147-gamma-secretase complex (APH-1a, PS-1, PEN-2, NCT variant);ITGA3-ITGB1-BSG complex	7.96e-133	116490000	7	1.66091	P35613;A0A087WUV8;A0A087X2B5;I3L192;R4GMX5;R4GN83	P35613;A0A087WUV8;A0A087X2B5	Basigin	BSG	>sp|P35613|BASI_HUMAN Basigin OS=Homo sapiens GN=BSG PE=1 SV=2;>tr|A0A087WUV8|A0A087WUV8_HUMAN Basigin OS=Homo sapiens GN=BSG PE=1 SV=1;>tr|A0A087X2B5|A0A087X2B5_HUMAN Basigin (Fragment) OS=Homo sapiens GN=BSG PE=1 SV=1
	biological regulation	cell part;intracellular membrane-bounded organelle;intracellular organelle;nucleus;organelle		Alternativesplicing;Coiledcoil;Completeproteome;Phosphoprotein;Referenceproteome		1.25e-07	2676800	2	1.6378	Q9NQ29;A8MYV2;B8ZZ10;B8ZZ09;F2Z322;F8WBC1	Q9NQ29;A8MYV2;B8ZZ10;B8ZZ09;F2Z322;F8WBC1	Putative RNA-binding protein Luc7-like 1	LUC7L	>sp|Q9NQ29|LUC7L_HUMAN Putative RNA-binding protein Luc7-like 1 OS=Homo sapiens GN=LUC7L PE=1 SV=1;>tr|A8MYV2|A8MYV2_HUMAN LUC7-like (S. cerevisiae) OS=Homo sapiens GN=LUC7L PE=1 SV=1;>tr|B8ZZ10|B8ZZ10_HUMAN LUC7-like (S. cerevisiae) (Fragment) OS=Homo sap
2',3'-cyclic-nucleotide 3'-phosphodiesterase activity;binding;catalytic activity;cyclic nucleotide binding;cyclic-nucleotide phosphodiesterase activity;hydrolase activity;hydrolase activity, acting on ester bonds;nucleic acid binding;nucleotide binding;phosphoric diester hydrolase activity;phosphoric ester hydrolase activity;RNA binding	aging;anatomical structure development;anatomical structure morphogenesis;behavior;biological regulation;catabolic process;cell communication;cell-cell signaling;cellular component morphogenesis;cellular component organization;cellular membrane organization;cellular metabolic process;cellular nitrogen compound metabolic process;cellular process;cytoskeleton organization;developmental process;macr…	cell part;cell projection;cytoplasm;cytoplasmic membrane-bounded vesicle;extracellular space;intracellular membrane-bounded organelle;intracellular organelle;macromolecular complex;membrane;microvillus;organelle;plasma membrane;protein complex;pseudopodium;vesicle		3D-structure;Alternativesplicing;Completeproteome;Directproteinsequencing;Hydrolase;Lipoprotein;Membrane;Methylation;Phosphoprotein;Polymorphism;Prenylation;Referenceproteome;RNA-binding		1.47e-81	57565000	8	1.59979	P09543;K7ERZ0;C9K0L8;K7EN66;K7ERC4	P09543	2,3-cyclic-nucleotide 3-phosphodiesterase	CNP	>sp|P09543|CN37_HUMAN 2,3-cyclic-nucleotide 3-phosphodiesterase OS=Homo sapiens GN=CNP PE=1 SV=2
	biological regulation;biosynthetic process;cellular metabolic process;cellular nitrogen compound metabolic process;cellular process;macromolecule metabolic process;metabolic process;nitrogen compound metabolic process;nucleobase-containing compound metabolic process;primary metabolic process;RNA metabolic process	cell part;cytoplasm		Activator;Alternativesplicing;Completeproteome;Directproteinsequencing;Phosphoprotein;Referenceproteome;Transcription;Transcriptionregulation	CDC5L complex	3.01e-65	64258000	8	1.56384	Q7L1Q6;C9IZ80;C9JFN4;H0Y503;C9JWF5;C9J188;C9JV57	Q7L1Q6;C9IZ80	Basic leucine zipper and W2 domain-containing protein 1	BZW1	>sp|Q7L1Q6|BZW1_HUMAN Basic leucine zipper and W2 domain-containing protein 1 OS=Homo sapiens GN=BZW1 PE=1 SV=1;>tr|C9IZ80|C9IZ80_HUMAN Basic leucine zipper and W2 domain-containing protein 1 (Fragment) OS=Homo sapiens GN=BZW1 PE=1 SV=1
binding;cation binding;copper chaperone activity;copper ion binding;ion binding;metal ion binding;metallochaperone activity;transition metal ion binding	biological regulation;cellular homeostasis;cellular ion homeostasis;cellular process;establishment of localization;homeostatic process;ion transport;response to chemical stimulus;response to oxidative stress;response to stimulus;response to stress;transport	cell part;cytosol	Mineral absorption	3D-structure;Chaperone;Completeproteome;Copper;Coppertransport;Iontransport;Metal-binding;Referenceproteome;Transport		2e-13	52987000	3	1.55371	E5RIM7;O00244;E5RGN3	E5RIM7;O00244;E5RGN3	Copper transport protein ATOX1	ATOX1	>tr|E5RIM7|E5RIM7_HUMAN Copper transport protein ATOX1 OS=Homo sapiens GN=ATOX1 PE=1 SV=1;>sp|O00244|ATOX1_HUMAN Copper transport protein ATOX1 OS=Homo sapiens GN=ATOX1 PE=1 SV=1;>tr|E5RGN3|E5RGN3_HUMAN Copper transport protein ATOX1 OS=Homo sapiens GN=ATO
acid-amino acid ligase activity;adenyl nucleotide binding;adenyl ribonucleotide binding;ATP binding;binding;catalytic activity;ligase activity;ligase activity, forming carbon-nitrogen bonds;nucleotide binding;purine nucleotide binding;purine ribonucleoside triphosphate binding;purine ribonucleotide binding;ribonucleotide binding;small conjugating protein ligase activity;SUMO ligase activity;ubiqu…	biological regulation;catabolic process;cell division;cellular component organization;cellular metabolic process;cellular process;chromosome segregation;interspecies interaction between organisms;macromolecule metabolic process;macromolecule modification;metabolic process;mitosis;multi-organism process;nuclear division;organelle fission;organelle organization;primary metabolic process;protein met…	cell part;cell projection;cytoplasm;neuron projection;synapse	RNA transport;Ubiquitin mediated proteolysis	3D-structure;Acetylation;ATP-binding;Cellcycle;Celldivision;Chromosomepartition;Completeproteome;Cytoplasm;Host-virusinteraction;Isopeptidebond;Ligase;Mitosis;Nucleotide-binding;Nucleus;Referenceproteome;Ublconjugation;Ublconjugationpathway	NR3C2-UBC9-SRC-1 complex	5.31e-13	17350000	4	1.53876	P63279;B0QYN7;H3BPC4;H3BRD1	P63279;B0QYN7;H3BPC4	SUMO-conjugating enzyme UBC9	UBE2I	>sp|P63279|UBC9_HUMAN SUMO-conjugating enzyme UBC9 OS=Homo sapiens GN=UBE2I PE=1 SV=1;>tr|B0QYN7|B0QYN7_HUMAN SUMO-conjugating enzyme UBC9 OS=Homo sapiens GN=UBE2I PE=1 SV=1;>tr|H3BPC4|H3BPC4_HUMAN SUMO-conjugating enzyme UBC9 (Fragment) OS=Homo sapiens GN
binding;catalytic activity;GTP binding;GTPase activity;guanyl nucleotide binding;guanyl ribonucleotide binding;hydrolase activity;hydrolase activity, acting on acid anhydrides;hydrolase activity, acting on acid anhydrides, in phosphorus-containing anhydrides;nucleoside-triphosphatase activity;nucleotide binding;purine nucleotide binding;purine ribonucleoside triphosphate binding;purine ribonucleo…	cellular component assembly;cellular component organization;cellular macromolecular complex assembly;cellular metabolic process;cellular process;macromolecular complex assembly;macromolecule metabolic process;metabolic process;primary metabolic process;protein complex assembly;protein folding;protein metabolic process;protein polymerization	cell part;cytoplasm;macromolecular complex;membrane;plasma membrane;protein complex	Gap junction;Pathogenic Escherichia coli infection;Phagosome	Completeproteome;Cytoplasm;Cytoskeleton;GTP-binding;Microtubule;Nucleotide-binding;Phosphoprotein;Referenceproteome		0	258820000	6	1.52685	Q9BUF5;K7ESM5;K7EL29;K7EN98;K7ES63;K7EPE5;K7EJZ4;K7ERA8;K7EJ64;K7EQT3;K7ESQ3	Q9BUF5;K7ESM5	Tubulin beta-6 chain	TUBB6	>sp|Q9BUF5|TBB6_HUMAN Tubulin beta-6 chain OS=Homo sapiens GN=TUBB6 PE=1 SV=1;>tr|K7ESM5|K7ESM5_HUMAN Tubulin beta-6 chain (Fragment) OS=Homo sapiens GN=TUBB6 PE=1 SV=1
binding;carbohydrate binding;catalytic activity;collagen binding;glycosaminoglycan binding;hexosaminidase activity;hyaluronic acid binding;hyalurononglucosaminidase activity;hydrolase activity;hydrolase activity, acting on glycosyl bonds;hydrolase activity, hydrolyzing O-glycosyl compounds;pattern binding;polysaccharide binding;protein binding	amine metabolic process;anatomical structure development;anatomical structure morphogenesis;biological adhesion;biological regulation;carbohydrate metabolic process;catabolic process;cell adhesion;cellular process;developmental process;macromolecule metabolic process;metabolic process;multicellular organismal process;nitrogen compound metabolic process;polysaccharide metabolic process;primary met…	cell part;cell surface;membrane	ECM-receptor interaction;Hematopoietic cell lineage;Shigellosis	3D-structure;Alternativesplicing;Bloodgroupantigen;Celladhesion;Completeproteome;Directproteinsequencing;Disulfidebond;Glycoprotein;Membrane;Phosphoprotein;Polymorphism;Proteoglycan;Pyrrolidonecarboxylicacid;Receptor;Referenceproteome;Signal;Transmembrane;Transmembranehelix		2.05e-87	336260000	4	1.52446	P16070;H0Y2P0;H0YD13;H0Y5E4;H0YCV9;H0YDW7;H0YD17;H0YDX6;H0YE40;J3KN83;E9PKC6	P16070;H0Y2P0;H0YD13;H0Y5E4;H0YCV9;H0YDW7;H0YD17;H0YDX6;H0YE40	CD44 antigen	CD44	>sp|P16070|CD44_HUMAN CD44 antigen OS=Homo sapiens GN=CD44 PE=1 SV=3;>tr|H0Y2P0|H0Y2P0_HUMAN CD44 antigen (Fragment) OS=Homo sapiens GN=CD44 PE=1 SV=1;>tr|H0YD13|H0YD13_HUMAN CD44 antigen OS=Homo sapiens GN=CD44 PE=1 SV=2;>tr|H0Y5E4|H0Y5E4_HUMAN CD44 antig
acetylcholine receptor activator activity;acetylcholine receptor regulator activity;adenyl nucleotide binding;adenyl ribonucleotide binding;ATP binding;binding;catalytic activity;cation binding;cyclin-dependent protein kinase activity;DNA binding;ErbB-2 class receptor binding;ErbB-3 class receptor binding;histone kinase activity;ion binding;kinase activity;metal ion binding;molecular transducer a…	aging;anatomical structure development;anatomical structure formation involved in morphogenesis;anatomical structure morphogenesis;behavior;biological adhesion;biological regulation;biosynthetic process;catabolic process;cell adhesion;cell communication;cell death;cell development;cell differentiation;cell division;cell growth;cell motility;cell proliferation;cell-cell signaling;cellular componen…	cell body;cell part;cell projection;chromosome;cyclin-dependent protein kinase holoenzyme complex;cytoplasm;cytosol;filopodium;intracellular membrane-bounded organelle;intracellular non-membrane-bounded organelle;intracellular organelle;macromolecular complex;membrane;microtubule organizing center;midbody;mitochondrion;neuron projection;neuronal cell body;nucleolus;nucleoplasm;nucleus;organelle;p…	Alzheimer's disease;Axon guidance;Cell cycle;Gap junction;Oocyte meiosis;p53 signaling pathway;Progesterone-mediated oocyte maturation	3D-structure;Acetylation;Alternativesplicing;Apoptosis;ATP-binding;Cellcycle;Celldivision;Celljunction;Cellmembrane;Cellprojection;Chromosomalrearrangement;Completeproteome;Cytoplasm;Cytoskeleton;DNAdamage;DNArepair;Host-virusinteraction;Isopeptidebond;Kinase;Magnesium;Membrane;Metal-binding;Mitochondrion;Mitosis;mRNAprocessing;mRNAsplicing;Neurodegeneration;Neurogenesis;Nucleotide-binding;Nucleu…	BRD4 complex;BRD4-P-TEFb complex;CCNB1-CDC2 complex;CCNB2-CDC2 complex;CDC2-CCNA2 complex;CDC2-CCNA2-CDK2 complex;CDC2-CCNB1-CCNF complex;CDC2-CCNB1-PTCH1 complex;CDC2-PCNA-CCNB1-GADD45A complex;CDC2-PCNA-CCNB1-GADD45B complex;CDC2-PCNA-CCNB1-GADD45G complex;Cell cycle kinase complex CDC2;Cell cycle kinase complex CDK5;ESPL1-CDC2 complex;HES1 promoter-Notch enhancer complex;Heterodimer complex (C…	3.64e-195	678590000	12	1.52064	A0A024QZP7;P06493;A0A087WZZ9;E5RIU6;K7ELV5;Q14004;Q9NYV4;J3QSD7;Q07002;O94921;Q96Q40;A0A087X209;P50750;E7EUK8;Q9BVE2;Q00535;H0YAZ9;F8VWX7;F8VTV8;F8VYH9;F8VXD2;G3V317	A0A024QZP7;P06493;A0A087WZZ9;E5RIU6	Cyclin-dependent kinase 1	CDK1	>tr|A0A024QZP7|A0A024QZP7_HUMAN Cell division cycle 2, G1 to S and G2 to M, isoform CRA_a OS=Homo sapiens GN=CDC2 PE=1 SV=1;>sp|P06493|CDK1_HUMAN Cyclin-dependent kinase 1 OS=Homo sapiens GN=CDK1 PE=1 SV=3;>tr|A0A087WZZ9|A0A087WZZ9_HUMAN Cyclin-dependent k
binding;carbohydrate binding	carbohydrate metabolic process;cellular metabolic process;cellular process;macromolecule metabolic process;macromolecule modification;metabolic process;peptidyl-amino acid modification;primary metabolic process;protein folding;protein glycosylation;protein metabolic process;protein modification process	cell part;membrane		Carbohydratemetabolism;Completeproteome;Directproteinsequencing;Endoplasmicreticulum;Glycoprotein;Membrane;Referenceproteome;Signal;Transmembrane;Transmembranehelix		1.68e-75	106260000	7	1.51248	Q14165;F5H1S8;H0YG07;F5GX14	Q14165;F5H1S8;H0YG07	Malectin	MLEC	>sp|Q14165|MLEC_HUMAN Malectin OS=Homo sapiens GN=MLEC PE=1 SV=1;>tr|F5H1S8|F5H1S8_HUMAN Malectin (Fragment) OS=Homo sapiens GN=MLEC PE=1 SV=1;>tr|H0YG07|H0YG07_HUMAN Malectin (Fragment) OS=Homo sapiens GN=MLEC PE=1 SV=1
acid-amino acid ligase activity;catalytic activity;ligase activity;ligase activity, forming carbon-nitrogen bonds;phosphopantothenate--cysteine ligase activity	amine metabolic process;biosynthetic process;cellular amino acid metabolic process;cellular ketone metabolic process;cellular metabolic process;cellular nitrogen compound metabolic process;cellular process;cofactor metabolic process;heterocycle metabolic process;metabolic process;nitrogen compound metabolic process;nucleobase-containing compound metabolic process;nucleobase-containing small molec…	cell part;cytosol	Pantothenate and CoA biosynthesis	3D-structure;Alternativesplicing;Completeproteome;Ligase;Referenceproteome		8.71e-06	16303000	1	1.48226	Q9HAB8	Q9HAB8	Phosphopantothenate--cysteine ligase	PPCS	>sp|Q9HAB8|PPCS_HUMAN Phosphopantothenate--cysteine ligase OS=Homo sapiens GN=PPCS PE=1 SV=2
catalytic activity;spermidine synthase activity;spermine synthase activity;transferase activity;transferase activity, transferring alkyl or aryl (other than methyl) groups	amine metabolic process;biosynthetic process;cellular amino acid metabolic process;cellular ketone metabolic process;cellular metabolic process;cellular nitrogen compound metabolic process;cellular process;metabolic process;nitrogen compound metabolic process;organic acid metabolic process;primary metabolic process;small molecule metabolic process;sulfur compound metabolic process	cell part;cytosol	Arginine and proline metabolism;beta-Alanine metabolism;Cysteine and methionine metabolism;Glutathione metabolism	3D-structure;Alternativesplicing;Completeproteome;Directproteinsequencing;Mentalretardation;Referenceproteome;Transferase		4.69e-110	132860000	12	1.47196	P52788;H7C2R7	P52788	Spermine synthase	SMS	>sp|P52788|SPSY_HUMAN Spermine synthase OS=Homo sapiens GN=SMS PE=1 SV=2
		cell part		Alternativesplicing;Completeproteome;Membrane;Phosphoprotein;Polymorphism;Referenceproteome;Transmembrane;Transmembranehelix		0.00066339	15682000	1	1.46396	Q5BJH7;K7EPQ7	Q5BJH7;K7EPQ7	Protein YIF1B	YIF1B	>sp|Q5BJH7|YIF1B_HUMAN Protein YIF1B OS=Homo sapiens GN=YIF1B PE=1 SV=1;>tr|K7EPQ7|K7EPQ7_HUMAN Protein YIF1B OS=Homo sapiens GN=YIF1B PE=1 SV=1
cysteine-type endopeptidase inhibitor activity;endopeptidase inhibitor activity;endopeptidase regulator activity;enzyme inhibitor activity;enzyme regulator activity;peptidase inhibitor activity;peptidase regulator activity	behavior;biological regulation;multicellular organismal process;response to stimulus	cell part;cytoplasm;intracellular non-membrane-bounded organelle;intracellular organelle;nucleolus;organelle		3D-structure;Acetylation;Completeproteome;Cytoplasm;Directproteinsequencing;Diseasemutation;Epilepsy;Nucleus;Proteaseinhibitor;Referenceproteome;Thiolproteaseinhibitor		3.15e-220	514840000	5	1.45645	P04080	P04080	Cystatin-B	CSTB	>sp|P04080|CYTB_HUMAN Cystatin-B OS=Homo sapiens GN=CSTB PE=1 SV=2
binding;cation binding;DNA binding;ion binding;metal ion binding;nucleic acid binding;nucleotide binding;RNA binding;transition metal ion binding;zinc ion binding	cell death;cellular metabolic process;cellular nitrogen compound metabolic process;cellular process;death;macromolecule metabolic process;metabolic process;mRNA metabolic process;mRNA processing;nitrogen compound metabolic process;nucleobase-containing compound metabolic process;primary metabolic process;RNA metabolic process;RNA processing;RNA splicing	cell part;cytoplasm;intracellular;nucleoplasm		3D-structure;Alternativesplicing;Amyotrophiclateralsclerosis;Chromosomalrearrangement;Completeproteome;Directproteinsequencing;Diseasemutation;DNA-binding;Metal-binding;Methylation;Neurodegeneration;Nucleus;Phosphoprotein;Polymorphism;Proto-oncogene;Referenceproteome;Repeat;RNA-binding;Zinc;Zinc-finger	DGCR8 multiprotein complex;Large Drosha complex	9.59e-64	227260000	7	1.44383	P35637;H3BPE7	P35637;H3BPE7	RNA-binding protein FUS	FUS	>sp|P35637|FUS_HUMAN RNA-binding protein FUS OS=Homo sapiens GN=FUS PE=1 SV=1;>tr|H3BPE7|H3BPE7_HUMAN RNA-binding protein FUS OS=Homo sapiens GN=FUS PE=1 SV=1
adenyl nucleotide binding;adenyl ribonucleotide binding;ATP binding;ATPase activity;ATPase activity, coupled;ATP-dependent helicase activity;binding;catalytic activity;helicase activity;hydrolase activity;hydrolase activity, acting on acid anhydrides;hydrolase activity, acting on acid anhydrides, in phosphorus-containing anhydrides;nucleic acid binding;nucleoside-triphosphatase activity;nucleotid…	biological regulation;catabolic process;cellular metabolic process;cellular nitrogen compound metabolic process;cellular process;interspecies interaction between organisms;macromolecule metabolic process;metabolic process;mRNA metabolic process;mRNA processing;multi-organism process;nitrogen compound metabolic process;nucleobase-containing compound metabolic process;primary metabolic process;regu…	cell part;cytosol;macromolecular complex;protein complex	RNA transport	3D-structure;Alternativesplicing;ATP-binding;Completeproteome;Helicase;Host-virusinteraction;Hydrolase;Initiationfactor;Nucleotide-binding;Polymorphism;Proteinbiosynthesis;Referenceproteome;RNA-binding		2.89e-191	27187000	2	1.44301	Q14240;E7EQG2;J3KSN7;E7EMV8	Q14240;E7EQG2	Eukaryotic initiation factor 4A-II	EIF4A2	>sp|Q14240|IF4A2_HUMAN Eukaryotic initiation factor 4A-II OS=Homo sapiens GN=EIF4A2 PE=1 SV=2;>tr|E7EQG2|E7EQG2_HUMAN Eukaryotic initiation factor 4A-II OS=Homo sapiens GN=EIF4A2 PE=1 SV=1
C-8 sterol isomerase activity;catalytic activity;cholestenol delta-isomerase activity;drug transmembrane transporter activity;intramolecular oxidoreductase activity;intramolecular oxidoreductase activity, transposing C=C bonds;isomerase activity;molecular transducer activity;receptor activity;signal transducer activity;signaling receptor activity;steroid delta-isomerase activity;transmembrane sig…	alcohol metabolic process;anatomical structure development;biosynthetic process;developmental process;lipid metabolic process;metabolic process;primary metabolic process;small molecule metabolic process	cell part;endoplasmic reticulum;intracellular membrane-bounded organelle;intracellular organelle;membrane;organelle	Steroid biosynthesis	Acetylation;Cataract;Cholesterolbiosynthesis;Cholesterolmetabolism;Completeproteome;Diseasemutation;Dwarfism;Endoplasmicreticulum;Ichthyosis;Isomerase;Lipidbiosynthesis;Lipidmetabolism;Membrane;Referenceproteome;Steroidbiosynthesis;Steroidmetabolism;Sterolbiosynthesis;Sterolmetabolism;Transmembrane;Transmembranehelix		1.29e-05	22078000	2	1.43474	Q15125;C9JJ78;C9J719	Q15125;C9JJ78;C9J719	3-beta-hydroxysteroid-Delta(8),Delta(7)-isomerase	EBP	>sp|Q15125|EBP_HUMAN 3-beta-hydroxysteroid-Delta(8),Delta(7)-isomerase OS=Homo sapiens GN=EBP PE=1 SV=3;>tr|C9JJ78|C9JJ78_HUMAN 3-beta-hydroxysteroid-Delta(8),Delta(7)-isomerase (Fragment) OS=Homo sapiens GN=EBP PE=1 SV=1;>tr|C9J719|C9J719_HUMAN 3-beta-hyd
binding;calcium ion binding;calcium-dependent phospholipid binding;cation binding;ion binding;lipid binding;metal ion binding;phospholipid binding				Annexin;Calcium;Calcium/phospholipid-binding;Completeproteome;Referenceproteome;Repeat		3.03e-214	20241000	1	1.41549	E5RK69;H0YC77	E5RK69	Annexin	ANXA6	>tr|E5RK69|E5RK69_HUMAN Annexin OS=Homo sapiens GN=ANXA6 PE=1 SV=1
caspase inhibitor activity;caspase regulator activity;cysteine-type endopeptidase inhibitor activity;endopeptidase inhibitor activity;endopeptidase regulator activity;enzyme inhibitor activity;enzyme regulator activity;peptidase inhibitor activity;peptidase regulator activity;serine-type endopeptidase inhibitor activity	biological regulation;cellular process;immune system process;response to chemical stimulus;response to endogenous stimulus;response to stimulus	cell part;cytosol;extracellular space;intracellular membrane-bounded organelle;intracellular organelle;nucleus;organelle	Amoebiasis	Completeproteome;Cytoplasm;Proteaseinhibitor;Referenceproteome;Serineproteaseinhibitor		4.88e-27	53880000	9	1.41132	P50453	P50453	Serpin B9	SERPINB9	>sp|P50453|SPB9_HUMAN Serpin B9 OS=Homo sapiens GN=SERPINB9 PE=1 SV=1
structural molecule activity	anatomical structure development;biological adhesion;cell adhesion;cell differentiation;cell junction organization;cellular component assembly;cellular component organization;cellular process;developmental process;extracellular matrix organization;extracellular structure organization	extracellular region;laminin complex;macromolecular complex;protein complex	Amoebiasis;ECM-receptor interaction;Focal adhesion;Pathways in cancer;Small cell lung cancer;Toxoplasmosis	Basementmembrane;Celladhesion;Coiledcoil;Completeproteome;Directproteinsequencing;Diseasemutation;Disulfidebond;Epidermolysisbullosa;Extracellularmatrix;Glycoprotein;LamininEGF-likedomain;Polymorphism;Referenceproteome;Repeat;Secreted;Signal		1.31e-65	13112000	5	1.40857	Q13751;Q5THA1	Q13751	Laminin subunit beta-3	LAMB3	>sp|Q13751|LAMB3_HUMAN Laminin subunit beta-3 OS=Homo sapiens GN=LAMB3 PE=1 SV=1
	carbohydrate metabolic process;cellular metabolic process;cellular process;macromolecule metabolic process;macromolecule modification;metabolic process;peptidyl-amino acid modification;primary metabolic process;protein glycosylation;protein metabolic process;protein modification process	cell part;macromolecular complex;protein complex		Completeproteome;Membrane;Polymorphism;Referenceproteome;Transmembrane;Transmembranehelix	Oligosaccharyltransferase OSTC-I;Oligosaccharyltransferase OSTC-II;Oligosaccharyltransferase OSTC-III	1.2e-17	8792300	1	1.40277	Q9NRP0;A0A087WUD3	Q9NRP0;A0A087WUD3	Oligosaccharyltransferase complex subunit OSTC	OSTC	>sp|Q9NRP0|OSTC_HUMAN Oligosaccharyltransferase complex subunit OSTC OS=Homo sapiens GN=OSTC PE=1 SV=1;>tr|A0A087WUD3|A0A087WUD3_HUMAN Oligosaccharyltransferase complex subunit OSTC OS=Homo sapiens GN=OSTC PE=1 SV=1
2,3-bisphosphoglycerate-dependent phosphoglycerate mutase activity;binding;bisphosphoglycerate 2-phosphatase activity;bisphosphoglycerate mutase activity;bisphosphoglycerate phosphatase activity;catalytic activity;cofactor binding;hydrolase activity;hydrolase activity, acting on ester bonds;intramolecular transferase activity;intramolecular transferase activity, phosphotransferases;isomerase acti…	alcohol metabolic process;biological regulation;biosynthetic process;carbohydrate metabolic process;catabolic process;cellular metabolic process;cellular process;generation of precursor metabolites and energy;metabolic process;multicellular organismal process;muscle contraction;primary metabolic process;response to chemical stimulus;response to stimulus;small molecule metabolic process	cell part;cytosol;intracellular membrane-bounded organelle;intracellular organelle;nucleus;organelle	Glycolysis / Gluconeogenesis;Methane metabolism	3D-structure;Acetylation;Completeproteome;Directproteinsequencing;Diseasemutation;Glycogenstoragedisease;Glycolysis;Hydrolase;Isomerase;Isopeptidebond;Phosphoprotein;Polymorphism;Referenceproteome;Ublconjugation		0	1316400000	12	1.3869	P18669;Q8N0Y7;P15259	P18669	Phosphoglycerate mutase 1	PGAM1	>sp|P18669|PGAM1_HUMAN Phosphoglycerate mutase 1 OS=Homo sapiens GN=PGAM1 PE=1 SV=2
binding;catalytic activity;cofactor binding;O-phospho-L-serine:2-oxoglutarate aminotransferase activity;pyridoxal phosphate binding;transaminase activity;transferase activity;transferase activity, transferring nitrogenous groups;vitamin B6 binding;vitamin binding	amine metabolic process;biosynthetic process;cellular amino acid metabolic process;cellular ketone metabolic process;cellular metabolic process;cellular nitrogen compound metabolic process;cellular process;heterocycle metabolic process;metabolic process;nitrogen compound metabolic process;organic acid metabolic process;primary metabolic process;small molecule metabolic process;vitamin metabolic p…	cell part;cytosol	Glycine, serine and threonine metabolism;Methane metabolism;Vitamin B6 metabolism	3D-structure;Acetylation;Alternativesplicing;Amino-acidbiosynthesis;Aminotransferase;Completeproteome;Diseasemutation;Polymorphism;Pyridoxalphosphate;Referenceproteome;Serinebiosynthesis;Transferase		1.19e-87	282860000	13	1.38352	Q9Y617	Q9Y617	Phosphoserine aminotransferase	PSAT1	>sp|Q9Y617|SERC_HUMAN Phosphoserine aminotransferase OS=Homo sapiens GN=PSAT1 PE=1 SV=2
binding;catalytic activity;cation binding;cation transmembrane transporter activity;hydrogen ion transmembrane transporter activity;inorganic cation transmembrane transporter activity;ion binding;ion transmembrane transporter activity;metal ion binding;monovalent inorganic cation transmembrane transporter activity;oxidoreductase activity;oxidoreductase activity, acting on diphenols and related su…	cellular metabolic process;cellular process;cellular respiration;generation of precursor metabolites and energy;metabolic process;oxidative phosphorylation;phosphorus metabolic process;response to chemical stimulus;response to stimulus;small molecule metabolic process	cell part;macromolecular complex;protein complex;respiratory chain complex III	Alzheimer's disease;Cardiac muscle contraction;Huntington's disease;Oxidative phosphorylation;Parkinson's disease	Acetylation;Completeproteome;Directproteinsequencing;Electrontransport;Membrane;Mitochondrion;Mitochondrioninnermembrane;Polymorphism;Referenceproteome;Respiratorychain;Transitpeptide;Transport		2.55e-29	36832000	7	1.36482	P31930	P31930	Cytochrome b-c1 complex subunit 1, mitochondrial	UQCRC1	>sp|P31930|QCR1_HUMAN Cytochrome b-c1 complex subunit 1, mitochondrial OS=Homo sapiens GN=UQCRC1 PE=1 SV=3
actin binding;aldehyde-lyase activity;binding;carbohydrate binding;carbon-carbon lyase activity;catalytic activity;cytoskeletal protein binding;fructose binding;fructose-bisphosphate aldolase activity;identical protein binding;lyase activity;monosaccharide binding;protein binding;sugar binding;tubulin binding	alcohol metabolic process;biological regulation;biosynthetic process;carbohydrate metabolic process;catabolic process;cell activation;cellular component assembly;cellular component organization;cellular homeostasis;cellular metabolic process;cellular nitrogen compound metabolic process;cellular process;cytoskeleton organization;establishment of localization;exocytosis;generation of precursor meta…	cell part;cytoskeleton;cytosol;extracellular organelle;intracellular non-membrane-bounded organelle;intracellular organelle;organelle;vesicle	Carbon fixation in photosynthetic organisms;Fructose and mannose metabolism;Glycolysis / Gluconeogenesis;Pentose phosphate pathway	3D-structure;Acetylation;Completeproteome;Directproteinsequencing;Diseasemutation;Glycogenstoragedisease;Glycolysis;Hereditaryhemolyticanemia;Lyase;Phosphoprotein;Polymorphism;Referenceproteome;Schiffbase		0	4110500000	14	1.35117	P04075;H3BQN4;J3KPS3;H3BPS8;H3BR04;H3BUH7;H3BU78;H3BMQ8;H3BR68	P04075;H3BQN4;J3KPS3;H3BPS8	Fructose-bisphosphate aldolase A;Fructose-bisphosphate aldolase	ALDOA	>sp|P04075|ALDOA_HUMAN Fructose-bisphosphate aldolase A OS=Homo sapiens GN=ALDOA PE=1 SV=2;>tr|H3BQN4|H3BQN4_HUMAN Fructose-bisphosphate aldolase OS=Homo sapiens GN=ALDOA PE=1 SV=1;>tr|J3KPS3|J3KPS3_HUMAN Fructose-bisphosphate aldolase OS=Homo sapiens GN=A
binding;calcium ion binding;cation binding;integrin binding;ion binding;metal ion binding;protein binding;protein complex binding;receptor binding	biological regulation;cell activation;cell junction organization;cellular component assembly;cellular component organization;cellular process;cytoskeleton organization;establishment of localization;exocytosis;organelle organization;secretion;transport;vesicle-mediated transport	cell part;cell projection;cytoskeleton;cytosol;extracellular organelle;intracellular membrane-bounded organelle;intracellular non-membrane-bounded organelle;intracellular organelle;membrane;neuron projection;nucleus;organelle;plasma membrane;pseudopodium;vesicle	Adherens junction;Amoebiasis;Arrhythmogenic right ventricular cardiomyopathy (ARVC);Focal adhesion;Leukocyte transendothelial migration;Regulation of actin cytoskeleton;Systemic lupus erythematosus;Tight junction	3D-structure;Acetylation;Actin-binding;Alternativesplicing;Calcium;Cellmembrane;Cellprojection;Completeproteome;Cytoplasm;Cytoskeleton;Directproteinsequencing;Membrane;Metal-binding;Phosphoprotein;Polymorphism;Referenceproteome;Repeat	Affixin-actinin(alpha) complex;Polycystin-1 multiprotein complex (ACTN1, CDH1, SRC, JUP, VCL, CTNNB1, PXN, BCAR1, PKD1, PTK2, TLN1)	0	641100000	27	1.3496	P12814;G3V2N5;H7C5W8;A0A087WSZ2;H0YJW3;H0YJ11;G3V5M4;F6THM6;G3V380	P12814	Alpha-actinin-1	ACTN1	>sp|P12814|ACTN1_HUMAN Alpha-actinin-1 OS=Homo sapiens GN=ACTN1 PE=1 SV=2
		cell part		Alternativesplicing;Completeproteome;Membrane;Polymorphism;Referenceproteome;Transmembrane;Transmembranehelix		1.81e-11	7219700	1	1.34372	Q71RG4	Q71RG4	Transmembrane and ubiquitin-like domain-containing protein 2	TMUB2	>sp|Q71RG4|TMUB2_HUMAN Transmembrane and ubiquitin-like domain-containing protein 2 OS=Homo sapiens GN=TMUB2 PE=1 SV=2
adenyl nucleotide binding;adenyl ribonucleotide binding;ATP binding;binding;catalytic activity;hydrolase activity;hydrolase activity, acting on acid anhydrides;hydrolase activity, acting on acid anhydrides, in phosphorus-containing anhydrides;microtubule motor activity;motor activity;nucleoside-triphosphatase activity;nucleotide binding;purine nucleotide binding;purine ribonucleoside triphosphate…	biological regulation;cell division;cellular component movement;cellular component organization;cellular process;chromosome organization;chromosome segregation;coagulation;multicellular organismal process;organelle organization;regulation of body fluid levels	cell part;endosome;intracellular membrane-bounded organelle;intracellular non-membrane-bounded organelle;intracellular organelle;macromolecular complex;microtubule organizing center;nucleus;organelle;protein complex		3D-structure;ATP-binding;Cellcycle;Celldivision;Coiledcoil;Completeproteome;Cytoplasm;Cytoskeleton;Endosome;Microtubule;Mitosis;Motorprotein;Nucleotide-binding;Nucleus;Phosphoprotein;Polymorphism;Referenceproteome		3.78e-259	203530000	8	1.34196	Q9BW19;A2AB20;A0A087X1W5	Q9BW19	Kinesin-like protein KIFC1	KIFC1	>sp|Q9BW19|KIFC1_HUMAN Kinesin-like protein KIFC1 OS=Homo sapiens GN=KIFC1 PE=1 SV=2
catalytic activity;cis-stilbene-oxide hydrolase activity;epoxide hydrolase activity;ether hydrolase activity;hydrolase activity;hydrolase activity, acting on ether bonds	catabolic process;cellular aromatic compound metabolic process;cellular metabolic process;cellular process;metabolic process;response to chemical stimulus;response to stimulus	cell part;membrane	Bile secretion;Metabolism of xenobiotics by cytochrome P450	Aromatichydrocarbonscatabolism;Completeproteome;Detoxification;Directproteinsequencing;Endoplasmicreticulum;Hydrolase;Membrane;Methylation;Microsome;Polymorphism;Referenceproteome;Signal-anchor;Transmembrane;Transmembranehelix		2.44e-21	48512000	4	1.3342	P07099	P07099	Epoxide hydrolase 1	EPHX1	>sp|P07099|HYEP_HUMAN Epoxide hydrolase 1 OS=Homo sapiens GN=EPHX1 PE=1 SV=1
	biological regulation;cellular metabolic process;cellular nitrogen compound metabolic process;cellular process;macromolecule metabolic process;macromolecule modification;metabolic process;mRNA metabolic process;nitrogen compound metabolic process;nucleobase-containing compound metabolic process;primary metabolic process;protein folding;protein metabolic process;regulation of protein modification …	cell part;intracellular membrane-bounded organelle;intracellular organelle;nucleus;organelle	Protein processing in endoplasmic reticulum	Chaperone;Completeproteome;Disulfidebond;Endoplasmicreticulum;Glycoprotein;Phosphoprotein;Polymorphism;Referenceproteome;Signal		2.81e-212	84832000	6	1.29904	Q9UBS4;H7C2Y5	Q9UBS4	DnaJ homolog subfamily B member 11	DNAJB11	>sp|Q9UBS4|DJB11_HUMAN DnaJ homolog subfamily B member 11 OS=Homo sapiens GN=DNAJB11 PE=1 SV=1
binding;cation binding;ion binding;metal ion binding;transition metal ion binding;zinc ion binding	anatomical structure development;biological regulation;developmental process	cell cortex;cell part		3D-structure;Acetylation;Completeproteome;LIMdomain;Metal-binding;Referenceproteome;Repeat;Zinc		3.44e-33	23141000	2	1.29223	P52943;H0YFA4;H0YHD8	P52943;H0YFA4;H0YHD8	Cysteine-rich protein 2	CRIP2	>sp|P52943|CRIP2_HUMAN Cysteine-rich protein 2 OS=Homo sapiens GN=CRIP2 PE=1 SV=1;>tr|H0YFA4|H0YFA4_HUMAN Cysteine-rich protein 2 (Fragment) OS=Homo sapiens GN=CRIP2 PE=1 SV=1;>tr|H0YHD8|H0YHD8_HUMAN Cysteine-rich protein 2 (Fragment) OS=Homo sapiens GN=CR
binding;catalytic activity;cytokine activity;nicotinamide phosphoribosyltransferase activity;nicotinate phosphoribosyltransferase activity;nicotinate-nucleotide diphosphorylase (carboxylating) activity;protein binding;receptor binding;transferase activity;transferase activity, transferring glycosyl groups;transferase activity, transferring pentosyl groups	biological regulation;biosynthetic process;cell communication;cell-cell signaling;cellular amide metabolic process;cellular metabolic process;cellular nitrogen compound metabolic process;cellular process;cofactor metabolic process;heterocycle metabolic process;metabolic process;nitrogen compound metabolic process;nucleobase-containing compound metabolic process;nucleobase-containing small molecul…	cell part;cytosol	Nicotinate and nicotinamide metabolism	3D-structure;Completeproteome;Cytoplasm;Glycosyltransferase;Polymorphism;Pyridinenucleotidebiosynthesis;Referenceproteome;Transferase		0	647330000	24	1.28638	P43490;A0A0C4DFS8;C9JG65;C9JF35	P43490;A0A0C4DFS8	Nicotinamide phosphoribosyltransferase	NAMPT	>sp|P43490|NAMPT_HUMAN Nicotinamide phosphoribosyltransferase OS=Homo sapiens GN=NAMPT PE=1 SV=1;>tr|A0A0C4DFS8|A0A0C4DFS8_HUMAN Nicotinamide phosphoribosyltransferase OS=Homo sapiens GN=NAMPT PE=1 SV=1
binding;DNA binding;nucleic acid binding;nucleic acid binding transcription factor activity;regulatory region DNA binding;regulatory region nucleic acid binding;sequence-specific DNA binding RNA polymerase II transcription factor activity;sequence-specific DNA binding transcription factor activity;transcription regulatory region DNA binding	biological regulation;biosynthetic process;cellular component organization;cellular metabolic process;cellular nitrogen compound metabolic process;cellular process;chromatin modification;chromatin organization;chromosome organization;DNA metabolic process;DNA replication;histone modification;macromolecule metabolic process;macromolecule modification;metabolic process;nitrogen compound metabolic p…	cell part;intracellular membrane-bounded organelle;intracellular organelle;membrane;nucleoplasm;nucleus;organelle		3D-structure;Acetylation;Coiledcoil;Completeproteome;Directproteinsequencing;DNAsynthesis;Membrane;Mitochondrion;Mitochondrioninnermembrane;Phosphoprotein;Polymorphism;Proto-oncogene;Referenceproteome		1.46e-54	120730000	8	1.28603	P35232;C9JW96;E9PCW0;E7ESE2;C9JZ20;D6RBK0	P35232;C9JW96;E9PCW0;E7ESE2;C9JZ20;D6RBK0	Prohibitin	PHB	>sp|P35232|PHB_HUMAN Prohibitin OS=Homo sapiens GN=PHB PE=1 SV=1;>tr|C9JW96|C9JW96_HUMAN Prohibitin (Fragment) OS=Homo sapiens GN=PHB PE=1 SV=2;>tr|E9PCW0|E9PCW0_HUMAN Prohibitin (Fragment) OS=Homo sapiens GN=PHB PE=1 SV=2;>tr|E7ESE2|E7ESE2_HUMAN Prohibiti
	anatomical structure formation involved in morphogenesis;anatomical structure morphogenesis;biological regulation;cell death;cell morphogenesis;cell motility;cell recognition;cellular component morphogenesis;cellular component movement;cellular component organization;cellular process;death;developmental process;endoplasmic reticulum organization;locomotion;organelle organization;response to stimu…	cell body;cell part;cell projection;membrane;neuronal cell body;nuclear envelope;plasma membrane		3D-structure;Acetylation;Alternativesplicing;Completeproteome;Directproteinsequencing;Endoplasmicreticulum;Membrane;Neurogenesis;Phosphoprotein;Polymorphism;Referenceproteome;Transmembrane;Transmembranehelix	Nogo-potassium channel complex	2.15e-215	671850000	11	1.26891	Q9NQC3	Q9NQC3	Reticulon-4	RTN4	>sp|Q9NQC3|RTN4_HUMAN Reticulon-4 OS=Homo sapiens GN=RTN4 PE=1 SV=2
adenyl nucleotide binding;adenyl ribonucleotide binding;ATP binding;ATPase activity;ATPase activity, coupled;ATP-dependent helicase activity;ATP-dependent RNA helicase activity;binding;catalytic activity;helicase activity;hydrolase activity;hydrolase activity, acting on acid anhydrides;hydrolase activity, acting on acid anhydrides, in phosphorus-containing anhydrides;mRNA binding;nucleic acid bin…	biological regulation;catabolic process;cellular metabolic process;cellular nitrogen compound metabolic process;cellular process;establishment of localization;macromolecule metabolic process;metabolic process;mRNA metabolic process;mRNA processing;nitrogen compound metabolic process;nucleobase-containing compound metabolic process;nucleobase-containing compound transport;primary metabolic process…	cell part;cytosol;macromolecular complex;protein complex;ribonucleoprotein complex;spliceosomal complex	mRNA surveillance pathway;RNA transport;Spliceosome	3D-structure;Acetylation;ATP-binding;Completeproteome;Cytoplasm;Directproteinsequencing;Helicase;Hydrolase;mRNAprocessing;mRNAsplicing;mRNAtransport;Nonsense-mediatedmRNAdecay;Nucleotide-binding;Nucleus;Phosphoprotein;Referenceproteome;RNA-binding;rRNAprocessing;Spliceosome;Translationregulation;Transport	C complex spliceosome;eIF4AIII-Btz complex;Exon junction complex;Exon junction complex (EIF4A3-MLN51-MAGOH-Y14);Exon junction complex (EIF4A3-MLN51-MAGOH-Y14), RNA-protein complex;Exon junction complex (EIF4A3-MLN51-UPF3B-MAGOH-Y14);Exon junction complex (F4A3-MLN51-UPF3B-MAGOH-Y14-PYM);Exon junction complex, EIF4A3-MLN51-MAGOH-Y14 (RNA-protein complex);Spliceosome	5.32e-43	162580000	10	1.26493	P38919;I3L3H2;F8WE11;E9PBH4	P38919	Eukaryotic initiation factor 4A-III	EIF4A3	>sp|P38919|IF4A3_HUMAN Eukaryotic initiation factor 4A-III OS=Homo sapiens GN=EIF4A3 PE=1 SV=4
binding;DNA binding;nucleic acid binding	cellular component disassembly;cellular component organization;cellular membrane organization;cellular metabolic process;cellular nitrogen compound metabolic process;cellular process;DNA integration;DNA metabolic process;macromolecule metabolic process;membrane organization;metabolic process;multi-organism process;nitrogen compound metabolic process;nucleobase-containing compound metabolic proces…	cell part;chromosome;cytosol;intracellular non-membrane-bounded organelle;intracellular organelle;nucleoplasm;organelle		3D-structure;Acetylation;Chromosome;Completeproteome;Cytoplasm;Diseasemutation;DNA-binding;Host-virusinteraction;Nucleus;Phosphoprotein;Referenceproteome	BANF1 homodimer protein;Emerin complex 25;Emerin regulatory complex	1.07e-27	37891000	2	1.25939	O75531	O75531	Barrier-to-autointegration factor	BANF1	>sp|O75531|BAF_HUMAN Barrier-to-autointegration factor OS=Homo sapiens GN=BANF1 PE=1 SV=1
binding;DNA binding;nucleic acid binding;nucleic acid binding transcription factor activity;protein binding transcription factor activity;sequence-specific DNA binding transcription factor activity;transcription coactivator activity;transcription cofactor activity;transcription factor binding transcription factor activity	anatomical structure development;biological regulation;biosynthetic process;cell activation;cell differentiation;cellular component organization;cellular metabolic process;cellular nitrogen compound metabolic process;cellular process;developmental process;extracellular matrix organization;extracellular structure organization;immune system process;macromolecule metabolic process;metabolic process;…	cell part;cytosol;I-kappaB/NF-kappaB complex;macromolecular complex;nucleoplasm;protein complex	MAPK signaling pathway;Osteoclast differentiation;Pathways in cancer	3D-structure;Activator;Alternativesplicing;ANKrepeat;Chromosomalrearrangement;Completeproteome;Cytoplasm;Directproteinsequencing;Diseasemutation;DNA-binding;Isopeptidebond;Nucleus;Phosphoprotein;Polymorphism;Proto-oncogene;Referenceproteome;Repeat;Transcription;Transcriptionregulation;Ublconjugation	CHUK-NFKB2-REL-IKBKG-SPAG9-NFKB1-NFKBIE-COPB2-TNIP1-NFKBIA-RELA-TNIP2 complex;NFKB1-NFKB2-RELA-RELB complex;NFKB1-NFKB2-REL-RELA-RELB complex;TNF-alpha/NF-kappa B signaling complex (CHUK, BTRC, NFKB2, PPP6C, REL, CUL1, IKBKE, SAPS2, SAPS1, ANKRD28, RELA, SKP1);TNF-alpha/NF-kappa B signaling complex (CHUK, KPNA3, NFKB2, NFKBIB, REL, IKBKG, NFKB1, NFKBIE, RELB, NFKBIA, RELA, TNIP2);TNF-alpha/Nf-kap…	7.17e-33	18566000	4	1.25492	Q00653;A0A087WWG7	Q00653;A0A087WWG7	Nuclear factor NF-kappa-B p100 subunit;Nuclear factor NF-kappa-B p52 subunit	NFKB2	>sp|Q00653|NFKB2_HUMAN Nuclear factor NF-kappa-B p100 subunit OS=Homo sapiens GN=NFKB2 PE=1 SV=4;>tr|A0A087WWG7|A0A087WWG7_HUMAN Nuclear factor NF-kappa-B p100 subunit OS=Homo sapiens GN=NFKB2 PE=1 SV=1
androgen receptor binding;binding;cation binding;hormone receptor binding;ion binding;metal ion binding;nuclear hormone receptor binding;protein binding;protein binding transcription factor activity;receptor binding;steroid hormone receptor binding;transcription coactivator activity;transcription cofactor activity;transcription factor binding transcription factor activity;transition metal ion bin…	anatomical structure development;anatomical structure formation involved in morphogenesis;biological regulation;biosynthetic process;cell development;cell differentiation;cellular lipid metabolic process;cellular metabolic process;cellular nitrogen compound metabolic process;cellular process;developmental process;lipid metabolic process;macromolecule metabolic process;metabolic process;nitrogen c…	cell part;cytoskeleton;intracellular non-membrane-bounded organelle;intracellular organelle;nucleoplasm;organelle	Osteoclast differentiation	3D-structure;Completeproteome;Cytoplasm;LIMdomain;Metal-binding;Nucleus;Phosphoprotein;Polymorphism;Referenceproteome;Repeat;Transcription;Transcriptionregulation;Zinc;Zinc-finger	FHL2 homodimer complex;FHL2-ACT complex;FHL2-CREB complex;FHL2-FHL3 complex;FHL2-p53-HIPK2 complex;FOXO1-FHL2-SIRT1 complex	1.08e-49	33425000	4	1.23967	A0A0A0MSG2;J3KNW4;Q14192	A0A0A0MSG2;J3KNW4;Q14192	Four and a half LIM domains protein 2	FHL2	>tr|A0A0A0MSG2|A0A0A0MSG2_HUMAN Four and a half LIM domains protein 2 OS=Homo sapiens GN=FHL2 PE=1 SV=1;>tr|J3KNW4|J3KNW4_HUMAN Four and a half LIM domains protein 2 OS=Homo sapiens GN=FHL2 PE=1 SV=1;>sp|Q14192|FHL2_HUMAN Four and a half LIM domains protei
binding;calcium ion binding;cation binding;ion binding;metal ion binding	cellular component organization;cellular process	cell part;membrane		Acetylation;Alternativesplicing;Calcium;Completeproteome;Directproteinsequencing;Membrane;Metal-binding;Phosphoprotein;Polymorphism;Referenceproteome;Repeat		1.25e-78	136600000	9	1.2306	Q96C19;H0Y4Y4;Q9BUP0;A0A087X1Z2;Q8WYH2;C9JTV4	Q96C19;H0Y4Y4	EF-hand domain-containing protein D2	EFHD2	>sp|Q96C19|EFHD2_HUMAN EF-hand domain-containing protein D2 OS=Homo sapiens GN=EFHD2 PE=1 SV=1;>tr|H0Y4Y4|H0Y4Y4_HUMAN EF-hand domain-containing protein D2 (Fragment) OS=Homo sapiens GN=EFHD2 PE=1 SV=1
binding;catalytic activity;coenzyme binding;cofactor binding;flavin adenine dinucleotide binding;intramolecular oxidoreductase activity;intramolecular oxidoreductase activity, interconverting keto- and enol-groups;intramolecular oxidoreductase activity, transposing S-S bonds;isomerase activity;oxidoreductase activity;oxidoreductase activity, acting on a sulfur group of donors;oxidoreductase activ…	biological regulation;cell death;cell differentiation;cellular homeostasis;cellular ion homeostasis;cellular metabolic process;cellular process;death;developmental process;establishment of localization;generation of precursor metabolites and energy;homeostatic process;ion transport;macromolecule metabolic process;macromolecule modification;metabolic process;primary metabolic process;protein foldi…	cell part;endoplasmic reticulum;intracellular membrane-bounded organelle;intracellular organelle;membrane;organelle	Protein processing in endoplasmic reticulum;Vibrio cholerae infection	3D-structure;Apoptosis;Completeproteome;Directproteinsequencing;Disulfidebond;Electrontransport;Endoplasmicreticulum;FAD;Flavoprotein;Glycoprotein;Membrane;Oxidoreductase;Phosphoprotein;Polymorphism;Redox-activecenter;Referenceproteome;Signal;Transport		3.26e-280	426800000	18	1.22897	Q96HE7;G3V3E6;G3V2H0;G3V5B3;G3V503;Q86YB8;Q5TAE8	Q96HE7	ERO1-like protein alpha	ERO1L	>sp|Q96HE7|ERO1A_HUMAN ERO1-like protein alpha OS=Homo sapiens GN=ERO1L PE=1 SV=2
	anatomical structure development;cell development;cell junction organization;cellular component assembly;cellular component organization;cellular process;developmental process	cell part;cytoplasm;cytoskeleton;cytosol;intracellular non-membrane-bounded organelle;intracellular organelle;membrane;organelle;plasma membrane	Focal adhesion;MAPK signaling pathway	3D-structure;Actin-binding;Alternativesplicing;Completeproteome;Cytoplasm;Cytoskeleton;Directproteinsequencing;Diseasemutation;Membrane;Myofibrillarmyopathy;Phosphoprotein;Polymorphism;Referenceproteome;Repeat;Ublconjugation		0	2590700000	67	1.22336	Q14315	Q14315	Filamin-C	FLNC	>sp|Q14315|FLNC_HUMAN Filamin-C OS=Homo sapiens GN=FLNC PE=1 SV=3
actin binding;binding;cytoskeletal protein binding;protein binding;structural constituent of muscle;structural molecule activity	anatomical structure development;developmental process;multicellular organismal process;muscle contraction	cell part;cytoplasm;cytoskeleton;intracellular non-membrane-bounded organelle;intracellular organelle;organelle		3D-structure;Alternativepromoterusage;Alternativesplicing;Coiledcoil;Completeproteome;Cytoplasm;Cytoskeleton;Phosphoprotein;Polymorphism;Referenceproteome		1.02e-20	27405000	5	1.18056	P53814;H7C372;C9JGQ0	P53814	Smoothelin	SMTN	>sp|P53814|SMTN_HUMAN Smoothelin OS=Homo sapiens GN=SMTN PE=1 SV=7
catalytic activity;enzyme regulator activity;hydrolase activity;hydrolase activity, acting on ester bonds;peptidase activity;phosphatase activity;phosphatase regulator activity;phosphoprotein phosphatase activity;phosphoric ester hydrolase activity;protein phosphatase regulator activity;protein phosphatase type 2A regulator activity;protein serine/threonine phosphatase activity	alcohol metabolic process;anatomical structure development;biological regulation;carbohydrate metabolic process;catabolic process;cellular metabolic process;cellular process;developmental process;energy reserve metabolic process;generation of precursor metabolites and energy;immune system process;macromolecule metabolic process;metabolic process;primary metabolic process;protein maturation;protei…	cell part;cytosol;intracellular membrane-bounded organelle;intracellular organelle;macromolecular complex;nucleoplasm;nucleus;organelle;protein complex;protein serine/threonine phosphatase complex	Meiosis - yeast;mRNA surveillance pathway;Oocyte meiosis;Wnt signaling pathway	3D-structure;Alternativesplicing;Centromere;Chromosome;Completeproteome;Cytoplasm;Directproteinsequencing;Nucleus;Phosphoprotein;Polymorphism;Referenceproteome;Repeat		7.01e-52	61363000	7	1.17662	Q14738;E9PFR3;H0Y8C4;H0YJ75;Q13362;Q96B13;G3V2U3;H7C5Q9;H0YJ35	Q14738;E9PFR3;H0Y8C4	Serine/threonine-protein phosphatase 2A 56 kDa regulatory subunit delta isoform	PPP2R5D	>sp|Q14738|2A5D_HUMAN Serine/threonine-protein phosphatase 2A 56 kDa regulatory subunit delta isoform OS=Homo sapiens GN=PPP2R5D PE=1 SV=1;>tr|E9PFR3|E9PFR3_HUMAN Serine/threonine-protein phosphatase 2A 56 kDa regulatory subunit delta isoform OS=Homo sapie
enzyme inhibitor activity;enzyme regulator activity;kinase inhibitor activity;kinase regulator activity;protein kinase C inhibitor activity;protein kinase inhibitor activity;protein kinase regulator activity;protein serine/threonine kinase inhibitor activity	anatomical structure development;biological regulation;cell differentiation;cell proliferation;cellular component organization;cellular membrane organization;cellular process;developmental process;membrane organization;mitochondrion organization;organelle organization;regulation of cell cycle;regulation of protein modification process;regulation of transport;response to DNA damage stimulus;respon…	cell part;cytosol;extracellular space;intracellular membrane-bounded organelle;intracellular organelle;membrane;nucleus;organelle	Aldosterone-regulated sodium reabsorption;Cell cycle;p53 signaling pathway	3D-structure;Alternativesplicing;Completeproteome;Cytoplasm;Directproteinsequencing;Nucleus;Phosphoprotein;Polymorphism;Referenceproteome;Secreted		0	776740000	10	1.1686	P31947	P31947	14-3-3 protein sigma	SFN	>sp|P31947|1433S_HUMAN 14-3-3 protein sigma OS=Homo sapiens GN=SFN PE=1 SV=1
adenyl nucleotide binding;adenyl ribonucleotide binding;ATP binding;binding;binding, bridging;catalytic activity;cis-trans isomerase activity;drug binding;FK506 binding;GTP binding;guanyl nucleotide binding;guanyl ribonucleotide binding;isomerase activity;macrolide binding;nucleotide binding;peptidyl-prolyl cis-trans isomerase activity;protein binding;protein binding, bridging;purine nucleotide b…	anatomical structure development;biological regulation;cellular component assembly;cellular component organization;cellular macromolecular complex assembly;cellular metabolic process;cellular process;developmental process;establishment of localization;ion transport;localization;macromolecular complex assembly;macromolecule metabolic process;macromolecule modification;metabolic process;peptidyl-am…	cell body;cell part;cytosol;intracellular membrane-bounded organelle;intracellular organelle;macromolecular complex;membrane;mitochondrion;neuronal cell body;nucleus;organelle;protein complex;site of polarized growth		3D-structure;Acetylation;Chaperone;Completeproteome;Cytoplasm;Cytoskeleton;Directproteinsequencing;Isomerase;Microtubule;Mitochondrion;Nucleus;Phosphoprotein;Polymorphism;Referenceproteome;Repeat;Rotamase;TPRrepeat		1.43e-161	218650000	14	1.16018	Q02790;F5H1U3;H0YFG2;F5H120	Q02790	Peptidyl-prolyl cis-trans isomerase FKBP4;Peptidyl-prolyl cis-trans isomerase FKBP4, N-terminally processed	FKBP4	>sp|Q02790|FKBP4_HUMAN Peptidyl-prolyl cis-trans isomerase FKBP4 OS=Homo sapiens GN=FKBP4 PE=1 SV=3
binding;nucleic acid binding;RNA binding		cell part;macromolecular complex;ribonucleoprotein complex		3D-structure;Completeproteome;Cytoplasm;Phosphoprotein;Polymorphism;Referenceproteome;Repeat;RNA-binding		3.18e-13	32625000	5	1.14419	P51116;I3L1Z2	P51116	Fragile X mental retardation syndrome-related protein 2	FXR2	>sp|P51116|FXR2_HUMAN Fragile X mental retardation syndrome-related protein 2 OS=Homo sapiens GN=FXR2 PE=1 SV=2
[cytochrome c]-arginine N-methyltransferase activity;arginine N-methyltransferase activity;binding;catalytic activity;histone methyltransferase activity;histone-arginine N-methyltransferase activity;methyltransferase activity;N-methyltransferase activity;protein methyltransferase activity;protein-arginine N-methyltransferase activity;protein-arginine omega-N asymmetric methyltransferase activity;…	cellular component organization;cellular metabolic process;cellular process;chromatin modification;chromatin organization;chromosome organization;developmental process;embryo development;histone modification;macromolecule metabolic process;macromolecule modification;metabolic process;one-carbon metabolic process;organelle organization;primary metabolic process;protein alkylation;protein metabolic…	cell part;cytoplasm;cytosol;intracellular membrane-bounded organelle;intracellular organelle;macromolecular complex;nucleus;organelle;protein complex		Completeproteome;Methyltransferase;Referenceproteome;Transferase		1.77e-37	10020000	1	1.11694	A0A087X1W2;E9PI83;E9PMW9	A0A087X1W2;E9PI83;E9PMW9		PRMT1	>tr|A0A087X1W2|A0A087X1W2_HUMAN Protein arginine N-methyltransferase 1 OS=Homo sapiens GN=PRMT1 PE=1 SV=1;>tr|E9PI83|E9PI83_HUMAN Protein arginine N-methyltransferase 1 (Fragment) OS=Homo sapiens GN=PRMT1 PE=1 SV=1;>tr|E9PMW9|E9PMW9_HUMAN Protein arginine
binding;nucleic acid binding;ribonucleoprotein binding;ribosome binding;RNA binding;snRNA binding;translation elongation factor activity;translation factor activity, nucleic acid binding;U6 snRNA binding	amine metabolic process;biological regulation;biosynthetic process;cellular amino acid metabolic process;cellular ketone metabolic process;cellular metabolic process;cellular nitrogen compound metabolic process;cellular process;establishment of localization;homeostatic process;macromolecule metabolic process;macromolecule modification;metabolic process;multicellular organismal process;nitrogen co…	cell part;cytosol;macromolecular complex;membrane;nuclear pore;protein complex		3D-structure;Acetylation;Alternativesplicing;Completeproteome;Cytoplasm;Directproteinsequencing;Elongationfactor;Endoplasmicreticulum;Hypusine;Membrane;mRNAtransport;Nuclearporecomplex;Nucleus;Polymorphism;Proteinbiosynthesis;Proteintransport;Referenceproteome;RNA-binding;Translocation;Transport		8.1e-219	482580000	8	1.10142	P63241;I3L504;I3L397;Q6IS14;Q9GZV4;C9J4W5;C9J7B5;F8WCJ1	P63241;I3L504;I3L397;Q6IS14;Q9GZV4;C9J4W5;C9J7B5;F8WCJ1	Eukaryotic translation initiation factor 5A-1;Eukaryotic translation initiation factor 5A-1-like;Eukaryotic translation initiation factor 5A-2	EIF5A;EIF5AL1;EIF5A2	>sp|P63241|IF5A1_HUMAN Eukaryotic translation initiation factor 5A-1 OS=Homo sapiens GN=EIF5A PE=1 SV=2;>tr|I3L504|I3L504_HUMAN Eukaryotic translation initiation factor 5A-1 OS=Homo sapiens GN=EIF5A PE=1 SV=1;>tr|I3L397|I3L397_HUMAN Eukaryotic translation
				Acetylation;Alternativesplicing;Completeproteome;Directproteinsequencing;Referenceproteome		1.22e-65	136670000	3	1.09895	Q9H3K6;H3BVE0;A0A0B4J295;H3BTW0;H3BV85	Q9H3K6	BolA-like protein 2	BOLA2	>sp|Q9H3K6|BOLA2_HUMAN BolA-like protein 2 OS=Homo sapiens GN=BOLA2 PE=1 SV=1
binding;cation binding;heme binding;ion binding;iron ion binding;lipid binding;metal ion binding;steroid binding;tetrapyrrole binding;transition metal ion binding	locomotion;response to chemical stimulus;response to external stimulus;response to stimulus	cell part;cell surface;endoplasmic reticulum;intracellular membrane-bounded organelle;intracellular non-membrane-bounded organelle;intracellular organelle;membrane;nucleolus;organelle		Completeproteome;Directproteinsequencing;Endoplasmicreticulum;Lipid-binding;Membrane;Microsome;Phosphoprotein;Receptor;Referenceproteome;Steroid-binding;Transmembrane;Transmembranehelix	PGRMC1-SCAP complex	1.46e-42	90972000	6	1.09309	O00264	O00264	Membrane-associated progesterone receptor component 1	PGRMC1	>sp|O00264|PGRC1_HUMAN Membrane-associated progesterone receptor component 1 OS=Homo sapiens GN=PGRMC1 PE=1 SV=3
adenyl nucleotide binding;adenyl ribonucleotide binding;ATP binding;binding;catalytic activity;cation binding;ion binding;kinase activity;magnesium ion binding;metal ion binding;nucleotide binding;phosphotransferase activity, alcohol group as acceptor;protein kinase activity;protein serine/threonine kinase activity;purine nucleotide binding;purine ribonucleoside triphosphate binding;purine ribonu…	biological regulation;cellular process;response to chemical stimulus;response to oxidative stress;response to stimulus;response to stress;signal transduction	cell part;cytoplasm		3D-structure;ATP-binding;Completeproteome;Cytoplasm;Kinase;Magnesium;Metal-binding;Nucleotide-binding;Phosphoprotein;Polymorphism;Referenceproteome;Serine/threonine-proteinkinase;Transferase	WNK1-OSR1 complex	1.67e-131	144330000	7	1.08632	O95747;C9JIG9	O95747;C9JIG9	Serine/threonine-protein kinase OSR1	OXSR1	>sp|O95747|OXSR1_HUMAN Serine/threonine-protein kinase OSR1 OS=Homo sapiens GN=OXSR1 PE=1 SV=1;>tr|C9JIG9|C9JIG9_HUMAN Serine/threonine-protein kinase OSR1 OS=Homo sapiens GN=OXSR1 PE=1 SV=1
		cell part;cytoskeleton;intracellular non-membrane-bounded organelle;intracellular organelle;lipid particle;membrane;organelle;plasma membrane	Protein processing in endoplasmic reticulum	Cellmembrane;Coiledcoil;Completeproteome;Cytoplasm;Cytoskeleton;Directproteinsequencing;Endoplasmicreticulum;Lipoprotein;Membrane;Palmitate;Phosphoprotein;Polymorphism;Referenceproteome;Signal-anchor;Transmembrane;Transmembranehelix		0	308450000	16	1.07325	Q07065	Q07065	Cytoskeleton-associated protein 4	CKAP4	>sp|Q07065|CKAP4_HUMAN Cytoskeleton-associated protein 4 OS=Homo sapiens GN=CKAP4 PE=1 SV=2
adenyl nucleotide binding;adenyl ribonucleotide binding;ATP binding;binding;catalytic activity;kinase activity;nucleotide binding;phosphotransferase activity, alcohol group as acceptor;protein kinase activity;protein serine/threonine kinase activity;purine nucleotide binding;purine ribonucleoside triphosphate binding;purine ribonucleotide binding;ribonucleotide binding;transferase activity;transf…	biological regulation;biosynthetic process;cell death;cellular metabolic process;cellular nitrogen compound metabolic process;cellular process;death;locomotion;macromolecule metabolic process;metabolic process;nitrogen compound metabolic process;nucleobase-containing compound metabolic process;primary metabolic process;regulation of cell cycle;regulation of mitotic cell cycle;response to chemical…	cell part;cytosol;intracellular membrane-bounded organelle;intracellular organelle;nucleus;organelle	Adherens junction;Circadian rhythm - plant;Measles;Ribosome biogenesis in eukaryotes;Tight junction;Wnt signaling pathway	3D-structure;Acetylation;Apoptosis;ATP-binding;Cellcycle;Completeproteome;Kinase;Nucleotide-binding;Phosphoprotein;Polymorphism;Referenceproteome;Serine/threonine-proteinkinase;Transcription;Transcriptionregulation;Transferase;Wntsignalingpathway	Casein kinase II (beta-dimer, alpha, alpha');Casein kinase II (beta-dimer, alpha'-dimer);Casein kinase II complex;Casein kinase II-HMG1 complex;FACT complex, UV-activated	2.21e-58	40672000	6	1.06455	P19784;H3BSA1;H3BV19;H3BNI9	P19784;H3BSA1;H3BV19	Casein kinase II subunit alpha	CSNK2A2	>sp|P19784|CSK22_HUMAN Casein kinase II subunit alpha OS=Homo sapiens GN=CSNK2A2 PE=1 SV=1;>tr|H3BSA1|H3BSA1_HUMAN Casein kinase II subunit alpha (Fragment) OS=Homo sapiens GN=CSNK2A2 PE=1 SV=2;>tr|H3BV19|H3BV19_HUMAN Casein kinase II subunit alpha (Fra
3-dehydrosphinganine reductase activity;catalytic activity;oxidoreductase activity;oxidoreductase activity, acting on CH-OH group of donors;oxidoreductase activity, acting on the CH-OH group of donors, NAD or NADP as acceptor	amine metabolic process;biosynthetic process;cellular ketone metabolic process;cellular lipid metabolic process;cellular metabolic process;cellular process;lipid metabolic process;metabolic process;nitrogen compound metabolic process;primary metabolic process;small molecule metabolic process	cell part;extracellular space;membrane	Sphingolipid metabolism	Chromosomalrearrangement;Completeproteome;Endoplasmicreticulum;Lipidmetabolism;Membrane;NADP;Oxidoreductase;Proto-oncogene;Referenceproteome;Signal;Sphingolipidmetabolism;Transmembrane;Transmembranehelix		1.35e-06	12738000	2	1.04996	Q06136;K7ERC8	Q06136;K7ERC8	3-ketodihydrosphingosine reductase	KDSR	>sp|Q06136|KDSR_HUMAN 3-ketodihydrosphingosine reductase OS=Homo sapiens GN=KDSR PE=1 SV=1;>tr|K7ERC8|K7ERC8_HUMAN 3-ketodihydrosphingosine reductase (Fragment) OS=Homo sapiens GN=KDSR PE=1 SV=1
aminopeptidase activity;binding;catalytic activity;cation binding;dipeptidyl-peptidase activity;exopeptidase activity;hydrolase activity;ion binding;metal ion binding;metallopeptidase activity;peptidase activity;peptidase activity, acting on L-amino acid peptides;transition metal ion binding;zinc ion binding	macromolecule metabolic process;metabolic process;primary metabolic process;protein metabolic process;proteolysis	cell part;cytoplasm;intracellular membrane-bounded organelle;intracellular organelle;membrane;nucleus;organelle;plasma membrane		3D-structure;Alternativesplicing;Aminopeptidase;Completeproteome;Cytoplasm;Hydrolase;Metal-binding;Metalloprotease;Polymorphism;Protease;Referenceproteome;Zinc		2.45e-195	174430000	14	1.04955	G3V180;G3V1D3;Q9NY33;E9PQ14;E9PPK9;E9PKK8;E9PNX5;E9PQF2	G3V180;G3V1D3;Q9NY33	Dipeptidyl peptidase 3	DPP3	>tr|G3V180|G3V180_HUMAN Dipeptidyl peptidase 3 OS=Homo sapiens GN=DPP3 PE=1 SV=1;>tr|G3V1D3|G3V1D3_HUMAN Dipeptidyl peptidase 3 OS=Homo sapiens GN=DPP3 PE=1 SV=1;>sp|Q9NY33|DPP3_HUMAN Dipeptidyl peptidase 3 OS=Homo sapiens GN=DPP3 PE=1 SV=2
				Coiledcoil;Completeproteome;Directproteinsequencing;Phosphoprotein;Referenceproteome		9.94e-22	25098000	5	1.04729	Q8WZA9	Q8WZA9	Immunity-related GTPase family Q protein	IRGQ	>sp|Q8WZA9|IRGQ_HUMAN Immunity-related GTPase family Q protein OS=Homo sapiens GN=IRGQ PE=1 SV=1
active transmembrane transporter activity;amine transmembrane transporter activity;amino acid transmembrane transporter activity;anion transmembrane transporter activity;anion:cation symporter activity;carboxylic acid transmembrane transporter activity;cation transmembrane transporter activity;dicarboxylic acid transmembrane transporter activity;inorganic cation transmembrane transporter activity…		cell part;cytoplasmic membrane-bounded vesicle;Golgi apparatus;intracellular membrane-bounded organelle;intracellular organelle;membrane;organelle;vesicle	Protein digestion and absorption	Alternativeinitiation;Alternativesplicing;Completeproteome;Glycoprotein;Hostcellreceptorforvirusentry;Membrane;Phosphoprotein;Polymorphism;Receptor;Referenceproteome;Symport;Transmembrane;Transmembranehelix;Transport		5.89e-117	85802000	6	1.03644	Q15758;M0QXM4;M0QX44	Q15758;M0QXM4	Neutral amino acid transporter B(0)	SLC1A5	>sp|Q15758|AAAT_HUMAN Neutral amino acid transporter B(0) OS=Homo sapiens GN=SLC1A5 PE=1 SV=2;>tr|M0QXM4|M0QXM4_HUMAN Amino acid transporter OS=Homo sapiens GN=SLC1A5 PE=1 SV=1
binding;catalytic activity;cation binding;G-protein beta/gamma-subunit complex binding;G-protein-coupled receptor binding;GTP binding;GTPase activity;guanyl nucleotide binding;guanyl ribonucleotide binding;hydrolase activity;hydrolase activity, acting on acid anhydrides;hydrolase activity, acting on acid anhydrides, in phosphorus-containing anhydrides;ion binding;metal ion binding;molecular trans…	biological regulation;cell activation;cell communication;cell cycle;cell division;cell proliferation;cell-cell signaling;cellular metabolic process;cellular process;macromolecule metabolic process;macromolecule modification;metabolic process;phosphorus metabolic process;primary metabolic process;protein metabolic process;protein modification process;protein phosphorylation;regulation of protein m…	cell part;centrosome;cytoplasm;cytosol;intracellular membrane-bounded organelle;intracellular non-membrane-bounded organelle;intracellular organelle;macromolecular complex;microtubule organizing center;midbody;nucleus;organelle;protein complex	Axon guidance;Chagas disease (American trypanosomiasis);Chemokine signaling pathway;Gap junction;Gastric acid secretion;Leukocyte transendothelial migration;Long-term depression;Melanogenesis;Progesterone-mediated oocyte maturation;Tight junction;Toxoplasmosis	ADP-ribosylation;Alternativesplicing;Cellcycle;Celldivision;Cellmembrane;Completeproteome;Cytoplasm;Cytoskeleton;GTP-binding;Lipoprotein;Magnesium;Membrane;Metal-binding;Myristate;Nucleotide-binding;Palmitate;Referenceproteome;Transducer		6e-42	57686000	6	1.03575	P04899	P04899	Guanine nucleotide-binding protein G(i) subunit alpha-2	GNAI2	>sp|P04899|GNAI2_HUMAN Guanine nucleotide-binding protein G(i) subunit alpha-2 OS=Homo sapiens GN=GNAI2 PE=1 SV=3
binding;DNA binding;nucleic acid binding;nucleic acid binding transcription factor activity;protein binding transcription factor activity;sequence-specific DNA binding transcription factor activity;transcription coactivator activity;transcription cofactor activity;transcription factor binding transcription factor activity	anatomical structure development;biological regulation;biosynthetic process;cell activation;cell differentiation;cell maturation;cellular metabolic process;cellular nitrogen compound metabolic process;cellular process;developmental maturation;developmental process;immune system process;macromolecule metabolic process;metabolic process;nitrogen compound metabolic process;nucleobase-containing comp…	cell part;intracellular membrane-bounded organelle;intracellular organelle;nucleus;organelle		3D-structure;Alternativesplicing;Chromosomalrearrangement;Completeproteome;Nucleus;Phosphoprotein;Polymorphism;Proto-oncogene;Referenceproteome	RUNX1-CBF-beta-DNA complex	2.82e-63	76126000	2	1.03305	Q13951;H3BSC0;J3KS23;J3KRT0	Q13951;H3BSC0;J3KS23;J3KRT0	Core-binding factor subunit beta	CBFB	>sp|Q13951|PEBB_HUMAN Core-binding factor subunit beta OS=Homo sapiens GN=CBFB PE=1 SV=2;>tr|H3BSC0|H3BSC0_HUMAN Core-binding factor subunit beta (Fragment) OS=Homo sapiens GN=CBFB PE=1 SV=1;>tr|J3KS23|J3KS23_HUMAN Core-binding factor subunit beta OS=Homo
acid-amino acid ligase activity;adenyl nucleotide binding;adenyl ribonucleotide binding;ATP binding;binding;catalytic activity;ligase activity;ligase activity, forming carbon-nitrogen bonds;nucleotide binding;purine nucleotide binding;purine ribonucleoside triphosphate binding;purine ribonucleotide binding;ribonucleotide binding;small conjugating protein ligase activity;ubiquitin-protein ligase a…	biological regulation;catabolic process;cell division;cellular component assembly;cellular component organization;cellular macromolecular complex assembly;cellular metabolic process;cellular process;macromolecular complex assembly;macromolecule metabolic process;macromolecule modification;metabolic process;primary metabolic process;protein complex assembly;protein metabolic process;protein modifi…	cell part;macromolecular complex;protein complex;ubiquitin ligase complex	Ubiquitin mediated proteolysis	3D-structure;ATP-binding;Cellcycle;Celldivision;Completeproteome;Ligase;Nucleotide-binding;Referenceproteome;Ublconjugation;Ublconjugationpathway		5.69e-31	47663000	6	1.03051	Q16763;K7EPJ1;K7EM75	Q16763;K7EPJ1	Ubiquitin-conjugating enzyme E2 S	UBE2S	>sp|Q16763|UBE2S_HUMAN Ubiquitin-conjugating enzyme E2 S OS=Homo sapiens GN=UBE2S PE=1 SV=2;>tr|K7EPJ1|K7EPJ1_HUMAN Ubiquitin-conjugating enzyme E2 S (Fragment) OS=Homo sapiens GN=UBE2S PE=1 SV=1
catalytic activity;hydrolase activity;peptidase activity	biological regulation;biosynthetic process;cellular metabolic process;cellular process;establishment of localization;macromolecule metabolic process;metabolic process;peptide metabolic process;primary metabolic process;protein maturation;protein metabolic process;protein targeting;protein transport;proteolysis;regulation of transport;translation;transport	cell part;macromolecular complex;membrane;protein complex	Protein export	Completeproteome;Endoplasmicreticulum;Glycoprotein;Hydrolase;Membrane;Microsome;Protease;Referenceproteome;Signal-anchor;Transmembrane;Transmembranehelix		4.6e-37	29981000	3	1.02672	P61009	P61009	Signal peptidase complex subunit 3	SPCS3	>sp|P61009|SPCS3_HUMAN Signal peptidase complex subunit 3 OS=Homo sapiens GN=SPCS3 PE=1 SV=1
adenyl nucleotide binding;adenyl ribonucleotide binding;ATP binding;binding;calcium ion binding;cation binding;enzyme binding;ion binding;lipoprotein particle receptor binding;low-density lipoprotein particle receptor binding;metal ion binding;nucleic acid binding;nucleotide binding;phosphatase binding;protein binding;protein phosphatase binding;purine nucleotide binding;purine ribonucleoside tri…	biological regulation;catabolic process;cellular component assembly;cellular component organization;cellular metabolic process;cellular process;cytoskeleton organization;establishment of localization;immune system process;macromolecule metabolic process;metabolic process;organelle organization;primary metabolic process;protein folding;protein metabolic process;protein transport;proteolysis;proteo…	cell part;cytoplasmic membrane-bounded vesicle;cytosol;endoplasmic reticulum;intracellular membrane-bounded organelle;intracellular organelle;membrane;midbody;organelle;vesicle	NOD-like receptor signaling pathway;Pathways in cancer;Plant-pathogen interaction;Prostate cancer;Protein processing in endoplasmic reticulum	ATP-binding;Calcium;Chaperone;Completeproteome;Directproteinsequencing;Disulfidebond;Endoplasmicreticulum;Glycoprotein;Nucleotide-binding;Phosphoprotein;Referenceproteome;Signal		0	1502500000	26	1.01882	P14625;Q96GW1;H0YIV0	P14625	Endoplasmin	HSP90B1	>sp|P14625|ENPL_HUMAN Endoplasmin OS=Homo sapiens GN=HSP90B1 PE=1 SV=1
binding;mRNA binding;nucleic acid binding;nucleotide binding;RNA binding	biological regulation;biosynthetic process;catabolic process;cellular metabolic process;cellular nitrogen compound metabolic process;cellular process;establishment of localization;macromolecule metabolic process;metabolic process;mRNA metabolic process;mRNA processing;nitrogen compound metabolic process;nuclear transport;nucleobase-containing compound metabolic process;nucleobase-containing compo…	cell part;cytosol;macromolecular complex;nucleoplasm;protein complex;ribonucleoprotein complex;spliceosomal complex	mRNA surveillance pathway;RNA transport;Spliceosome	3D-structure;Acetylation;Alternativesplicing;Completeproteome;Cytoplasm;mRNAprocessing;mRNAsplicing;mRNAtransport;Nonsense-mediatedmRNAdecay;Nucleus;Phosphoprotein;Referenceproteome;RNA-binding;Spliceosome;Translationregulation;Transport	C complex spliceosome;Exon junction complex;Exon junction complex (EIF4A3-MLN51-MAGOH-Y14);Exon junction complex (EIF4A3-MLN51-MAGOH-Y14), RNA-protein complex;Exon junction complex (EIF4A3-MLN51-UPF3B-MAGOH-Y14);Exon junction complex (F4A3-MLN51-UPF3B-MAGOH-Y14-PYM);Exon junction complex, EIF4A3-MLN51-MAGOH-Y14 (RNA-protein complex);IPO13-RBM8A-MAGOH complex;Postsplicing complex;Spliceosome;Splic…	1.14e-155	92974000	7	1.0166	Q9Y5S9	Q9Y5S9	RNA-binding protein 8A	RBM8A	>sp|Q9Y5S9|RBM8A_HUMAN RNA-binding protein 8A OS=Homo sapiens GN=RBM8A PE=1 SV=1
	biological regulation;cellular process;immune system process;interspecies interaction between organisms;multi-organism process;response to chemical stimulus;response to stimulus;signal transduction;viral reproduction	cell part;macromolecular complex;membrane;MHC protein complex;plasma membrane;protein complex		3D-structure;Completeproteome;Directproteinsequencing;Disulfidebond;Glycoprotein;Host-virusinteraction;Immunity;Membrane;MHCI;Phosphoprotein;Polymorphism;Referenceproteome;Signal;Transmembrane;Transmembranehelix;Ublconjugation		0	389180000	15	1.01645	P01892;Q09160;P30459;P16189;P10314;P30512	P01892	HLA class I histocompatibility antigen, A-2 alpha chain	HLA-A	>sp|P01892|1A02_HUMAN HLA class I histocompatibility antigen, A-2 alpha chain OS=Homo sapiens GN=HLA-A PE=1 SV=1
active transmembrane transporter activity;ATPase activity;ATPase activity, coupled;ATPase activity, coupled to movement of substances;ATPase activity, coupled to transmembrane movement of ions;ATPase activity, coupled to transmembrane movement of ions, phosphorylative mechanism;ATPase activity, coupled to transmembrane movement of substances;catalytic activity;cation transmembrane transporter act…	biological regulation;cell motility;cellular component movement;cellular process;coagulation;establishment of localization;immune system process;ion transport;locomotion;multicellular organismal process;regulation of body fluid levels;transport	cell part;cytoplasm;cytoplasmic membrane-bounded vesicle;intracellular membrane-bounded organelle;intracellular organelle;macromolecular complex;organelle;protein complex;vesicle	Aldosterone-regulated sodium reabsorption;Bile secretion;Carbohydrate digestion and absorption;Cardiac muscle contraction;Endocrine and other factor-regulated calcium reabsorption;Gastric acid secretion;Mineral absorption;Pancreatic secretion;Protein digestion and absorption;Proximal tubule bicarbonate reclamation;Salivary secretion	Cellmembrane;Completeproteome;Disulfidebond;Glycoprotein;Iontransport;Membrane;Potassium;Potassiumtransport;Referenceproteome;Signal-anchor;Sodium;Sodium/potassiumtransport;Sodiumtransport;Transmembrane;Transmembranehelix;Transport		1.11e-19	61748000	4	1.0075	P54709;C9JA36;C9JXZ1;F8WBY4;H7C547	P54709;C9JA36;C9JXZ1;F8WBY4;H7C547	Sodium/potassium-transporting ATPase subunit beta-3	ATP1B3	>sp|P54709|AT1B3_HUMAN Sodium/potassium-transporting ATPase subunit beta-3 OS=Homo sapiens GN=ATP1B3 PE=1 SV=1;>tr|C9JA36|C9JA36_HUMAN Sodium/potassium-transporting ATPase subunit beta-3 (Fragment) OS=Homo sapiens GN=ATP1B3 PE=1 SV=1;>tr|C9JXZ1|C9JXZ1_HUMA
aspartic endopeptidase activity, intramembrane cleaving;aspartic-type endopeptidase activity;aspartic-type peptidase activity;binding;catalytic activity;endopeptidase activity;hydrolase activity;identical protein binding;peptidase activity;peptidase activity, acting on L-amino acid peptides;protein binding;protein dimerization activity;protein homodimerization activity	macromolecule metabolic process;metabolic process;primary metabolic process;protein metabolic process;proteolysis	cell part;cell surface;endoplasmic reticulum;intracellular membrane-bounded organelle;intracellular organelle;membrane;organelle;plasma membrane		Alternativesplicing;Cellmembrane;Completeproteome;Directproteinsequencing;Endoplasmicreticulum;Glycoprotein;Hydrolase;Membrane;Polymorphism;Protease;Referenceproteome;Transmembrane;Transmembranehelix		1.18e-57	52579000	5	1.00006	Q8TCT9;A0A075B6F6	Q8TCT9;A0A075B6F6	Minor histocompatibility antigen H13	HM13	>sp|Q8TCT9|HM13_HUMAN Minor histocompatibility antigen H13 OS=Homo sapiens GN=HM13 PE=1 SV=1;>tr|A0A075B6F6|A0A075B6F6_HUMAN Minor histocompatibility antigen H13 (Fragment) OS=Homo sapiens GN=HM13 PE=1 SV=1
binding;catalytic activity;cofactor binding;ornithine-oxo-acid transaminase activity;pyridoxal phosphate binding;transaminase activity;transferase activity;transferase activity, transferring nitrogenous groups;vitamin B6 binding;vitamin binding	amine metabolic process;biosynthetic process;cellular amino acid metabolic process;cellular component assembly;cellular component organization;cellular ketone metabolic process;cellular metabolic process;cellular nitrogen compound metabolic process;cellular process;heterocycle metabolic process;macromolecular complex assembly;metabolic process;multicellular organismal process;neurological system …	cell part	Arginine and proline metabolism	3D-structure;Alternativesplicing;Aminotransferase;Completeproteome;Directproteinsequencing;Diseasemutation;Mitochondrion;Polymorphism;Pyridoxalphosphate;Referenceproteome;Transferase;Transitpeptide		3.43e-135	259060000	14	0.996589	P04181	P04181	Ornithine aminotransferase, mitochondrial;Ornithine aminotransferase, hepatic form;Ornithine aminotransferase, renal form	OAT	>sp|P04181|OAT_HUMAN Ornithine aminotransferase, mitochondrial OS=Homo sapiens GN=OAT PE=1 SV=1
binding;catalytic activity;GTP binding;GTPase activity;guanyl nucleotide binding;guanyl ribonucleotide binding;hydrolase activity;hydrolase activity, acting on acid anhydrides;hydrolase activity, acting on acid anhydrides, in phosphorus-containing anhydrides;nucleoside-triphosphatase activity;nucleotide binding;peptide binding;purine nucleotide binding;purine ribonucleoside triphosphate binding;p…	cellular component assembly;cellular component organization;cellular macromolecular complex assembly;cellular metabolic process;cellular process;cytoskeleton organization;locomotion;macromolecular complex assembly;macromolecule metabolic process;metabolic process;mitosis;nuclear division;organelle assembly;organelle fission;organelle organization;primary metabolic process;protein complex assembly…	cell part;cell projection;cytoplasm;cytoskeleton;intracellular non-membrane-bounded organelle;intracellular organelle;macromolecular complex;membrane;neuron projection;organelle;plasma membrane;protein complex	Gap junction;Pathogenic Escherichia coli infection;Phagosome	Completeproteome;Cytoplasm;Cytoskeleton;Directproteinsequencing;Diseasemutation;GTP-binding;Microtubule;Nucleotide-binding;Phosphoprotein;Polymorphism;Referenceproteome	FIB-associated protein complex;Nop56p-associated pre-rRNA complex	0	639250000	10	0.990809	A0A0B4J269;Q13509;G3V2A3;CON__ENSEMBL:ENSBTAP00000025008;Q9H4B7;G3V2N6;G3V3R4;G3V2R8;G3V5W4;G3V3W7;G3V3J6;G3V542	A0A0B4J269;Q13509	Tubulin beta-3 chain	TUBB3	>tr|A0A0B4J269|A0A0B4J269_HUMAN Tubulin beta-3 chain OS=Homo sapiens GN=TUBB3 PE=1 SV=1;>sp|Q13509|TBB3_HUMAN Tubulin beta-3 chain OS=Homo sapiens GN=TUBB3 PE=1 SV=2
binding;calcium ion binding;cation binding;ion binding;metal ion binding	anatomical structure development;developmental process;embryo development	cell part		Calcium;Completeproteome;Endoplasmicreticulum;Glycoprotein;Metal-binding;Phosphoprotein;Polymorphism;Referenceproteome;Repeat;Signal		1.27e-122	225760000	13	0.985656	Q15293;E9PP27	Q15293	Reticulocalbin-1	RCN1	>sp|Q15293|RCN1_HUMAN Reticulocalbin-1 OS=Homo sapiens GN=RCN1 PE=1 SV=1
binding;catalytic activity;coenzyme binding;cofactor binding;electron carrier activity;NAD binding;nucleotide binding;oxidoreductase activity;oxidoreductase activity, acting on CH-OH group of donors;oxidoreductase activity, acting on the CH-OH group of donors, NAD or NADP as acceptor;UDP-glucose 6-dehydrogenase activity	alcohol metabolic process;amine metabolic process;anatomical structure morphogenesis;biosynthetic process;carbohydrate metabolic process;cellular ketone metabolic process;cellular metabolic process;cellular nitrogen compound metabolic process;cellular process;developmental process;macromolecule metabolic process;metabolic process;nitrogen compound metabolic process;nucleobase-containing compound …	cell part;cytosol	Amino sugar and nucleotide sugar metabolism;Ascorbate and aldarate metabolism;Pentose and glucuronate interconversions;Starch and sucrose metabolism	3D-structure;Acetylation;Allostericenzyme;Alternativesplicing;Completeproteome;NAD;Oxidoreductase;Phosphoprotein;Referenceproteome		0	220630000	15	0.980866	O60701;E7EV97;E7ETF4;E7ER83;E7ER95;E9PBD2;D6RHF4	O60701	UDP-glucose 6-dehydrogenase	UGDH	>sp|O60701|UGDH_HUMAN UDP-glucose 6-dehydrogenase OS=Homo sapiens GN=UGDH PE=1 SV=1
acetyltransferase activity;catalytic activity;histone acetyltransferase activity;lysine N-acetyltransferase activity;N-acetyltransferase activity;N-acyltransferase activity;transferase activity;transferase activity, transferring acyl groups;transferase activity, transferring acyl groups other than amino-acyl groups	biological regulation;cellular component organization;cellular metabolic process;cellular nitrogen compound metabolic process;cellular process;DNA metabolic process;DNA packaging;gene silencing;macromolecule metabolic process;metabolic process;nitrogen compound metabolic process;nucleobase-containing compound metabolic process;primary metabolic process;regulation of gene expression, epigenetic;re…	cell part;cytoplasm;intracellular membrane-bounded organelle;intracellular organelle;nucleoplasm;nucleus;organelle		3D-structure;Acyltransferase;Alternativesplicing;Completeproteome;Cytoplasm;Nucleus;Polymorphism;Referenceproteome;Transferase	Histone H3.1 complex;Histone H3.3 complex	1.28e-50	51580000	3	0.976625	O14929;F8W9G7;F8WEW1	O14929	Histone acetyltransferase type B catalytic subunit	HAT1	>sp|O14929|HAT1_HUMAN Histone acetyltransferase type B catalytic subunit OS=Homo sapiens GN=HAT1 PE=1 SV=1
binding;catalytic activity;enzyme binding;GDP binding;GTP binding;GTPase activity;GTPase binding;guanyl nucleotide binding;guanyl ribonucleotide binding;hydrolase activity;hydrolase activity, acting on acid anhydrides;hydrolase activity, acting on acid anhydrides, in phosphorus-containing anhydrides;nucleoside-triphosphatase activity;nucleotide binding;protein binding;purine nucleotide binding;pu…	anatomical structure formation involved in morphogenesis;anatomical structure morphogenesis;biological regulation;cellular component assembly;cellular component morphogenesis;cellular component organization;cellular membrane organization;cellular process;developmental process;establishment of localization;membrane docking;membrane fusion;membrane organization;organelle fusion;organelle organizati…	cell body;cell part;cell projection;cilium;cytoplasmic membrane-bounded vesicle;endosome;intracellular membrane-bounded organelle;intracellular organelle;membrane;microtubule organizing center;neuronal cell body;organelle;plasma membrane;vesicle	Pancreatic secretion	3D-structure;Alternativesplicing;Cellmembrane;Cellprojection;Completeproteome;Cytoplasm;Cytoplasmicvesicle;Golgiapparatus;GTP-binding;Lipoprotein;Membrane;Methylation;Nucleotide-binding;Phosphoprotein;Prenylation;Proteintransport;Proto-oncogene;Referenceproteome;Transport	HD-RAB8A-OPTN complex	5.03e-123	53228000	4	0.972637	P61006;H0YMN7;H0YL94;H0YLJ8;P59190	P61006	Ras-related protein Rab-8A	RAB8A	>sp|P61006|RAB8A_HUMAN Ras-related protein Rab-8A OS=Homo sapiens GN=RAB8A PE=1 SV=1
binding;catalytic activity;gamma-glutamylcyclotransferase activity;identical protein binding;protein binding;protein dimerization activity;protein homodimerization activity;transferase activity;transferase activity, transferring acyl groups;transferase activity, transferring amino-acyl groups	amine metabolic process;biosynthetic process;cellular amino acid metabolic process;cellular component organization;cellular ketone metabolic process;cellular metabolic process;cellular nitrogen compound metabolic process;cellular process;metabolic process;mitochondrion organization;nitrogen compound metabolic process;organelle organization;organic acid metabolic process;peptide metabolic process;…	cell part;cytosol	Glutathione metabolism	3D-structure;Acyltransferase;Alternativesplicing;Completeproteome;Referenceproteome;Transferase		1.07e-19	66796000	5	0.971322	O75223;M0QZK8;B8ZZK2;H7BZK5	O75223;M0QZK8;B8ZZK2;H7BZK5	Gamma-glutamylcyclotransferase	GGCT	>sp|O75223|GGCT_HUMAN Gamma-glutamylcyclotransferase OS=Homo sapiens GN=GGCT PE=1 SV=1;>tr|M0QZK8|M0QZK8_HUMAN Uncharacterized protein OS=Homo sapiens PE=4 SV=1;>tr|B8ZZK2|B8ZZK2_HUMAN Gamma-glutamylcyclotransferase OS=Homo sapiens GN=GGCT PE=1 SV=1;>tr|H7
binding;cation binding;ion binding;metal ion binding	establishment of localization;protein transport;transport	cell part;intracellular membrane-bounded organelle;intracellular organelle;membrane;organelle	Protein processing in endoplasmic reticulum	Calcium;Completeproteome;Disulfidebond;Endoplasmicreticulum;Glycoprotein;Golgiapparatus;Lectin;Membrane;Metal-binding;Proteintransport;Referenceproteome;Signal;Transmembrane;Transmembranehelix;Transport		5.33e-38	122430000	5	0.965813	Q12907;D6RBV2;D6RDX1;D6RIU4	Q12907;D6RBV2;D6RDX1;D6RIU4	Vesicular integral-membrane protein VIP36	LMAN2	>sp|Q12907|LMAN2_HUMAN Vesicular integral-membrane protein VIP36 OS=Homo sapiens GN=LMAN2 PE=1 SV=1;>tr|D6RBV2|D6RBV2_HUMAN Vesicular integral-membrane protein VIP36 OS=Homo sapiens GN=LMAN2 PE=1 SV=1;>tr|D6RDX1|D6RDX1_HUMAN Vesicular integral-membrane pro
	anatomical structure morphogenesis;biological adhesion;biological regulation;cell adhesion;cell morphogenesis;cellular component assembly;cellular component morphogenesis;cellular component organization;cellular membrane organization;cellular metabolic process;cellular process;developmental process;endosome transport;energy reserve metabolic process;establishment of localization;exocytosis;genera…	cell part;cell projection;cytoplasmic membrane-bounded vesicle;endosome;intracellular membrane-bounded organelle;intracellular organelle;macromolecular complex;membrane;neuron projection;organelle;plasma membrane;protein complex;synapse;vesicle	Phagosome;Salivary secretion;SNARE interactions in vesicular transport;Vasopressin-regulated water reabsorption	3D-structure;Acetylation;Celljunction;Coiledcoil;Completeproteome;Cytoplasmicvesicle;Directproteinsequencing;Membrane;Phosphoprotein;Proteintransport;Referenceproteome;Synapse;Synaptosome;Transmembrane;Transmembranehelix;Transport	SNARE complex (SNAP25, VAMP3, VAMP2, NAPB, STX13);SNARE complex (STX11, VAMP2, SNAP23);SNARE complex (STX4, SNAP23, VAMP2);SNARE complex (STX4, VAMP8, VAMP3, SNAP23);SNARE complex (VAMP2, SNAP25, STX13);SNARE complex (VAMP2, SNAP25, STX1a, CPLX1);SNARE complex (VAMP2, SNAP25, STX1a, CPLX1, CPLX3);SNARE complex (VAMP2, SNAP25, STX1a, CPLX2);SNARE complex (VAMP2, SNAP25, STX1a, CPLX3, CPLX4);SNARE …	1.59e-65	35798000	2	0.955863	Q15836;L7N2F9;F8WCA0;P63027;J3QRU4;K7EKX0;K7ENK9	Q15836;L7N2F9;F8WCA0;P63027;J3QRU4;K7EKX0;K7ENK9	Vesicle-associated membrane protein 3;Vesicle-associated membrane protein 2	VAMP3;VAMP2	>sp|Q15836|VAMP3_HUMAN Vesicle-associated membrane protein 3 OS=Homo sapiens GN=VAMP3 PE=1 SV=3;>tr|L7N2F9|L7N2F9_HUMAN Uncharacterized protein (Fragment) OS=Homo sapiens PE=4 SV=1;>tr|F8WCA0|F8WCA0_HUMAN Vesicle-associated membrane protein 2 OS=Homo sapie
binding;cation binding;ion binding;metal ion binding;transition metal ion binding;zinc ion binding				Completeproteome;Metal-binding;Referenceproteome;Zinc;Zinc-finger		2.83e-07	6916900	2	0.953619	M0QXZ5;Q96B54	M0QXZ5;Q96B54	Zinc finger protein 428	ZNF428	>tr|M0QXZ5|M0QXZ5_HUMAN Zinc finger protein 428 (Fragment) OS=Homo sapiens GN=ZNF428 PE=1 SV=1;>sp|Q96B54|ZN428_HUMAN Zinc finger protein 428 OS=Homo sapiens GN=ZNF428 PE=1 SV=2
binding;channel regulator activity;chloride channel regulator activity;protein binding;protein self-association	amine transport;amino acid transport;biological regulation;cell death;cellular component assembly;cellular component organization;cellular homeostasis;cellular ion homeostasis;cellular localization;cellular process;cytoskeleton organization;death;establishment of localization;homeostatic process;ion transport;localization;macromolecular complex assembly;multicellular organismal process;organelle …	cell part;cell projection;centrosome;cytoplasm;cytoskeleton;endomembrane system;filopodium;intracellular membrane-bounded organelle;intracellular non-membrane-bounded organelle;intracellular organelle;microtubule organizing center;organelle		3D-structure;Acetylation;Cellmembrane;Cellprojection;Completeproteome;Cytoplasm;Directproteinsequencing;Diseasemutation;Membrane;Phosphoprotein;Polymorphism;Referenceproteome;Repeat;Wntsignalingpathway	(C-CFTR)2-NHERF-ezrin complex;C-CFTR-NHERF(PDZ1 domain)-ezrin complex;C-CFTR-NHERF(PDZ2 domain)-ezrin complex;CFTR-NHERF-beta(2)AR signaling complex	4.5e-89	122340000	7	0.937719	O14745;J3QRP6	O14745;J3QRP6	Na(+)/H(+) exchange regulatory cofactor NHE-RF1	SLC9A3R1	>sp|O14745|NHRF1_HUMAN Na(+)/H(+) exchange regulatory cofactor NHE-RF1 OS=Homo sapiens GN=SLC9A3R1 PE=1 SV=4;>tr|J3QRP6|J3QRP6_HUMAN Na(+)/H(+) exchange regulatory cofactor NHE-RF1 (Fragment) OS=Homo sapiens GN=SLC9A3R1 PE=1 SV=1
binding;protein binding;receptor binding	biological adhesion;biological regulation;cell adhesion;cellular process;locomotion;response to chemical stimulus;response to external stimulus;response to stimulus;signal transduction	cell body;cell part;cell projection;membrane;neuron projection;neuronal cell body	Cell adhesion molecules (CAMs)	3D-structure;Alternativesplicing;Celladhesion;Completeproteome;Directproteinsequencing;Disulfidebond;Glycoprotein;Immunoglobulindomain;Membrane;Polymorphism;Referenceproteome;Repeat;Signal;Transmembrane;Transmembranehelix		2.48e-66	193800000	8	0.935667	Q13740;F5GXJ9;H7C543	Q13740;F5GXJ9	CD166 antigen	ALCAM	>sp|Q13740|CD166_HUMAN CD166 antigen OS=Homo sapiens GN=ALCAM PE=1 SV=2;>tr|F5GXJ9|F5GXJ9_HUMAN CD166 antigen OS=Homo sapiens GN=ALCAM PE=1 SV=1
5'-nucleotidase activity;binding;catalytic activity;cation binding;hydrolase activity;hydrolase activity, acting on ester bonds;ion binding;kinase activity;metal ion binding;nucleobase-containing compound kinase activity;nucleoside phosphotransferase activity;nucleotidase activity;nucleotide binding;phosphatase activity;phosphoric ester hydrolase activity;phosphotransferase activity, alcohol grou…	catabolic process;cellular aromatic compound metabolic process;cellular metabolic process;cellular nitrogen compound metabolic process;cellular process;drug metabolic process;heterocycle metabolic process;metabolic process;nitrogen compound metabolic process;nucleobase-containing compound catabolic process;nucleobase-containing compound metabolic process;nucleobase-containing small molecule metab…	cell part;cytosol	Nicotinate and nicotinamide metabolism;Purine metabolism;Pyrimidine metabolism	3D-structure;Allostericenzyme;Completeproteome;Cytoplasm;Hydrolase;Magnesium;Metal-binding;Nucleotide-binding;Nucleotidemetabolism;Phosphoprotein;Polymorphism;Referenceproteome		8.32e-28	17456000	5	0.930624	P49902;Q5JUV6;Q5JUV4;H0YHR8	P49902;Q5JUV6	Cytosolic purine 5-nucleotidase	NT5C2	>sp|P49902|5NTC_HUMAN Cytosolic purine 5-nucleotidase OS=Homo sapiens GN=NT5C2 PE=1 SV=1;>tr|Q5JUV6|Q5JUV6_HUMAN Cytosolic purine 5-nucleotidase (Fragment) OS=Homo sapiens GN=NT5C2 PE=1 SV=5
		cell part;intracellular membrane-bounded organelle;intracellular organelle;mitochondrion;organelle		Completeproteome;Disulfidebond;Mitochondrion;Phosphoprotein;Polymorphism;Referenceproteome;Transitpeptide		2.99e-108	30060000	2	0.927852	Q5T1J5;Q9Y6H1	Q5T1J5;Q9Y6H1	Putative coiled-coil-helix-coiled-coil-helix domain-containing protein CHCHD2P9, mitochondrial;Coiled-coil-helix-coiled-coil-helix domain-containing protein 2, mitochondrial	CHCHD2P9;CHCHD2	>sp|Q5T1J5|CHCH9_HUMAN Putative coiled-coil-helix-coiled-coil-helix domain-containing protein CHCHD2P9, mitochondrial OS=Homo sapiens GN=CHCHD2P9 PE=5 SV=1;>sp|Q9Y6H1|CHCH2_HUMAN Coiled-coil-helix-coiled-coil-helix domain-containing protein 2 OS=Homo sapie
actin binding;actin filament binding;ankyrin binding;binding;calcium ion binding;cation binding;cytoskeletal protein binding;identical protein binding;integrin binding;ion binding;lipid binding;metal ion binding;nucleoside binding;phospholipid binding;protein binding;protein complex binding;protein dimerization activity;protein homodimerization activity;receptor binding;spectrin binding;structura…	anatomical structure morphogenesis;behavior;biological regulation;cell activation;cellular component assembly;cellular component morphogenesis;cellular component organization;cellular membrane organization;cellular process;circulatory system process;cytoskeleton organization;developmental process;establishment of localization;exocytosis;locomotion;membrane organization;multicellular organismal pr…	cell part;cell projection;cytoskeleton;cytosol;extracellular organelle;intracellular membrane-bounded organelle;intracellular non-membrane-bounded organelle;intracellular organelle;macromolecular complex;membrane;neuron projection;nucleus;organelle;plasma membrane;protein complex;pseudopodium;ribonucleoprotein complex;vesicle	Adherens junction;Amoebiasis;Arrhythmogenic right ventricular cardiomyopathy (ARVC);Focal adhesion;Leukocyte transendothelial migration;Regulation of actin cytoskeleton;Systemic lupus erythematosus;Tight junction	3D-structure;Acetylation;Actin-binding;Actincapping;Alternativesplicing;Calcium;Completeproteome;Cytoplasm;Cytoskeleton;Diseasemutation;Isopeptidebond;Metal-binding;Nucleus;Polymorphism;Proteintransport;Referenceproteome;Repeat;Transport;Ublconjugation	P2X7 receptor signalling complex;Ternary complex (LRRC7, CAMK2a, ACTN4)	0	1517700000	45	0.922529	O43707;F5GXS2;H7C144;K7EJH8;K7EP19;C9JY79;Q9H254;M0QZQ3	O43707;F5GXS2	Alpha-actinin-4	ACTN4	>sp|O43707|ACTN4_HUMAN Alpha-actinin-4 OS=Homo sapiens GN=ACTN4 PE=1 SV=2;>tr|F5GXS2|F5GXS2_HUMAN Alpha-actinin-4 OS=Homo sapiens GN=ACTN4 PE=1 SV=2
active transmembrane transporter activity;adenyl nucleotide binding;adenyl ribonucleotide binding;ATP binding;ATPase activity;ATPase activity, coupled;ATPase activity, coupled to movement of substances;ATPase activity, coupled to transmembrane movement of ions;ATPase activity, coupled to transmembrane movement of substances;binding;catalytic activity;cation transmembrane transporter activity;cati…	biological regulation;biosynthetic process;cellular metabolic process;cellular nitrogen compound metabolic process;cellular process;developmental process;embryo development;establishment of localization;generation of precursor metabolites and energy;heterocycle metabolic process;hydrogen transport;ion transport;lipid metabolic process;metabolic process;nitrogen compound metabolic process;nucleoba…	cell part;macromolecular complex;membrane;plasma membrane;protein complex;proton-transporting two-sector ATPase complex	Alzheimer's disease;Huntington's disease;Oxidative phosphorylation;Parkinson's disease	Acetylation;Alternativesplicing;ATP-binding;ATPsynthesis;Cellmembrane;CF(1);Completeproteome;Directproteinsequencing;Hydrogeniontransport;Iontransport;Membrane;Mitochondrion;Mitochondrioninnermembrane;Nucleotide-binding;Phosphoprotein;Polymorphism;Pyrrolidonecarboxylicacid;Referenceproteome;Transitpeptide;Transport	F1F0-ATP synthase (EC 3.6.3.14), mitochondrial	1.95e-233	474130000	15	0.917397	P25705;K7EK77;K7ERX7;K7EJP1;K7EQH4;K7ENJ4;K7ESA0	P25705	ATP synthase subunit alpha, mitochondrial	ATP5A1	>sp|P25705|ATPA_HUMAN ATP synthase subunit alpha, mitochondrial OS=Homo sapiens GN=ATP5A1 PE=1 SV=1
amine binding;amino acid binding;binding;carbohydrate binding;carboxylic acid binding;catalytic activity;glutamine-fructose-6-phosphate transaminase (isomerizing) activity;transaminase activity;transferase activity;transferase activity, transferring nitrogenous groups	alcohol metabolic process;amine metabolic process;biological regulation;biosynthetic process;carbohydrate metabolic process;cellular amino acid metabolic process;cellular component assembly;cellular component organization;cellular ketone metabolic process;cellular metabolic process;cellular nitrogen compound metabolic process;cellular process;energy reserve metabolic process;generation of precurs…	cell part;cytosol	Alanine, aspartate and glutamate metabolism;Amino sugar and nucleotide sugar metabolism	3D-structure;Alternativesplicing;Aminotransferase;Completeproteome;Congenitalmyasthenicsyndrome;Diseasemutation;Glutamineamidotransferase;Phosphoprotein;Referenceproteome;Repeat;Transferase		2.37e-272	223440000	19	0.912778	Q06210	Q06210	Glucosamine--fructose-6-phosphate aminotransferase [isomerizing] 1	GFPT1	>sp|Q06210|GFPT1_HUMAN Glutamine--fructose-6-phosphate aminotransferase [isomerizing] 1 OS=Homo sapiens GN=GFPT1 PE=1 SV=3
adenyl nucleotide binding;adenyl ribonucleotide binding;aminoacyl-tRNA ligase activity;ATP binding;binding;catalytic activity;ligase activity;ligase activity, forming aminoacyl-tRNA and related compounds;ligase activity, forming carbon-oxygen bonds;nucleotide binding;purine nucleotide binding;purine ribonucleoside triphosphate binding;purine ribonucleotide binding;ribonucleotide binding;tryptopha…	amine metabolic process;anatomical structure formation involved in morphogenesis;biological regulation;cellular amino acid metabolic process;cellular ketone metabolic process;cellular metabolic process;cellular nitrogen compound metabolic process;cellular process;developmental process;macromolecule metabolic process;metabolic process;nitrogen compound metabolic process;nucleobase-containing compo…	cell part;cytoplasm;cytosol	Aminoacyl-tRNA biosynthesis;Tryptophan metabolism	3D-structure;Alternativesplicing;Aminoacyl-tRNAsynthetase;Angiogenesis;ATP-binding;Completeproteome;Cytoplasm;Directproteinsequencing;Ligase;Nucleotide-binding;Polymorphism;Proteinbiosynthesis;Referenceproteome		1.75e-206	190990000	11	0.909513	P23381;H0YJP3;G3V277;G3V3Y5;G3V3H8;G3V2Y7;G3V456;G3V5U1;G3V227;G3V3P2;G3V423;G3V3X0;G3V3S7;G3V5W1;G3V4N8;G3V4C7;G3V4N0;G3V2C0;G3V339;G3V313;G3V4S4;G3V3R3;G3V2F2;G3V4Q0;G3V4A3;P78534;G3V5H5	P23381	Tryptophan--tRNA ligase, cytoplasmic;T1-TrpRS;T2-TrpRS	WARS	>sp|P23381|SYWC_HUMAN Tryptophan--tRNA ligase, cytoplasmic OS=Homo sapiens GN=WARS PE=1 SV=2
adenyl nucleotide binding;adenyl ribonucleotide binding;adenylylsulfate kinase activity;adenylyltransferase activity;ATP binding;binding;catalytic activity;kinase activity;nucleotide binding;nucleotidyltransferase activity;phosphotransferase activity, alcohol group as acceptor;purine nucleotide binding;purine ribonucleoside triphosphate binding;purine ribonucleotide binding;ribonucleotide binding…	anatomical structure development;biological regulation;biosynthetic process;cellular metabolic process;cellular nitrogen compound metabolic process;cellular process;coagulation;developmental process;heterocycle metabolic process;metabolic process;multicellular organismal process;nitrogen compound metabolic process;nucleobase-containing compound metabolic process;nucleobase-containing small molecu…	cell part;cytosol	Purine metabolism;Selenocompound metabolism;Sulfur metabolism	3D-structure;Alternativesplicing;ATP-binding;Completeproteome;Diseasemutation;Dwarfism;Kinase;Multifunctionalenzyme;Nucleotide-binding;Nucleotidyltransferase;Polymorphism;Referenceproteome;Transferase		2.65e-78	136910000	11	0.903854	O95340	O95340	Bifunctional 3-phosphoadenosine 5-phosphosulfate synthase 2;Sulfate adenylyltransferase;Adenylyl-sulfate kinase	PAPSS2	>sp|O95340|PAPS2_HUMAN Bifunctional 3-phosphoadenosine 5-phosphosulfate synthase 2 OS=Homo sapiens GN=PAPSS2 PE=1 SV=2
antioxidant activity;binding;catalytic activity;cation binding;heme binding;ion binding;iron ion binding;metal ion binding;oxidoreductase activity;oxidoreductase activity, acting on paired donors, with incorporation or reduction of molecular oxygen;oxidoreductase activity, acting on peroxide as acceptor;peroxidase activity;peroxiredoxin activity;tetrapyrrole binding;thioredoxin peroxidase activit…	anatomical structure development;biological regulation;catabolic process;cell killing;cell proliferation;cellular metabolic process;cellular process;developmental process;homeostatic process;immune system process;metabolic process;regulation of transport;response to chemical stimulus;response to oxidative stress;response to stimulus;response to stress	cell part;cytoplasmic membrane-bounded vesicle;cytosol;intracellular membrane-bounded organelle;intracellular non-membrane-bounded organelle;intracellular organelle;mitochondrion;nucleolus;nucleus;organelle;vesicle	Peroxisome	3D-structure;Acetylation;Antioxidant;Completeproteome;Cytoplasm;Directproteinsequencing;Disulfidebond;Oxidoreductase;Peroxidase;Phosphoprotein;Polymorphism;Redox-activecenter;Referenceproteome	Sulphiredoxin-peroxiredoxin complex	2.61e-205	3466700000	12	0.903156	Q06830;A0A0A0MSI0;A0A0A0MRQ5	Q06830;A0A0A0MSI0	Peroxiredoxin-1	PRDX1	>sp|Q06830|PRDX1_HUMAN Peroxiredoxin-1 OS=Homo sapiens GN=PRDX1 PE=1 SV=1;>tr|A0A0A0MSI0|A0A0A0MSI0_HUMAN Peroxiredoxin-1 (Fragment) OS=Homo sapiens GN=PRDX1 PE=1 SV=1
catalytic activity;oxidoreductase activity;oxidoreductase activity, acting on the CH-CH group of donors	biosynthetic process;cellular ketone metabolic process;cellular lipid metabolic process;cellular metabolic process;cellular process;cofactor metabolic process;glycerol ether metabolic process;lipid metabolic process;metabolic process;organic acid metabolic process;primary metabolic process;small molecule metabolic process	cell part;cytoplasm	Biosynthesis of unsaturated fatty acids	3D-structure;Acetylation;Alternativesplicing;Completeproteome;Diseasemutation;Endoplasmicreticulum;Fattyacidbiosynthesis;Fattyacidmetabolism;Glycoprotein;Lipidbiosynthesis;Lipidmetabolism;Membrane;Mentalretardation;NADP;Oxidoreductase;Referenceproteome;Transmembrane;Transmembranehelix		1.42e-13	82530000	4	0.901767	Q9NZ01;M0R3C3;B4DR74;M0R329;M0QXM3	Q9NZ01;M0R3C3	Trans-2,3-enoyl-CoA reductase	TECR	>sp|Q9NZ01|TECR_HUMAN Very-long-chain enoyl-CoA reductase OS=Homo sapiens GN=TECR PE=1 SV=1;>tr|M0R3C3|M0R3C3_HUMAN Very-long-chain enoyl-CoA reductase OS=Homo sapiens GN=TECR PE=1 SV=1
transporter activity	cell communication;cell-cell signaling;cellular process;signaling	cell part;cytoplasmic membrane-bounded vesicle;intracellular membrane-bounded organelle;intracellular organelle;membrane;organelle;vesicle		Alternativesplicing;Completeproteome;Cytoplasmicvesicle;Glycoprotein;Membrane;Referenceproteome;Transmembrane;Transmembranehelix		1.36e-06	20970000	3	0.895948	Q16563;C9JYN0;H7C4J8	Q16563;C9JYN0	Synaptophysin-like protein 1	SYPL1	>sp|Q16563|SYPL1_HUMAN Synaptophysin-like protein 1 OS=Homo sapiens GN=SYPL1 PE=1 SV=1;>tr|C9JYN0|C9JYN0_HUMAN Synaptophysin-like protein 1 OS=Homo sapiens GN=SYPL1 PE=1 SV=1
binding;DNA binding;nucleic acid binding;RNA binding	biological regulation;biosynthetic process;cellular metabolic process;cellular nitrogen compound metabolic process;cellular process;establishment of localization;macromolecule metabolic process;metabolic process;mRNA metabolic process;mRNA processing;nitrogen compound metabolic process;nucleobase-containing compound metabolic process;nucleobase-containing compound transport;primary metabolic proc…	cell part;cytosol;intracellular non-membrane-bounded organelle;intracellular organelle;macromolecular complex;nucleoplasm;organelle;ribonucleoprotein complex		3D-structure;Completeproteome;Cytoplasm;Directproteinsequencing;DNA-binding;mRNAprocessing;mRNAsplicing;mRNAtransport;Nucleus;Phosphoprotein;Referenceproteome;Repeat;RNA-binding;Transcription;Transcriptionregulation;Transport		6.55e-188	601660000	16	0.889872	Q92945;A0A087WTP3;M0R0I5;M0QYH3;M0R0C6;M0QXW7;M0R3J3;M0QYG1;M0R263;M0R251	Q92945;A0A087WTP3	Far upstream element-binding protein 2	KHSRP	>sp|Q92945|FUBP2_HUMAN Far upstream element-binding protein 2 OS=Homo sapiens GN=KHSRP PE=1 SV=4;>tr|A0A087WTP3|A0A087WTP3_HUMAN Far upstream element-binding protein 2 OS=Homo sapiens GN=KHSRP PE=1 SV=1
actin binding;binding;cytoskeletal protein binding;lipid binding;phospholipid binding;protein binding	biological regulation;cellular component assembly;cellular component organization;cellular macromolecular complex assembly;cellular process;cytokinesis;macromolecular complex assembly;mitosis;nuclear division;organelle fission;organelle organization;protein complex assembly;regulation of cell cycle;regulation of mitotic cell cycle	cell part;intracellular membrane-bounded organelle;intracellular organelle;nucleus;organelle		3D-structure;Acetylation;Actin-binding;Alternativesplicing;Cellcycle;Celldivision;Coiledcoil;Completeproteome;Cytoplasm;Cytoskeleton;Mitosis;Nucleus;Phosphoprotein;Polymorphism;Referenceproteome;Ublconjugation		3.22e-237	80330000	14	0.889666	Q9NQW6;H7C1K5;C9JJT6;H7C1C2	Q9NQW6	Actin-binding protein anillin	ANLN	>sp|Q9NQW6|ANLN_HUMAN Actin-binding protein anillin OS=Homo sapiens GN=ANLN PE=1 SV=2
structural molecule activity		cell part;macromolecular complex;protein complex		Coiledcoil;Completeproteome;Intermediatefilament;Referenceproteome		1.99e-223	27569000	1	0.887778	Q5TCI8	Q5TCI8		LMNA	>tr|Q5TCI8|Q5TCI8_HUMAN Prelamin-A/C OS=Homo sapiens GN=LMNA PE=1 SV=1
active transmembrane transporter activity;adenyl nucleotide binding;adenyl ribonucleotide binding;ATP binding;ATPase activity;ATPase activity, coupled;ATPase activity, coupled to movement of substances;ATPase activity, coupled to transmembrane movement of ions;ATPase activity, coupled to transmembrane movement of ions, phosphorylative mechanism;ATPase activity, coupled to transmembrane movement o…	anatomical structure development;biological adhesion;biological regulation;cell adhesion;cell death;cellular component organization;cellular homeostasis;cellular ion homeostasis;cellular process;coagulation;death;developmental process;establishment of localization;homeostatic process;ion transport;mitochondrion organization;multicellular organismal process;organelle organization;regulation of bod…	cell part;endoplasmic reticulum;intracellular membrane-bounded organelle;intracellular organelle;macromolecular complex;membrane;organelle;protein complex	Alzheimer's disease;Calcium signaling pathway;Pancreatic secretion	Acetylation;Alternativesplicing;ATP-binding;Calcium;Calciumtransport;Completeproteome;Directproteinsequencing;Diseasemutation;Disulfidebond;Endoplasmicreticulum;Epilepsy;Hydrolase;Iontransport;Isopeptidebond;Magnesium;Membrane;Metal-binding;Nitration;Nucleotide-binding;Nucleus;Phosphoprotein;Polymorphism;Referenceproteome;Sarcoplasmicreticulum;Transmembrane;Transmembranehelix;Transport;Ublconjuga…		1.28e-184	235030000	18	0.887443	P16615;H7C5W9;O14983;Q93084;H3BTW4;H3BVB2;J3QSY6	P16615;H7C5W9	Sarcoplasmic/endoplasmic reticulum calcium ATPase 2	ATP2A2	>sp|P16615|AT2A2_HUMAN Sarcoplasmic/endoplasmic reticulum calcium ATPase 2 OS=Homo sapiens GN=ATP2A2 PE=1 SV=1;>tr|H7C5W9|H7C5W9_HUMAN Sarcoplasmic/endoplasmic reticulum calcium ATPase 2 (Fragment) OS=Homo sapiens GN=ATP2A2 PE=1 SV=1
				Alternativesplicing;Completeproteome;Polymorphism;Referenceproteome		3.16e-07	3450300	1	0.886669	Q49AR2	Q49AR2	UPF0489 protein C5orf22	C5orf22	>sp|Q49AR2|CE022_HUMAN UPF0489 protein C5orf22 OS=Homo sapiens GN=C5orf22 PE=1 SV=2
acid phosphatase activity;catalytic activity;hydrolase activity;hydrolase activity, acting on ester bonds;non-membrane spanning protein tyrosine phosphatase activity;phosphatase activity;phosphoprotein phosphatase activity;phosphoric ester hydrolase activity;protein tyrosine phosphatase activity	cell communication;cell-cell signaling;cellular metabolic process;cellular process;macromolecule metabolic process;macromolecule modification;metabolic process;phosphorus metabolic process;primary metabolic process;protein dephosphorylation;protein metabolic process;protein modification process;signaling	cell part;cell projection;cytoplasm;intracellular membrane-bounded organelle;intracellular organelle;neuron projection;nucleus;organelle	Riboflavin metabolism	3D-structure;Acetylation;Alternativesplicing;Completeproteome;Cytoplasm;Directproteinsequencing;Hydrolase;Phosphoprotein;Polymorphism;Proteinphosphatase;Referenceproteome		2.82e-51	147540000	6	0.882578	P24666;G5E9R5;F2Z2Q9	P24666;G5E9R5;F2Z2Q9	Low molecular weight phosphotyrosine protein phosphatase	ACP1	>sp|P24666|PPAC_HUMAN Low molecular weight phosphotyrosine protein phosphatase OS=Homo sapiens GN=ACP1 PE=1 SV=3;>tr|G5E9R5|G5E9R5_HUMAN Acid phosphatase 1, soluble, isoform CRA_d OS=Homo sapiens GN=ACP1 PE=1 SV=1;>tr|F2Z2Q9|F2Z2Q9_HUMAN Low molecular weig
actin binding;actin filament binding;binding;cytoskeletal protein binding;protein binding	biological regulation;cellular component organization;cellular membrane organization;cellular process;cytoskeleton organization;endocytosis;establishment of localization;membrane invagination;membrane organization;organelle organization;response to stimulus;signal transduction;transport;vesicle-mediated transport	cell part;cytoskeleton;intracellular non-membrane-bounded organelle;intracellular organelle;organelle		Acetylation;Actin-binding;Alternativesplicing;Coiledcoil;Completeproteome;Phosphoprotein;Referenceproteome;Repeat;WDrepeat		2.86e-45	182730000	8	0.881423	Q9ULV4;B4E3S0;H0YHL7;F8VVB7;F8VTT6;F8VRE9;F8VSA4;F8VUX3;F8W1H8;Q6QEF8;J3KSS5;J3QLV6;F8VV53	Q9ULV4;B4E3S0	Coronin-1C	CORO1C	>sp|Q9ULV4|COR1C_HUMAN Coronin-1C OS=Homo sapiens GN=CORO1C PE=1 SV=1;>tr|B4E3S0|B4E3S0_HUMAN Coronin OS=Homo sapiens GN=CORO1C PE=1 SV=1
catalytic activity;lactate dehydrogenase activity;L-lactate dehydrogenase activity;oxidoreductase activity;oxidoreductase activity, acting on CH-OH group of donors;oxidoreductase activity, acting on the CH-OH group of donors, NAD or NADP as acceptor	alcohol metabolic process;biosynthetic process;carbohydrate metabolic process;catabolic process;cell communication;cell motility;cellular component movement;cellular ketone metabolic process;cellular metabolic process;cellular nitrogen compound metabolic process;cellular process;generation of precursor metabolites and energy;heterocycle metabolic process;locomotion;metabolic process;nitrogen comp…	cell part;cytoplasm;cytosol;intracellular membrane-bounded organelle;intracellular organelle;mitochondrion;organelle	Cysteine and methionine metabolism;Glycolysis / Gluconeogenesis;Propanoate metabolism;Pyruvate metabolism	3D-structure;Acetylation;Alternativesplicing;Completeproteome;Cytoplasm;Directproteinsequencing;Diseasemutation;Glycogenstoragedisease;Glycolysis;NAD;Oxidoreductase;Phosphoprotein;Polymorphism;Referenceproteome;Ublconjugation		0	2620300000	23	0.880222	P00338;F5GXY2;F5GYU2;F5GXH2;F5H6W8;F5H5J4;F5GZQ4;F5GWW2;F5GXC7;F5H8H6;F5GXU1;Q6ZMR3;A0A087WUM2;P07864;F5H245;G3XAP5;F5H155;F5H5G7	P00338;F5GXY2;F5GYU2	L-lactate dehydrogenase A chain	LDHA	>sp|P00338|LDHA_HUMAN L-lactate dehydrogenase A chain OS=Homo sapiens GN=LDHA PE=1 SV=2;>tr|F5GXY2|F5GXY2_HUMAN L-lactate dehydrogenase A chain (Fragment) OS=Homo sapiens GN=LDHA PE=1 SV=5;>tr|F5GYU2|F5GYU2_HUMAN L-lactate dehydrogenase A chain (Fragment)
binding;nucleic acid binding;RNA binding;translation elongation factor activity;translation factor activity, nucleic acid binding		cell part;cytosol;macromolecular complex;protein complex		3D-structure;Acetylation;Completeproteome;Directproteinsequencing;Elongationfactor;Phosphoprotein;Proteinbiosynthesis;Referenceproteome		6.77e-183	752040000	7	0.878024	P24534;C9JZW3;F2Z2G2;F8WF65	P24534	Elongation factor 1-beta	EEF1B2	>sp|P24534|EF1B_HUMAN Elongation factor 1-beta OS=Homo sapiens GN=EEF1B2 PE=1 SV=3
adenyl nucleotide binding;adenyl ribonucleotide binding;ATP binding;ATPase activity;binding;binding, bridging;calcium ion binding;catalytic activity;cation binding;chaperone binding;hydrolase activity;hydrolase activity, acting on acid anhydrides;hydrolase activity, acting on acid anhydrides, in phosphorus-containing anhydrides;ion binding;metal ion binding;misfolded protein binding;nucleoside-tr…	anatomical structure development;biological regulation;catabolic process;cell activation;cell communication;cellular metabolic process;cellular process;developmental process;establishment of localization;exocytosis;macromolecule metabolic process;metabolic process;primary metabolic process;protein metabolic process;proteolysis;proteolysis involved in cellular protein catabolic process;regulation …	cell part;cell surface;cytoplasmic membrane-bounded vesicle;intracellular membrane-bounded organelle;intracellular organelle;macromolecular complex;midbody;nucleus;organelle;protein complex;vesicle	Prion diseases;Protein export;Protein processing in endoplasmic reticulum	3D-structure;ATP-binding;Completeproteome;Cytoplasm;Directproteinsequencing;Endoplasmicreticulum;Nucleotide-binding;Phosphoprotein;Polymorphism;Referenceproteome;Signal	CEN complex;DGCR8 multiprotein complex;H2AX complex I;H2AX complex II;H2AX complex, isolated from cells without IR exposure;HCF-1 complex;SNW1 complex	0	2737100000	21	0.87658	P11021	P11021	78 kDa glucose-regulated protein	HSPA5	>sp|P11021|GRP78_HUMAN 78 kDa glucose-regulated protein OS=Homo sapiens GN=HSPA5 PE=1 SV=2
binding;catalytic activity;cation binding;ion binding;metal ion binding;oxidoreductase activity;oxidoreductase activity, acting on CH or CH2 groups;oxidoreductase activity, acting on CH or CH2 groups, disulfide as acceptor;ribonucleoside-diphosphate reductase activity;transition metal ion binding	biological regulation;biosynthetic process;cellular metabolic process;cellular nitrogen compound metabolic process;cellular process;DNA metabolic process;DNA replication;macromolecule metabolic process;metabolic process;nitrogen compound metabolic process;nucleobase-containing compound metabolic process;nucleobase-containing small molecule interconversion;nucleobase-containing small molecule meta…	cell part;cytosol;nucleoplasm	Glutathione metabolism;p53 signaling pathway;Purine metabolism;Pyrimidine metabolism	3D-structure;Alternativesplicing;Completeproteome;Cytoplasm;DNAreplication;Iron;Metal-binding;Oxidoreductase;Phosphoprotein;Referenceproteome		5.58e-43	125440000	8	0.876216	P31350;C9JXC1	P31350;C9JXC1	Ribonucleoside-diphosphate reductase subunit M2	RRM2	>sp|P31350|RIR2_HUMAN Ribonucleoside-diphosphate reductase subunit M2 OS=Homo sapiens GN=RRM2 PE=1 SV=1;>tr|C9JXC1|C9JXC1_HUMAN Ribonucleoside-diphosphate reductase subunit M2 (Fragment) OS=Homo sapiens GN=RRM2 PE=1 SV=1
binding;nucleic acid binding;RNA binding	biosynthetic process;cellular component assembly;cellular component organization;cellular macromolecular complex assembly;cellular metabolic process;cellular nitrogen compound metabolic process;cellular process;macromolecular complex assembly;macromolecule metabolic process;metabolic process;mRNA metabolic process;mRNA processing;nitrogen compound metabolic process;nucleobase-containing compound …	cell part;cytosol;macromolecular complex;nucleoplasm;ribonucleoprotein complex;small nuclear ribonucleoprotein complex;spliceosomal complex	Spliceosome	3D-structure;Completeproteome;mRNAprocessing;mRNAsplicing;Nucleus;Referenceproteome;Ribonucleoprotein;RNA-binding;Spliceosome	(E.F.G) complex;12S U11 snRNP;17S U2 snRNP;18S U11/U12 snRNP;6S methyltransferase and RG-containing Sm proteins complex;C complex spliceosome;SMN complex;SMN complex, U7 snRNA specific;SMN1-SIP1-SNRP complex;Spliceosome	2.67e-14	12933000	2	0.872433	P62304;A6NHK2	P62304;A6NHK2	Small nuclear ribonucleoprotein E	SNRPE	>sp|P62304|RUXE_HUMAN Small nuclear ribonucleoprotein E OS=Homo sapiens GN=SNRPE PE=1 SV=1;>tr|A6NHK2|A6NHK2_HUMAN Small nuclear ribonucleoprotein E OS=Homo sapiens GN=SNRPE PE=1 SV=1
binding;lipid binding;oxysterol binding;phospholipid binding;steroid binding;sterol binding	establishment of localization;lipid transport;transport	cell part;membrane		3D-structure;Acetylation;Coiledcoil;Completeproteome;Cytoplasm;Golgiapparatus;Lipid-binding;Lipidtransport;Membrane;Phosphoprotein;Polymorphism;Referenceproteome;Transport		9.09e-37	39349000	6	0.867887	P22059;H0YCV6	P22059	Oxysterol-binding protein 1	OSBP	>sp|P22059|OSBP1_HUMAN Oxysterol-binding protein 1 OS=Homo sapiens GN=OSBP PE=1 SV=1
catalytic activity;dolichyl-diphosphooligosaccharide-protein glycotransferase activity;oligosaccharyl transferase activity;transferase activity;transferase activity, transferring glycosyl groups;transferase activity, transferring hexosyl groups	biosynthetic process;carbohydrate metabolic process;cellular metabolic process;cellular process;establishment of localization;macromolecule metabolic process;macromolecule modification;metabolic process;peptidyl-amino acid modification;primary metabolic process;protein glycosylation;protein metabolic process;protein modification process;protein targeting;protein transport;translation;transport	cell part;cytoplasmic membrane-bounded vesicle;endoplasmic reticulum;intracellular membrane-bounded organelle;intracellular organelle;macromolecular complex;membrane;organelle;protein complex;vesicle	N-Glycan biosynthesis;Protein processing in endoplasmic reticulum;Various types of N-glycan biosynthesis	Acetylation;Completeproteome;Endoplasmicreticulum;Glycoprotein;Glycosyltransferase;Membrane;Referenceproteome;Signal;Transferase;Transmembrane;Transmembranehelix	Oligosaccharyltransferase complex (Stt3A variant);Oligosaccharyltransferase complex (Stt3B variant);Oligosaccharyltransferase OSTC-I;Oligosaccharyltransferase OSTC-II;Oligosaccharyltransferase OSTC-III	3.28e-109	123150000	17	0.866452	P04843;B7Z4L4;F8WF32	P04843;B7Z4L4	Dolichyl-diphosphooligosaccharide--protein glycosyltransferase subunit 1	RPN1	>sp|P04843|RPN1_HUMAN Dolichyl-diphosphooligosaccharide--protein glycosyltransferase subunit 1 OS=Homo sapiens GN=RPN1 PE=1 SV=1;>tr|B7Z4L4|B7Z4L4_HUMAN Dolichyl-diphosphooligosaccharide--protein glycosyltransferase subunit 1 OS=Homo sapiens GN=RPN1 PE=1 S
binding;catalytic activity;GTP binding;GTPase activity;guanyl nucleotide binding;guanyl ribonucleotide binding;hydrolase activity;hydrolase activity, acting on acid anhydrides;hydrolase activity, acting on acid anhydrides, in phosphorus-containing anhydrides;nucleoside-triphosphatase activity;nucleotide binding;purine nucleotide binding;purine ribonucleoside triphosphate binding;purine ribonucleo…	biological regulation;cellular component organization;cellular localization;cellular process;cytoskeleton organization;establishment of localization;localization;organelle organization;regulation of protein modification process;response to stimulus;signal transduction	cell part;cytosol;membrane		3D-structure;Completeproteome;Cytoplasm;Endosome;GTP-binding;Lipoprotein;Membrane;Methylation;Nucleotide-binding;Palmitate;Phosphoprotein;Prenylation;Referenceproteome;Ublconjugation		2.61e-09	16256000	3	0.85973	Q9Y3L5;P10114;F6U784;A0A087X2C3	Q9Y3L5;P10114;F6U784	Ras-related protein Rap-2c;Ras-related protein Rap-2a	RAP2C;RAP2A	>sp|Q9Y3L5|RAP2C_HUMAN Ras-related protein Rap-2c OS=Homo sapiens GN=RAP2C PE=1 SV=1;>sp|P10114|RAP2A_HUMAN Ras-related protein Rap-2a OS=Homo sapiens GN=RAP2A PE=1 SV=1;>tr|F6U784|F6U784_HUMAN Ras-related protein Rap-2a OS=Homo sapiens GN=RAP2A PE=4 SV=1
adenyl nucleotide binding;adenyl ribonucleotide binding;ATP binding;binding;carbohydrate kinase activity;catalytic activity;fructokinase activity;glucokinase activity;hexokinase activity;kinase activity;mannokinase activity;nucleotide binding;phosphotransferase activity, alcohol group as acceptor;purine nucleotide binding;purine ribonucleoside triphosphate binding;purine ribonucleotide binding;ri…	alcohol metabolic process;biological regulation;carbohydrate metabolic process;carbohydrate transport;catabolic process;cellular homeostasis;cellular metabolic process;cellular process;establishment of localization;generation of precursor metabolites and energy;homeostatic process;metabolic process;primary metabolic process;small molecule metabolic process;transmembrane transport;transport	cell part;cytosol;intracellular membrane-bounded organelle;intracellular organelle;membrane;mitochondrion;nucleus;organelle	Amino sugar and nucleotide sugar metabolism;Butirosin and neomycin biosynthesis;Carbohydrate digestion and absorption;Fructose and mannose metabolism;Galactose metabolism;Glycolysis / Gluconeogenesis;Insulin signaling pathway;Starch and sucrose metabolism;Streptomycin biosynthesis;Type II diabetes mellitus	3D-structure;Acetylation;Allostericenzyme;Alternativesplicing;ATP-binding;Completeproteome;Directproteinsequencing;Diseasemutation;Glycolysis;Kinase;Membrane;Mitochondrion;Mitochondrionoutermembrane;Nucleotide-binding;Phosphoprotein;Polymorphism;Referenceproteome;Repeat;Transferase		6.04e-277	436130000	29	0.845549	P19367;B1AR63;B1AR61;B1AR62;Q2TB90	P19367	Hexokinase-1	HK1	>sp|P19367|HXK1_HUMAN Hexokinase-1 OS=Homo sapiens GN=HK1 PE=1 SV=3
active transmembrane transporter activity;adenyl nucleotide binding;adenyl ribonucleotide binding;ATP binding;ATPase activity;ATPase activity, coupled;ATPase activity, coupled to movement of substances;ATPase activity, coupled to transmembrane movement of ions;ATPase activity, coupled to transmembrane movement of substances;binding;catalytic activity;cation transmembrane transporter activity;cati…	anatomical structure formation involved in morphogenesis;biological regulation;biosynthetic process;cellular homeostasis;cellular ion homeostasis;cellular metabolic process;cellular nitrogen compound metabolic process;cellular process;developmental process;establishment of localization;generation of precursor metabolites and energy;heterocycle metabolic process;homeostatic process;hydrogen transp…	cell part;cell surface;intracellular membrane-bounded organelle;intracellular non-membrane-bounded organelle;intracellular organelle;macromolecular complex;membrane;mitochondrion;organelle;plasma membrane;protein complex	Alzheimer's disease;Huntington's disease;Oxidative phosphorylation;Parkinson's disease	Acetylation;ATP-binding;ATPsynthesis;CF(1);Completeproteome;Directproteinsequencing;Hydrogeniontransport;Hydrolase;Iontransport;Membrane;Mitochondrion;Mitochondrioninnermembrane;Nucleotide-binding;Phosphoprotein;Polymorphism;Referenceproteome;Transitpeptide;Transport	F1F0-ATP synthase (EC 3.6.3.14), mitochondrial	1.53e-189	352210000	20	0.844896	P06576;H0YH81;F8W079;F8W0P7;H0YI37	P06576;H0YH81;F8W079	ATP synthase subunit beta, mitochondrial;ATP synthase subunit beta	ATP5B	>sp|P06576|ATPB_HUMAN ATP synthase subunit beta, mitochondrial OS=Homo sapiens GN=ATP5B PE=1 SV=3;>tr|H0YH81|H0YH81_HUMAN ATP synthase subunit beta (Fragment) OS=Homo sapiens GN=ATP5B PE=1 SV=1;>tr|F8W079|F8W079_HUMAN ATP synthase subunit beta, mitochondri
structural constituent of cytoskeleton;structural constituent of eye lens;structural molecule activity	anatomical structure development;biological regulation;cell communication;cell death;cell development;cell differentiation;cell-cell signaling;cellular component assembly;cellular component disassembly;cellular component movement;cellular component organization;cellular process;cytoskeleton organization;cytoskeleton-dependent intracellular transport;death;developmental process;establishment of lo…	cell leading edge;cell part;cell projection;cytoplasm;cytoskeleton;cytosol;extracellular organelle;intracellular membrane-bounded organelle;intracellular non-membrane-bounded organelle;intracellular organelle;macromolecular complex;membrane;microbody;mitochondrion;neuron projection;organelle;peroxisome;plasma membrane;protein complex;synapse;vesicle	Amyotrophic lateral sclerosis (ALS);Arrhythmogenic right ventricular cardiomyopathy (ARVC);Dilated cardiomyopathy;Hypertrophic cardiomyopathy (HCM)	3D-structure;Acetylation;ADP-ribosylation;Alternativesplicing;Amyotrophiclateralsclerosis;Cardiomyopathy;Charcot-Marie-Toothdisease;Coiledcoil;Completeproteome;Cytoplasm;Desmin-relatedmyopathy;Developmentalprotein;Differentiation;Directproteinsequencing;Diseasemutation;Glycoprotein;Host-virusinteraction;Intermediatefilament;Muscleprotein;Myofibrillarmyopathy;Neurodegeneration;Neurogenesis;Neuropa…		0	741780000	20	0.836879	P08670;B0YJC4;B0YJC5;Q5JVS8;P17661;P12036;P07197;E7ESP9;E7EMV2;P07196;Q16352;A0A087WYG8;P41219;F8W835;H7C5W5	P08670;B0YJC4	Vimentin	VIM	>sp|P08670|VIME_HUMAN Vimentin OS=Homo sapiens GN=VIM PE=1 SV=4;>tr|B0YJC4|B0YJC4_HUMAN Vimentin OS=Homo sapiens GN=VIM PE=1 SV=1
active transmembrane transporter activity;adenyl nucleotide binding;adenyl ribonucleotide binding;ATP binding;ATPase activity;ATPase activity, coupled;ATPase activity, coupled to movement of substances;ATPase activity, coupled to transmembrane movement of ions;ATPase activity, coupled to transmembrane movement of ions, phosphorylative mechanism;ATPase activity, coupled to transmembrane movement o…	amine metabolic process;anatomical structure development;behavior;biological regulation;cell differentiation;cellular aromatic compound metabolic process;cellular component organization;cellular homeostasis;cellular ion homeostasis;cellular metabolic process;cellular nitrogen compound metabolic process;cellular process;coagulation;detection of stimulus;developmental process;establishment of local…	cell body;cell part;cell projection;cilium;cytoplasm;endoplasmic reticulum;intracellular membrane-bounded organelle;intracellular organelle;membrane;neuronal cell body;organelle;plasma membrane	Calcium signaling pathway;Pancreatic secretion;Salivary secretion	3D-structure;Acetylation;Alternativesplicing;ATP-binding;Calcium;Calciumtransport;Calmodulin-binding;Cellmembrane;Completeproteome;Directproteinsequencing;Hydrolase;Iontransport;Magnesium;Membrane;Metal-binding;Nucleotide-binding;Phosphoprotein;Polymorphism;Referenceproteome;Transmembrane;Transmembranehelix;Transport		4e-189	64658000	9	0.835598	P20020;P23634;E7ERY9;Q16720;Q01814;H0Y7S3;F8W1V5	P20020	Plasma membrane calcium-transporting ATPase 1	ATP2B1	>sp|P20020|AT2B1_HUMAN Plasma membrane calcium-transporting ATPase 1 OS=Homo sapiens GN=ATP2B1 PE=1 SV=3
catalytic activity;cysteine-type peptidase activity;hydrolase activity;peptidase activity;peptidase activity, acting on L-amino acid peptides;small conjugating protein-specific protease activity;ubiquitin-specific protease activity	anatomical structure development;catabolic process;cellular metabolic process;cellular process;developmental process;macromolecule metabolic process;metabolic process;primary metabolic process;protein metabolic process;proteolysis;proteolysis involved in cellular protein catabolic process	cell part;cytoplasm;cytosol;intracellular membrane-bounded organelle;intracellular organelle;nucleus;organelle	Protein processing in endoplasmic reticulum	3D-structure;Alternativesplicing;Completeproteome;Cytoplasm;Nucleus;Phosphoprotein;Polymorphism;Referenceproteome;Ublconjugationpathway	Membrane protein complex (VCP, UFD1L, SEC61B)	2.63e-19	46106000	5	0.834877	Q92890;C9JNP9;C9IZG3;C9J6N9	Q92890;C9JNP9	Ubiquitin fusion degradation protein 1 homolog	UFD1L	>sp|Q92890|UFD1_HUMAN Ubiquitin fusion degradation protein 1 homolog OS=Homo sapiens GN=UFD1L PE=1 SV=3;>tr|C9JNP9|C9JNP9_HUMAN Ubiquitin fusion degradation protein 1 homolog (Fragment) OS=Homo sapiens GN=UFD1L PE=1 SV=1
catalytic activity;disulfide oxidoreductase activity;electron carrier activity;intramolecular oxidoreductase activity;intramolecular oxidoreductase activity, interconverting keto- and enol-groups;intramolecular oxidoreductase activity, transposing S-S bonds;isomerase activity;oxidoreductase activity;oxidoreductase activity, acting on a sulfur group of donors;oxidoreductase activity, acting on pai…	amine metabolic process;biological regulation;cellular amino acid metabolic process;cellular component organization;cellular homeostasis;cellular ketone metabolic process;cellular metabolic process;cellular nitrogen compound metabolic process;cellular process;extracellular matrix organization;extracellular structure organization;glycerol ether metabolic process;heterocycle metabolic process;homeo…	cell part;cell surface;cytoplasmic membrane-bounded vesicle;endoplasmic reticulum;extracellular region;intracellular membrane-bounded organelle;intracellular organelle;membrane;organelle;plasma membrane;vesicle	Protein processing in endoplasmic reticulum	3D-structure;Cellmembrane;Chaperone;Completeproteome;Directproteinsequencing;Disulfidebond;Endoplasmicreticulum;Isomerase;Membrane;Redox-activecenter;Referenceproteome;Repeat;Signal	Prolyl 4-hydroxylase (alpha(I)-type);Prolyl 4-hydroxylase (alpha(II)-type);Prolyl 4-hydroxylase (alpha(III)-type)	0	1491800000	27	0.829837	P07237;H7BZ94;H0Y3Z3;I3L312;I3L398;I3L3U6;I3NI03;I3L4M2;I3L3P5;I3L0S0;I3L514;I3L1Y5	P07237;H7BZ94;H0Y3Z3	Protein disulfide-isomerase	P4HB	>sp|P07237|PDIA1_HUMAN Protein disulfide-isomerase OS=Homo sapiens GN=P4HB PE=1 SV=3;>tr|H7BZ94|H7BZ94_HUMAN Protein disulfide-isomerase OS=Homo sapiens GN=P4HB PE=1 SV=2;>tr|H0Y3Z3|H0Y3Z3_HUMAN Protein disulfide-isomerase (Fragment) OS=Homo sapiens GN=P4H
ATP-dependent protein binding;binding;catalytic activity;enzyme activator activity;enzyme regulator activity;ligase activity;protein binding;protein C-terminus binding;protein dimerization activity;protein heterodimerization activity;small protein activating enzyme activity;ubiquitin activating enzyme activity	cellular metabolic process;cellular process;macromolecule metabolic process;macromolecule modification;metabolic process;primary metabolic process;protein metabolic process;protein modification by small protein conjugation or removal;protein modification process	cell part;intracellular membrane-bounded organelle;intracellular organelle;nucleus;organelle	Ubiquitin mediated proteolysis	3D-structure;Alternativesplicing;Completeproteome;Directproteinsequencing;Ligase;Nucleus;Referenceproteome;Ublconjugationpathway	SUA1-UBA2 complex;SUMO1-SUA1-UBA2 complex	4.05e-28	45783000	7	0.829584	Q9UBE0;M0QZS6;B3KNJ4;M0QX65;M0R375	Q9UBE0;M0QZS6;B3KNJ4	SUMO-activating enzyme subunit 1	SAE1	>sp|Q9UBE0|SAE1_HUMAN SUMO-activating enzyme subunit 1 OS=Homo sapiens GN=SAE1 PE=1 SV=1;>tr|M0QZS6|M0QZS6_HUMAN SUMO-activating enzyme subunit 1 OS=Homo sapiens GN=SAE1 PE=1 SV=1;>tr|B3KNJ4|B3KNJ4_HUMAN SUMO-1 activating enzyme subunit 1, isoform CRA_a OS
actin binding;binding;cytoskeletal protein binding;protein binding	anatomical structure development;biological regulation;cell differentiation;cellular component organization;cellular process;cytoskeleton organization;developmental process;organelle organization;response to chemical stimulus;response to stimulus;signal transduction	cell cortex;cell part;cytoplasm;cytoskeleton;cytosol;intracellular non-membrane-bounded organelle;intracellular organelle;membrane;organelle;plasma membrane	Focal adhesion;MAPK signaling pathway	3D-structure;Acetylation;Actin-binding;Alternativesplicing;Completeproteome;Cytoplasm;Cytoskeleton;Developmentalprotein;Differentiation;Diseasemutation;Dwarfism;Isopeptidebond;Myogenesis;Phosphoprotein;Polymorphism;Referenceproteome;Repeat;Ublconjugation		0	7480500000	106	0.824574	O75369;E7EN95;A0A0A0MT44;H7C5L4;A0A0C4DGA1	O75369;E7EN95	Filamin-B	FLNB	>sp|O75369|FLNB_HUMAN Filamin-B OS=Homo sapiens GN=FLNB PE=1 SV=2;>tr|E7EN95|E7EN95_HUMAN Filamin-B OS=Homo sapiens GN=FLNB PE=1 SV=1
	biological regulation;cellular homeostasis;cellular process;homeostatic process	cell part		3D-structure;Alternativesplicing;Completeproteome;Membrane;Phosphoprotein;Referenceproteome;Signal;Transmembrane;Transmembranehelix		1.1e-33	14464000	4	0.823472	Q9Y320;G3V155;E9PLR1;H3BSU7;E9PRL5;E9PSF0	Q9Y320	Thioredoxin-related transmembrane protein 2	TMX2	>sp|Q9Y320|TMX2_HUMAN Thioredoxin-related transmembrane protein 2 OS=Homo sapiens GN=TMX2 PE=1 SV=1
binding;binding, bridging;chromatin binding;histone binding;methylated histone residue binding;protein binding;protein binding, bridging;repressing transcription factor binding;transcription factor binding	biological regulation;biosynthetic process;cellular component organization;cellular metabolic process;cellular nitrogen compound metabolic process;cellular process;chromatin modification;chromatin organization;chromosome organization;coagulation;interspecies interaction between organisms;macromolecule metabolic process;metabolic process;multicellular organismal process;multi-organism process;nitr…	cell part;chromatin remodeling complex;cytoplasm;histone methyltransferase complex;intracellular membrane-bounded organelle;intracellular non-membrane-bounded organelle;intracellular organelle;kinetochore;macromolecular complex;membrane;nuclear envelope;nucleolus;nucleus;organelle;protein complex;transcriptional repressor complex		3D-structure;Acetylation;Centromere;Chromatinregulator;Chromosome;Completeproteome;Directproteinsequencing;Host-virusinteraction;Nucleus;Phosphoprotein;Referenceproteome;Repeat;Repressor;Transcription;Transcriptionregulation;Ublconjugation	CEN complex;MBD1-Suv39h1-HP1 complex;Mis12 centromere complex	6.19e-163	97203000	4	0.823391	Q13185;S4R2Y4;P45973;B8ZZ43;C9JMM0	Q13185;S4R2Y4	Chromobox protein homolog 3	CBX3	>sp|Q13185|CBX3_HUMAN Chromobox protein homolog 3 OS=Homo sapiens GN=CBX3 PE=1 SV=4;>tr|S4R2Y4|S4R2Y4_HUMAN Chromobox protein homolog 3 (Fragment) OS=Homo sapiens GN=CBX3 PE=1 SV=1
catalytic activity;cysteine-type endopeptidase activity;cysteine-type peptidase activity;disulfide oxidoreductase activity;electron carrier activity;endopeptidase activity;hydrolase activity;hydrolase activity, acting on ester bonds;intramolecular oxidoreductase activity;intramolecular oxidoreductase activity, interconverting keto- and enol-groups;intramolecular oxidoreductase activity, transposi…	biological regulation;carbohydrate metabolic process;cellular homeostasis;cellular metabolic process;cellular process;establishment of localization;glycerol ether metabolic process;homeostatic process;immune system process;macromolecule metabolic process;macromolecule modification;metabolic process;nuclear transport;nucleocytoplasmic transport;peptidyl-amino acid modification;primary metabolic pr…	cell part;cell surface;cytoplasmic membrane-bounded vesicle;intracellular membrane-bounded organelle;intracellular organelle;organelle;vesicle	Antigen processing and presentation;Protein processing in endoplasmic reticulum	3D-structure;Completeproteome;Directproteinsequencing;Disulfidebond;Endoplasmicreticulum;Isomerase;Polymorphism;Redox-activecenter;Referenceproteome;Repeat;Signal	HMGB1-HMGB2-HSC70-ERP60-GAPDH complex	0	1124300000	22	0.793126	P30101	P30101	Protein disulfide-isomerase A3	PDIA3	>sp|P30101|PDIA3_HUMAN Protein disulfide-isomerase A3 OS=Homo sapiens GN=PDIA3 PE=1 SV=4
binding;carbohydrate binding;catalytic activity;nucleotidyltransferase activity;transferase activity;transferase activity, transferring phosphorus-containing groups;UDP-N-acetylglucosamine diphosphorylase activity;uridylyltransferase activity	alcohol metabolic process;biosynthetic process;carbohydrate metabolic process;cellular metabolic process;cellular nitrogen compound metabolic process;cellular process;macromolecule metabolic process;macromolecule modification;metabolic process;nitrogen compound metabolic process;nucleobase-containing compound metabolic process;nucleotide-sugar metabolic process;oligosaccharide metabolic process;p…	cell part;cytosol;intracellular membrane-bounded organelle;intracellular organelle;membrane;nucleus;organelle;plasma membrane	Amino sugar and nucleotide sugar metabolism	3D-structure;Alternativesplicing;Completeproteome;Cytoplasm;Directproteinsequencing;Nucleotidyltransferase;Polymorphism;Referenceproteome;Transferase		6.16e-189	187020000	15	0.791938	Q16222	Q16222	UDP-N-acetylhexosamine pyrophosphorylase;UDP-N-acetylgalactosamine pyrophosphorylase;UDP-N-acetylglucosamine pyrophosphorylase	UAP1	>sp|Q16222|UAP1_HUMAN UDP-N-acetylhexosamine pyrophosphorylase OS=Homo sapiens GN=UAP1 PE=1 SV=3
binding;catalytic activity;cis-trans isomerase activity;drug binding;FK506 binding;isomerase activity;macrolide binding;peptidyl-prolyl cis-trans isomerase activity	cellular metabolic process;cellular process;macromolecule metabolic process;macromolecule modification;metabolic process;peptidyl-amino acid modification;primary metabolic process;protein folding;protein metabolic process;protein modification process	cell part;endoplasmic reticulum;intracellular membrane-bounded organelle;intracellular organelle;membrane;organelle		3D-structure;Completeproteome;Endoplasmicreticulum;Isomerase;Membrane;Polymorphism;Referenceproteome;Rotamase;Signal		6.48e-23	78492000	4	0.789869	P26885;F5H0N4	P26885;F5H0N4	Peptidyl-prolyl cis-trans isomerase FKBP2;Peptidyl-prolyl cis-trans isomerase	FKBP2	>sp|P26885|FKBP2_HUMAN Peptidyl-prolyl cis-trans isomerase FKBP2 OS=Homo sapiens GN=FKBP2 PE=1 SV=2;>tr|F5H0N4|F5H0N4_HUMAN Peptidyl-prolyl cis-trans isomerase (Fragment) OS=Homo sapiens GN=FKBP2 PE=1 SV=1
binding;cation binding;ion binding;metal ion binding;protein binding transcription factor activity;transcription coactivator activity;transcription cofactor activity;transcription factor binding transcription factor activity;transition metal ion binding;zinc ion binding	biological regulation;response to chemical stimulus;response to oxidative stress;response to stimulus;response to stress	cell part;cytoplasm;cytoskeleton;intracellular non-membrane-bounded organelle;intracellular organelle;macromolecular complex;organelle;protein complex;transcription factor complex		3D-structure;Acetylation;Completeproteome;Cytoplasm;Cytoskeleton;Directproteinsequencing;LIMdomain;Metal-binding;Phosphoprotein;Polymorphism;Referenceproteome;Zinc		1.77e-42	121210000	12	0.785896	O00151	O00151	PDZ and LIM domain protein 1	PDLIM1	>sp|O00151|PDLI1_HUMAN PDZ and LIM domain protein 1 OS=Homo sapiens GN=PDLIM1 PE=1 SV=4
adenyl nucleotide binding;adenyl ribonucleotide binding;aminoacyl-tRNA ligase activity;ATP binding;binding;catalytic activity;glycine-tRNA ligase activity;ligase activity;ligase activity, forming aminoacyl-tRNA and related compounds;ligase activity, forming carbon-oxygen bonds;nucleotide binding;protein binding;protein dimerization activity;purine nucleotide binding;purine ribonucleoside triphosp…	amine metabolic process;biosynthetic process;cell death;cellular amino acid metabolic process;cellular ketone metabolic process;cellular metabolic process;cellular nitrogen compound metabolic process;cellular process;death;heterocycle metabolic process;macromolecule metabolic process;metabolic process;nitrogen compound metabolic process;nucleobase-containing compound metabolic process;nucleobase-…	cell part;cytoplasmic membrane-bounded vesicle;cytosol;intracellular membrane-bounded organelle;intracellular organelle;organelle;vesicle	Aminoacyl-tRNA biosynthesis	3D-structure;Acetylation;Aminoacyl-tRNAsynthetase;ATP-binding;Charcot-Marie-Toothdisease;Completeproteome;Cytoplasm;Diseasemutation;Ligase;Mitochondrion;Neurodegeneration;Neuropathy;Nucleotide-binding;Phosphoprotein;Proteinbiosynthesis;Referenceproteome		1.58e-154	269030000	12	0.78487	P41250;H7C443	P41250	Glycine--tRNA ligase	GARS	>sp|P41250|SYG_HUMAN Glycine--tRNA ligase OS=Homo sapiens GN=GARS PE=1 SV=3
		cell part;macromolecular complex;protein complex;proton-transporting two-sector ATPase complex		Acetylation;Completeproteome;Membrane;Mitochondrion;Referenceproteome;Transmembrane;Transmembranehelix		1.16e-60	20042000	1	0.781538	Q96IX5	Q96IX5	Up-regulated during skeletal muscle growth protein 5	USMG5	>sp|Q96IX5|USMG5_HUMAN Up-regulated during skeletal muscle growth protein 5 OS=Homo sapiens GN=USMG5 PE=1 SV=1
				Alternativesplicing;Completeproteome;Referenceproteome		5.3e-48	54031000	3	0.776198	Q96K17;E9PL10	Q96K17	Transcription factor BTF3 homolog 4	BTF3L4	>sp|Q96K17|BT3L4_HUMAN Transcription factor BTF3 homolog 4 OS=Homo sapiens GN=BTF3L4 PE=1 SV=1
adenyl nucleotide binding;adenyl ribonucleotide binding;ATP binding;binding;nucleotide binding;purine nucleotide binding;purine ribonucleoside triphosphate binding;purine ribonucleotide binding;ribonucleotide binding	anatomical structure morphogenesis;cell proliferation;cellular metabolic process;cellular nitrogen compound metabolic process;cellular process;developmental process;DNA metabolic process;macromolecule metabolic process;meiosis;metabolic process;nitrogen compound metabolic process;nucleobase-containing compound metabolic process;primary metabolic process;response to abiotic stimulus;response to he…	cell part;chromosome;cytoplasm;intracellular non-membrane-bounded organelle;intracellular organelle;nucleolus;organelle		3D-structure;Acetylation;Alternativesplicing;ATP-binding;Cellcycle;Chromosome;Completeproteome;Nucleotide-binding;Nucleus;Phosphoprotein;Polymorphism;Referenceproteome;Repeat		2.9e-61	75842000	21	0.775949	P46013;A0A087WV66	P46013;A0A087WV66	Antigen KI-67	MKI67	>sp|P46013|KI67_HUMAN Antigen KI-67 OS=Homo sapiens GN=MKI67 PE=1 SV=2;>tr|A0A087WV66|A0A087WV66_HUMAN Antigen KI-67 OS=Homo sapiens GN=MKI67 PE=1 SV=1
aminopeptidase activity;binding;carboxypeptidase activity;catalytic activity;cation binding;dipeptidase activity;exopeptidase activity;hydrolase activity;ion binding;manganese ion binding;metal ion binding;metallocarboxypeptidase activity;metalloexopeptidase activity;metallopeptidase activity;peptidase activity;peptidase activity, acting on L-amino acid peptides;transition metal ion binding	amine metabolic process;cellular amino acid metabolic process;cellular ketone metabolic process;cellular metabolic process;cellular nitrogen compound metabolic process;cellular process;macromolecule metabolic process;metabolic process;multicellular organismal process;nitrogen compound metabolic process;organic acid metabolic process;primary metabolic process;protein metabolic process;proteolysis;…			3D-structure;Alternativesplicing;Collagendegradation;Completeproteome;Dipeptidase;Directproteinsequencing;Diseasemutation;Hydrolase;Manganese;Metal-binding;Metalloprotease;Polymorphism;Protease;Referenceproteome		2.58e-83	83706000	8	0.769544	P12955;K7ES25	P12955	Xaa-Pro dipeptidase	PEPD	>sp|P12955|PEPD_HUMAN Xaa-Pro dipeptidase OS=Homo sapiens GN=PEPD PE=1 SV=3
catalytic activity;intramolecular oxidoreductase activity;intramolecular oxidoreductase activity, interconverting aldoses and ketoses;isomerase activity;triose-phosphate isomerase activity	alcohol metabolic process;biosynthetic process;carbohydrate metabolic process;catabolic process;cellular aldehyde metabolic process;cellular metabolic process;cellular nitrogen compound metabolic process;cellular process;cofactor metabolic process;developmental process;embryo development;generation of precursor metabolites and energy;heterocycle metabolic process;metabolic process;nitrogen compou…	cell part;cytosol	Carbon fixation in photosynthetic organisms;Fructose and mannose metabolism;Glycolysis / Gluconeogenesis;Inositol phosphate metabolism	3D-structure;Acetylation;Alternativepromoterusage;Alternativesplicing;Completeproteome;Directproteinsequencing;Diseasemutation;Gluconeogenesis;Glycolysis;Isomerase;Pentoseshunt;Phosphoprotein;Polymorphism;Referenceproteome		1.68e-265	2469000000	14	0.769311	P60174;U3KPZ0;U3KQF3;U3KPS5	P60174	Triosephosphate isomerase	TPI1	>sp|P60174|TPIS_HUMAN Triosephosphate isomerase OS=Homo sapiens GN=TPI1 PE=1 SV=3
binding;catalytic activity;GDP binding;GTP binding;GTPase activity;guanyl nucleotide binding;guanyl ribonucleotide binding;hydrolase activity;hydrolase activity, acting on acid anhydrides;hydrolase activity, acting on acid anhydrides, in phosphorus-containing anhydrides;nucleoside-triphosphatase activity;nucleotide binding;purine nucleotide binding;purine ribonucleoside triphosphate binding;purin…	biological regulation;catabolic process;cellular component organization;cellular homeostasis;cellular ion homeostasis;cellular metabolic process;cellular process;endosome transport;establishment of localization;homeostatic process;immune system process;macromolecule metabolic process;metabolic process;organelle fusion;organelle organization;primary metabolic process;protein catabolic process;prot…	cell part;cytoplasmic membrane-bounded vesicle;endosome;Golgi apparatus;intracellular membrane-bounded organelle;intracellular organelle;membrane;organelle;vesicle	Amoebiasis;Endocytosis;ko05152;Phagosome	3D-structure;Charcot-Marie-Toothdisease;Completeproteome;Cytoplasmicvesicle;Diseasemutation;Endosome;GTP-binding;Lipoprotein;Lysosome;Membrane;Methylation;Neuropathy;Nucleotide-binding;Phosphoprotein;Prenylation;Proteintransport;Referenceproteome;Transport		0	370930000	12	0.75976	P51149;C9J8S3;C9J592;C9J4V0;C9IZZ0;C9J4S4;C9J7D1	P51149;C9J8S3;C9J592;C9J4V0	Ras-related protein Rab-7a	RAB7A	>sp|P51149|RAB7A_HUMAN Ras-related protein Rab-7a OS=Homo sapiens GN=RAB7A PE=1 SV=1;>tr|C9J8S3|C9J8S3_HUMAN Ras-related protein Rab-7a OS=Homo sapiens GN=RAB7A PE=1 SV=1;>tr|C9J592|C9J592_HUMAN Ras-related protein Rab-7a (Fragment) OS=Homo sapiens GN=RAB7
adenyl nucleotide binding;adenyl ribonucleotide binding;ATP binding;binding;catalytic activity;hydrolase activity;hydrolase activity, acting on acid anhydrides;hydrolase activity, acting on acid anhydrides, in phosphorus-containing anhydrides;microtubule motor activity;motor activity;nucleoside-triphosphatase activity;nucleotide binding;purine nucleotide binding;purine ribonucleoside triphosphate…	biological regulation;cell division;cellular component assembly;cellular component movement;cellular component organization;cellular process;coagulation;cytoskeleton organization;immune system process;microtubule organizing center organization;multicellular organismal process;organelle assembly;organelle organization;regulation of body fluid levels	cell part;cytosol;intracellular non-membrane-bounded organelle;intracellular organelle;macromolecular complex;organelle;protein complex		3D-structure;Acetylation;ATP-binding;Cellcycle;Celldivision;Coiledcoil;Completeproteome;Cytoplasm;Cytoskeleton;Diseasemutation;Microtubule;Mitosis;Motorprotein;Nucleotide-binding;Phosphoprotein;Polymorphism;Referenceproteome	Kaiso-NCOR complex	2.05e-95	104670000	17	0.754168	P52732	P52732	Kinesin-like protein KIF11	KIF11	>sp|P52732|KIF11_HUMAN Kinesin-like protein KIF11 OS=Homo sapiens GN=KIF11 PE=1 SV=2
adenyl nucleotide binding;adenyl ribonucleotide binding;ATP binding;binding;carbohydrate kinase activity;catalytic activity;kinase activity;N-acetylglucosamine kinase activity;N-acylmannosamine kinase activity;nucleotide binding;phosphotransferase activity, alcohol group as acceptor;purine nucleotide binding;purine ribonucleoside triphosphate binding;purine ribonucleotide binding;ribonucleotide b…	alcohol metabolic process;carbohydrate metabolic process;catabolic process;cellular ketone metabolic process;cellular metabolic process;cellular process;metabolic process;organic acid metabolic process;primary metabolic process;small molecule metabolic process		Amino sugar and nucleotide sugar metabolism	3D-structure;Alternativesplicing;ATP-binding;Completeproteome;Directproteinsequencing;Kinase;Nucleotide-binding;Phosphoprotein;Polymorphism;Referenceproteome;Transferase		1.91e-32	88114000	9	0.7496	Q9UJ70;H7C3G9;C9JEV6;H0YEB7;H7C1L7;H7C286;H0YE82;E9PPU6;H0YC94	Q9UJ70;H7C3G9;C9JEV6;H0YEB7;H7C1L7	N-acetyl-D-glucosamine kinase	NAGK	>sp|Q9UJ70|NAGK_HUMAN N-acetyl-D-glucosamine kinase OS=Homo sapiens GN=NAGK PE=1 SV=4;>tr|H7C3G9|H7C3G9_HUMAN N-acetyl-D-glucosamine kinase OS=Homo sapiens GN=NAGK PE=1 SV=2;>tr|C9JEV6|C9JEV6_HUMAN N-acetyl-D-glucosamine kinase OS=Homo sapiens GN=NAGK PE=1
		cell part;endoplasmic reticulum;Golgi apparatus;intracellular membrane-bounded organelle;intracellular organelle;membrane;organelle		Cardiomyopathy;Completeproteome;Diseasemutation;Endoplasmicreticulum;Membrane;Nucleus;Polymorphism;Referenceproteome;Transmembrane;Transmembranehelix		3.17e-10	22092000	3	0.747732	Q9BTV4	Q9BTV4	Transmembrane protein 43	TMEM43	>sp|Q9BTV4|TMM43_HUMAN Transmembrane protein 43 OS=Homo sapiens GN=TMEM43 PE=1 SV=1
binding;catalytic activity;cation binding;intramolecular transferase activity;intramolecular transferase activity, phosphotransferases;ion binding;isomerase activity;magnesium ion binding;metal ion binding;phosphoglucomutase activity	alcohol metabolic process;biosynthetic process;carbohydrate metabolic process;catabolic process;cellular metabolic process;cellular process;energy reserve metabolic process;generation of precursor metabolites and energy;macromolecule metabolic process;metabolic process;polysaccharide metabolic process;primary metabolic process;small molecule metabolic process	cell part;cytoskeleton;cytosol;intracellular non-membrane-bounded organelle;intracellular organelle;organelle	Amino sugar and nucleotide sugar metabolism;Galactose metabolism;Glycolysis / Gluconeogenesis;Pentose phosphate pathway;Purine metabolism;Starch and sucrose metabolism;Streptomycin biosynthesis	Acetylation;Alternativesplicing;Carbohydratemetabolism;Completeproteome;Congenitaldisorderofglycosylation;Cytoplasm;Diseasemutation;Glucosemetabolism;Glycogenstoragedisease;Isomerase;Magnesium;Metal-binding;Phosphoprotein;Polymorphism;Referenceproteome		6.44e-266	434320000	16	0.74396	P36871	P36871	Phosphoglucomutase-1	PGM1	>sp|P36871|PGM1_HUMAN Phosphoglucomutase-1 OS=Homo sapiens GN=PGM1 PE=1 SV=3
		cell part;cytoplasmic membrane-bounded vesicle;intracellular membrane-bounded organelle;intracellular organelle;organelle;vesicle		Completeproteome;Membrane;Referenceproteome;Transmembrane;Transmembranehelix		5.34e-30	19992000	4	0.743771	P57088;D6RAA6;D6RBY2;J3KN43	P57088;D6RAA6	Transmembrane protein 33	TMEM33	>sp|P57088|TMM33_HUMAN Transmembrane protein 33 OS=Homo sapiens GN=TMEM33 PE=1 SV=2;>tr|D6RAA6|D6RAA6_HUMAN Transmembrane protein 33 (Fragment) OS=Homo sapiens GN=TMEM33 PE=1 SV=1
catalytic activity;dolichyl-diphosphooligosaccharide-protein glycotransferase activity;oligosaccharyl transferase activity;transferase activity;transferase activity, transferring glycosyl groups;transferase activity, transferring hexosyl groups	biosynthetic process;carbohydrate metabolic process;cell activation;cellular metabolic process;cellular process;establishment of localization;immune system process;macromolecule metabolic process;macromolecule modification;metabolic process;peptidyl-amino acid modification;primary metabolic process;protein glycosylation;protein metabolic process;protein modification process;protein targeting;prot…	cell part;macromolecular complex;protein complex	N-Glycan biosynthesis;Protein processing in endoplasmic reticulum;Various types of N-glycan biosynthesis	Completeproteome;Congenitaldisorderofglycosylation;Diseasemutation;Endoplasmicreticulum;Glycosyltransferase;Membrane;Polymorphism;Referenceproteome;Signal;Transferase;Transmembrane;Transmembranehelix	Oligosaccharyltransferase complex (Stt3A variant);Oligosaccharyltransferase complex (Stt3B variant)	2.18e-72	154570000	9	0.735238	P39656;A0A0C4DGS1;U3KQ84	P39656;A0A0C4DGS1;U3KQ84	Dolichyl-diphosphooligosaccharide--protein glycosyltransferase 48 kDa subunit	DDOST	>sp|P39656|OST48_HUMAN Dolichyl-diphosphooligosaccharide--protein glycosyltransferase 48 kDa subunit OS=Homo sapiens GN=DDOST PE=1 SV=4;>tr|A0A0C4DGS1|A0A0C4DGS1_HUMAN Dolichyl-diphosphooligosaccharide--protein glycosyltransferase 48 kDa subunit OS=Homo sa
catalytic activity;endopeptidase activity;hydrolase activity;peptidase activity;peptidase activity, acting on L-amino acid peptides;threonine-type endopeptidase activity;threonine-type peptidase activity	biological regulation;catabolic process;cell death;cellular metabolic process;cellular nitrogen compound metabolic process;cellular process;death;immune system process;interspecies interaction between organisms;macromolecule metabolic process;macromolecule modification;metabolic process;mRNA metabolic process;multi-organism process;nitrogen compound metabolic process;nucleobase-containing compoun…	cell part;cytosol;macromolecular complex;nucleoplasm;protein complex	Proteasome	Acetylation;Alternativesplicing;Completeproteome;Cytoplasm;Directproteinsequencing;Host-virusinteraction;Hydrolase;Nucleus;Phosphoprotein;Protease;Proteasome;Referenceproteome;Threonineprotease	20S proteasome;26S proteasome;DNAJB2-HSPA8-PSMA3 complex;PA28-20S proteasome;PA28gamma-20S proteasome;PA700-20S-PA28 complex	2.94e-34	81059000	5	0.732266	P25788;G3V4X5;G3V5N4;G3V3W4	P25788	Proteasome subunit alpha type-3	PSMA3	>sp|P25788|PSA3_HUMAN Proteasome subunit alpha type-3 OS=Homo sapiens GN=PSMA3 PE=1 SV=2
binding;carbohydrate binding;catalytic activity;glucose-6-phosphate isomerase activity;intramolecular oxidoreductase activity;intramolecular oxidoreductase activity, interconverting aldoses and ketoses;intramolecular transferase activity;isomerase activity;monosaccharide binding;sugar binding	alcohol metabolic process;anatomical structure formation involved in morphogenesis;behavior;biological regulation;biosynthetic process;carbohydrate metabolic process;catabolic process;cellular aldehyde metabolic process;cellular metabolic process;cellular process;developmental process;generation of precursor metabolites and energy;immune system process;metabolic process;multicellular organismal p…	cell part;cell projection;cytosol;extracellular space;intracellular membrane-bounded organelle;intracellular organelle;membrane;neuron projection;nucleus;organelle;plasma membrane	Amino sugar and nucleotide sugar metabolism;Glycolysis / Gluconeogenesis;Pentose phosphate pathway;Starch and sucrose metabolism	3D-structure;Acetylation;Alternativesplicing;Angiogenesis;Completeproteome;Cytokine;Cytoplasm;Directproteinsequencing;Diseasemutation;Gluconeogenesis;Glycolysis;Growthfactor;Hereditaryhemolyticanemia;Isomerase;Phosphoprotein;Polymorphism;Referenceproteome;Secreted;Ublconjugation		0	828750000	16	0.70331	A0A0A0MTS2;P06744;K7EQ48;K7EPY4;K7ENA0;K7ERC6;K7EP41;K7ESF4;K7ELR7;K7ERK8;K7EIL4	A0A0A0MTS2;P06744;K7EQ48	Glucose-6-phosphate isomerase	GPI	>tr|A0A0A0MTS2|A0A0A0MTS2_HUMAN Glucose-6-phosphate isomerase (Fragment) OS=Homo sapiens GN=GPI PE=1 SV=1;>sp|P06744|G6PI_HUMAN Glucose-6-phosphate isomerase OS=Homo sapiens GN=GPI PE=1 SV=4;>tr|K7EQ48|K7EQ48_HUMAN Glucose-6-phosphate isomerase OS=Homo sap
antioxidant activity;catalytic activity;electron carrier activity;oxidoreductase activity;oxidoreductase activity, acting on a sulfur group of donors;oxidoreductase activity, acting on a sulfur group of donors, NAD or NADP as acceptor;oxidoreductase activity, acting on NADH or NADPH;oxidoreductase activity, acting on peroxide as acceptor;peroxidase activity;protein-disulfide reductase activity	biological regulation;cellular process;response to chemical stimulus;response to stimulus;signal transduction	cell part;cytosol		3D-structure;Completeproteome;Cytoplasm;Directproteinsequencing;Disulfidebond;Redox-activecenter;Referenceproteome		1.94e-35	243760000	6	0.693029	Q9BRA2;I3L2R6;I3L3M7;I3L0K2	Q9BRA2;I3L2R6;I3L3M7;I3L0K2	Thioredoxin domain-containing protein 17	TXNDC17	>sp|Q9BRA2|TXD17_HUMAN Thioredoxin domain-containing protein 17 OS=Homo sapiens GN=TXNDC17 PE=1 SV=1;>tr|I3L2R6|I3L2R6_HUMAN Thioredoxin domain-containing protein 17 OS=Homo sapiens GN=TXNDC17 PE=1 SV=1;>tr|I3L3M7|I3L3M7_HUMAN Thioredoxin domain-containing
binding;carbohydrate binding;cation binding;ion binding;mannose binding;metal ion binding;monosaccharide binding;protein binding;sugar binding;unfolded protein binding	biological regulation;carbohydrate metabolic process;cellular component organization;cellular metabolic process;cellular process;coagulation;establishment of localization;Golgi organization;Golgi vesicle transport;macromolecule metabolic process;macromolecule modification;metabolic process;multicellular organismal process;organelle organization;peptidyl-amino acid modification;primary metabolic p…	cell part;intracellular membrane-bounded organelle;intracellular organelle;membrane;organelle	Protein processing in endoplasmic reticulum	3D-structure;Completeproteome;Directproteinsequencing;Disulfidebond;Endoplasmicreticulum;ER-Golgitransport;Golgiapparatus;Lectin;Membrane;Metal-binding;Polymorphism;Proteintransport;Referenceproteome;Signal;Transmembrane;Transmembranehelix;Transport		3.52e-103	73546000	7	0.692715	P49257	P49257	Protein ERGIC-53	LMAN1	>sp|P49257|LMAN1_HUMAN Protein ERGIC-53 OS=Homo sapiens GN=LMAN1 PE=1 SV=2
cargo receptor activity;receptor activity;scavenger receptor activity	biological adhesion;biological regulation;cell adhesion;cellular process;response to stimulus;response to stress;signal transduction	cell part;extracellular matrix;extracellular organelle;extracellular space;membrane;organelle;proteinaceous extracellular matrix;vesicle		3D-structure;Celladhesion;Completeproteome;Directproteinsequencing;Disulfidebond;Extracellularmatrix;Glycoprotein;Referenceproteome;Secreted;Signal		4.37e-39	50926000	10	0.690618	Q08380;K7EP36;K7EKQ5;K7ESM3;K7EJD3;K7ERZ6;K7EN99;K7ES75;K7EJY8;K7EQT9	Q08380	Galectin-3-binding protein	LGALS3BP	>sp|Q08380|LG3BP_HUMAN Galectin-3-binding protein OS=Homo sapiens GN=LGALS3BP PE=1 SV=1
catalytic activity;sedoheptulose-7-phosphate:D-glyceraldehyde-3-phosphate glyceronetransferase activity;transferase activity;transferase activity, transferring aldehyde or ketonic groups	alcohol metabolic process;biosynthetic process;carbohydrate metabolic process;catabolic process;cellular metabolic process;cellular nitrogen compound metabolic process;cellular process;cofactor metabolic process;energy reserve metabolic process;generation of precursor metabolites and energy;heterocycle metabolic process;metabolic process;nitrogen compound metabolic process;nucleobase-containing c…	cell part;cytoplasm;cytosol	Pentose phosphate pathway	3D-structure;Acetylation;Completeproteome;Cytoplasm;Diseasemutation;Pentoseshunt;Phosphoprotein;Referenceproteome;Transferase		2.89e-54	392350000	7	0.690518	P37837;F2Z393	P37837;F2Z393	Transaldolase	TALDO1	>sp|P37837|TALDO_HUMAN Transaldolase OS=Homo sapiens GN=TALDO1 PE=1 SV=2;>tr|F2Z393|F2Z393_HUMAN Transaldolase OS=Homo sapiens GN=TALDO1 PE=1 SV=1
antioxidant activity;binding;catalytic activity;cation binding;DNA binding;ion binding;manganese ion binding;metal ion binding;nucleic acid binding;oxidoreductase activity;oxidoreductase activity, acting on superoxide radicals as acceptor;oxygen binding;superoxide dismutase activity;transition metal ion binding	amine metabolic process;anatomical structure development;behavior;biological regulation;biosynthetic process;cell development;cell differentiation;cellular amino acid metabolic process;cellular component assembly;cellular component organization;cellular homeostasis;cellular ion homeostasis;cellular ketone metabolic process;cellular metabolic process;cellular nitrogen compound metabolic process;ce…	cell part;intracellular non-membrane-bounded organelle;intracellular organelle;membrane;organelle	Huntington's disease;Peroxisome	3D-structure;Acetylation;Alternativesplicing;Completeproteome;Directproteinsequencing;Manganese;Metal-binding;Mitochondrion;Nitration;Oxidoreductase;Polymorphism;Referenceproteome;Transitpeptide		1.6e-87	75371000	3	0.687645	A0A0C4DFU2;P04179;A0A0C4DG56;F5GYZ5;F5H4R2;A0A0C4DFU1;F5H3C5;F5GXZ9;G5E9P6;G8JLJ2	A0A0C4DFU2;P04179;A0A0C4DG56;F5GYZ5;F5H4R2;A0A0C4DFU1;F5H3C5	Superoxide dismutase [Mn], mitochondrial	SOD2	>tr|A0A0C4DFU2|A0A0C4DFU2_HUMAN Superoxide dismutase OS=Homo sapiens GN=SOD2 PE=1 SV=1;>sp|P04179|SODM_HUMAN Superoxide dismutase [Mn], mitochondrial OS=Homo sapiens GN=SOD2 PE=1 SV=2;>tr|A0A0C4DG56|A0A0C4DG56_HUMAN Superoxide dismutase OS=Homo sapiens GN=
	anatomical structure morphogenesis;biological regulation;cell activation;cell morphogenesis;cell motility;cellular component morphogenesis;cellular component movement;cellular component organization;cellular membrane organization;cellular process;cytoskeleton organization;developmental process;endocytosis;establishment of localization;establishment or maintenance of cell polarity;exocytosis;locom…	cell part;cytoskeleton;intracellular non-membrane-bounded organelle;intracellular organelle;membrane;organelle;plasma membrane		3D-structure;Acetylation;Actin-binding;Alternativesplicing;Cellmembrane;Completeproteome;Directproteinsequencing;Membrane;Phosphoprotein;Polymorphism;Referenceproteome	Cofilin-actin-CAP1 complex	0	1194500000	17	0.68651	Q01518;Q5T0R1;Q5T0R2;Q5T0R3;Q5T0R4;Q5T0R5;Q5T0R6;Q5T0R7;Q5T0S3;Q5T0R8	Q01518	Adenylyl cyclase-associated protein 1	CAP1	>sp|Q01518|CAP1_HUMAN Adenylyl cyclase-associated protein 1 OS=Homo sapiens GN=CAP1 PE=1 SV=5
catalytic activity;enzyme activator activity;enzyme regulator activity;GTPase activator activity;GTPase regulator activity;lyase activity;nucleoside-triphosphatase regulator activity	biological regulation;biosynthetic process;cellular ketone metabolic process;cellular lipid metabolic process;cellular metabolic process;cellular process;lipid metabolic process;macromolecule metabolic process;macromolecule modification;metabolic process;organic acid metabolic process;phosphorus metabolic process;primary metabolic process;protein metabolic process;protein modification process;pro…	cell part;membrane		Coiledcoil;Completeproteome;Endoplasmicreticulum;Fattyacidbiosynthesis;Fattyacidmetabolism;Lipidbiosynthesis;Lipidmetabolism;Lyase;Membrane;Phosphoprotein;Polymorphism;Referenceproteome;Transmembrane;Transmembranehelix		1.63e-63	35697000	3	0.682629	Q9P035;H3BS72;H3BPZ1;H3BRL8;H3BMZ1	Q9P035;H3BS72;H3BPZ1	3-hydroxyacyl-CoA dehydratase 3	PTPLAD1	>sp|Q9P035|HACD3_HUMAN Very-long-chain (3R)-3-hydroxyacyl-CoA dehydratase 3 OS=Homo sapiens GN=HACD3 PE=1 SV=2;>tr|H3BS72|H3BS72_HUMAN Very-long-chain (3R)-3-hydroxyacyl-CoA dehydratase 3 OS=Homo sapiens GN=HACD3 PE=1 SV=1;>tr|H3BPZ1|H3BPZ1_HUMAN Very-long
acid-amino acid ligase activity;catalytic activity;ligase activity;ligase activity, forming carbon-nitrogen bonds	biological regulation;cell differentiation;cellular metabolic process;cellular process;developmental process;immune system process;macromolecule metabolic process;macromolecule modification;metabolic process;primary metabolic process;protein metabolic process;protein modification by small protein conjugation or removal;protein modification process;regulation of DNA metabolic process;response to s…	cell part;cytosol;intracellular membrane-bounded organelle;intracellular organelle;macromolecular complex;nucleus;organelle;protein complex;ubiquitin conjugating enzyme complex;ubiquitin ligase complex		3D-structure;Acetylation;Alternativesplicing;Completeproteome;Directproteinsequencing;Nucleus;Referenceproteome;Ublconjugationpathway	UBC13-UEV1a complex;Ubiquitin ligase complex (TRAF6, TAB2, MALT1, UEV1A, BCL10);Ubiquitin-protein ligase (UBE2N, UBE2V2/MMS2)	8.93e-26	308730000	6	0.6822	I3L0A0;Q13404;G3V2F7;A0A0A0MSL3;D6RG00;E5RIF1	I3L0A0;Q13404;G3V2F7;A0A0A0MSL3;D6RG00;E5RIF1	Ubiquitin-conjugating enzyme E2 variant 1	UBE2V1;TMEM189	>tr|I3L0A0|I3L0A0_HUMAN HCG2044781 OS=Homo sapiens GN=TMEM189-UBE2V1 PE=4 SV=1;>sp|Q13404|UB2V1_HUMAN Ubiquitin-conjugating enzyme E2 variant 1 OS=Homo sapiens GN=UBE2V1 PE=1 SV=2;>tr|G3V2F7|G3V2F7_HUMAN Ubiquitin-conjugating enzyme E2 variant 1 OS=Homo sa
	anatomical structure development;biological regulation;developmental process	cell part;intracellular membrane-bounded organelle;intracellular organelle;nucleus;organelle		3D-structure;Acetylation;Completeproteome;Directproteinsequencing;Phosphoprotein;Polymorphism;Referenceproteome		0	579050000	10	0.671771	P37802;X6RJP6;Q9UI15;C9J5W6	P37802;X6RJP6	Transgelin-2	TAGLN2	>sp|P37802|TAGL2_HUMAN Transgelin-2 OS=Homo sapiens GN=TAGLN2 PE=1 SV=3;>tr|X6RJP6|X6RJP6_HUMAN Transgelin-2 (Fragment) OS=Homo sapiens GN=TAGLN2 PE=1 SV=1
binding;catalytic activity;coenzyme binding;cofactor binding;diiodophenylpyruvate reductase activity;L-malate dehydrogenase activity;malate dehydrogenase activity;malic enzyme activity;NAD binding;nucleotide binding;oxidoreductase activity;oxidoreductase activity, acting on CH-OH group of donors;oxidoreductase activity, acting on the CH-OH group of donors, NAD or NADP as acceptor	alcohol metabolic process;biosynthetic process;carbohydrate metabolic process;catabolic process;cellular ketone metabolic process;cellular metabolic process;cellular nitrogen compound metabolic process;cellular process;cofactor metabolic process;heterocycle metabolic process;metabolic process;nitrogen compound metabolic process;nucleobase-containing compound metabolic process;nucleobase-containin…	cell part;centrosome;cytoplasm;cytosol;intracellular membrane-bounded organelle;intracellular non-membrane-bounded organelle;intracellular organelle;microtubule organizing center;mitochondrion;organelle	Carbon fixation in photosynthetic organisms;Citrate cycle (TCA cycle);Glyoxylate and dicarboxylate metabolism;Proximal tubule bicarbonate reclamation;Pyruvate metabolism	Acetylation;Alternativesplicing;Completeproteome;Cytoplasm;Directproteinsequencing;NAD;Oxidoreductase;Phosphoprotein;Referenceproteome;Tricarboxylicacidcycle;Ublconjugation		9.25e-222	733590000	10	0.670115	P40925;B9A041;B8ZZ51;C9JF79;C9JRL4;C9JLV6	P40925;B9A041;B8ZZ51	Malate dehydrogenase, cytoplasmic	MDH1	>sp|P40925|MDHC_HUMAN Malate dehydrogenase, cytoplasmic OS=Homo sapiens GN=MDH1 PE=1 SV=4;>tr|B9A041|B9A041_HUMAN Malate dehydrogenase, cytoplasmic OS=Homo sapiens GN=MDH1 PE=1 SV=1;>tr|B8ZZ51|B8ZZ51_HUMAN Malate dehydrogenase, cytoplasmic OS=Homo sapiens
binding;catalytic activity;cell surface binding;chemoattractant activity;cytokine activity;dopachrome isomerase activity;intramolecular oxidoreductase activity;intramolecular oxidoreductase activity, interconverting keto- and enol-groups;intramolecular oxidoreductase activity, transposing C=C bonds;isomerase activity;phenylpyruvate tautomerase activity;protein binding;receptor binding	aging;biological regulation;biosynthetic process;cell proliferation;cellular component assembly;cellular component organization;cellular ketone metabolic process;cellular lipid metabolic process;cellular metabolic process;cellular process;developmental process;immune system process;lipid metabolic process;macromolecular complex assembly;metabolic process;organic acid metabolic process;primary met…	cell part;cell surface;cytoplasm;extracellular region;extracellular space	Phenylalanine metabolism;Tyrosine metabolism	3D-structure;Acetylation;Completeproteome;Cytokine;Cytoplasm;Directproteinsequencing;Immunity;Inflammatoryresponse;Innateimmunity;Isomerase;Referenceproteome;Secreted		2.55e-29	310090000	3	0.667949	P14174	P14174	Macrophage migration inhibitory factor	MIF	>sp|P14174|MIF_HUMAN Macrophage migration inhibitory factor OS=Homo sapiens GN=MIF PE=1 SV=4
binding;carbon-oxygen lyase activity;catalytic activity;cation binding;DNA binding;hydro-lyase activity;ion binding;lyase activity;magnesium ion binding;metal ion binding;nucleic acid binding;nucleic acid binding transcription factor activity;phosphopyruvate hydratase activity;protein binding transcription factor activity;sequence-specific DNA binding transcription factor activity;transcription c…	alcohol metabolic process;biological regulation;biosynthetic process;carbohydrate metabolic process;catabolic process;cellular metabolic process;cellular nitrogen compound metabolic process;cellular process;generation of precursor metabolites and energy;macromolecule metabolic process;metabolic process;multi-organism process;nitrogen compound metabolic process;nucleobase-containing compound metab…	cell part;cytosol;extracellular organelle;intracellular membrane-bounded organelle;intracellular organelle;macromolecular complex;membrane;nucleus;organelle;plasma membrane;protein complex;vesicle	Glycolysis / Gluconeogenesis;Methane metabolism;RNA degradation	3D-structure;Acetylation;Alternativeinitiation;Cellmembrane;Completeproteome;Cytoplasm;Directproteinsequencing;DNA-binding;Glycolysis;Lyase;Magnesium;Membrane;Metal-binding;Nucleus;Phosphoprotein;Plasminogenactivation;Polymorphism;Referenceproteome;Repressor;Transcription;Transcriptionregulation;Ublconjugation		0	6996700000	20	0.664267	P06733;K7EM90	P06733	Alpha-enolase	ENO1	>sp|P06733|ENOA_HUMAN Alpha-enolase OS=Homo sapiens GN=ENO1 PE=1 SV=2
amine-lyase activity;arylesterase activity;carbon-nitrogen lyase activity;carboxylic ester hydrolase activity;catalytic activity;hydrolase activity;hydrolase activity, acting on ester bonds;lyase activity;strictosidine synthase activity	biosynthetic process;metabolic process	cell part;cell surface;membrane		Alternativesplicing;Completeproteome;Glycoprotein;Membrane;Polymorphism;Referenceproteome;Signal-anchor;Transmembrane;Transmembranehelix		1.65e-65	242300000	10	0.657142	Q9HDC9;H0Y512	Q9HDC9;H0Y512	Adipocyte plasma membrane-associated protein	APMAP;C20orf3	>sp|Q9HDC9|APMAP_HUMAN Adipocyte plasma membrane-associated protein OS=Homo sapiens GN=APMAP PE=1 SV=2;>tr|H0Y512|H0Y512_HUMAN Adipocyte plasma membrane-associated protein (Fragment) OS=Homo sapiens GN=APMAP PE=1 SV=1
binding;catalytic activity;endopeptidase activity;hydrolase activity;lipopolysaccharide binding;nucleic acid binding;peptidase activity;peptidase activity, acting on L-amino acid peptides;RNA binding;threonine-type endopeptidase activity;threonine-type peptidase activity	biological regulation;catabolic process;cell death;cellular metabolic process;cellular nitrogen compound metabolic process;cellular process;death;immune system process;macromolecule metabolic process;macromolecule modification;metabolic process;mRNA metabolic process;nitrogen compound metabolic process;nucleobase-containing compound metabolic process;primary metabolic process;protein metabolic pr…	cell part;centrosome;cytoplasm;cytosol;intracellular membrane-bounded organelle;intracellular non-membrane-bounded organelle;intracellular organelle;macromolecular complex;microtubule organizing center;nucleoplasm;nucleus;organelle;polysome;protein complex;ribonucleoprotein complex	Proteasome	Acetylation;Alternativesplicing;Completeproteome;Cytoplasm;Directproteinsequencing;Glycoprotein;Hydrolase;Immunity;Isopeptidebond;Nucleus;Phosphoprotein;Polymorphism;Protease;Proteasome;Referenceproteome;Threonineprotease;Ublconjugation	20S proteasome;26S proteasome;PA28-20S proteasome;PA28gamma-20S proteasome;PA700-20S-PA28 complex;Ubiquilin-proteasome complex	2.71e-73	272590000	9	0.649523	P25786;F5GX11;B4DEV8	P25786;F5GX11	Proteasome subunit alpha type-1	PSMA1	>sp|P25786|PSA1_HUMAN Proteasome subunit alpha type-1 OS=Homo sapiens GN=PSMA1 PE=1 SV=1;>tr|F5GX11|F5GX11_HUMAN Proteasome subunit alpha type-1 OS=Homo sapiens GN=PSMA1 PE=1 SV=1
binding;catalytic activity;cation binding;guanine phosphoribosyltransferase activity;hypoxanthine phosphoribosyltransferase activity;ion binding;magnesium ion binding;metal ion binding;nucleotide binding;transferase activity;transferase activity, transferring glycosyl groups;transferase activity, transferring pentosyl groups	alcohol metabolic process;amine metabolic process;anatomical structure development;anatomical structure morphogenesis;behavior;biological regulation;biosynthetic process;catabolic process;cell activation;cell death;cell development;cell differentiation;cell proliferation;cellular aromatic compound metabolic process;cellular component assembly;cellular component morphogenesis;cellular component or…	cell part;cytosol	Drug metabolism - other enzymes;Purine metabolism	3D-structure;Acetylation;Completeproteome;Cytoplasm;Directproteinsequencing;Diseasemutation;Glycosyltransferase;Gout;Magnesium;Metal-binding;Nucleotide-binding;Purinesalvage;Referenceproteome;Transferase		9.88e-72	108360000	6	0.648297	P00492	P00492	Hypoxanthine-guanine phosphoribosyltransferase	HPRT1	>sp|P00492|HPRT_HUMAN Hypoxanthine-guanine phosphoribosyltransferase OS=Homo sapiens GN=HPRT1 PE=1 SV=2
acid-amino acid ligase activity;binding;catalytic activity;cation binding;DNA binding;enzyme binding;ion binding;kinase activity;ligase activity;ligase activity, forming carbon-nitrogen bonds;metal ion binding;nucleic acid binding;nucleic acid binding transcription factor activity;phosphotransferase activity, alcohol group as acceptor;protein binding;protein binding transcription factor activity;…	anatomical structure morphogenesis;biological regulation;biosynthetic process;cell morphogenesis;cellular component assembly;cellular component morphogenesis;cellular component organization;cellular metabolic process;cellular nitrogen compound metabolic process;cellular process;developmental process;DNA metabolic process;DNA repair;macromolecular complex assembly;macromolecule metabolic process;m…	cell part;intracellular;nucleoplasm		3D-structure;Acetylation;Alternativesplicing;Completeproteome;Directproteinsequencing;Isopeptidebond;Ligase;Metal-binding;Nucleus;Phosphoprotein;Polymorphism;Referenceproteome;Repeat;Repressor;Transcription;Transcriptionregulation;Ublconjugation;Ublconjugationpathway;Zinc;Zinc-finger	Emerin complex 32;NCOR1 complex	0	451400000	19	0.645979	Q13263;M0R0K9;M0R2I3;M0R3C0;M0QZE6	Q13263	Transcription intermediary factor 1-beta	TRIM28	>sp|Q13263|TIF1B_HUMAN Transcription intermediary factor 1-beta OS=Homo sapiens GN=TRIM28 PE=1 SV=5
binding;catalytic activity;coenzyme binding;cofactor binding;NADP binding;nucleotide binding;oxidoreductase activity;oxidoreductase activity, acting on CH-OH group of donors;oxidoreductase activity, acting on the CH-OH group of donors, NAD or NADP as acceptor;phosphogluconate dehydrogenase (decarboxylating) activity	alcohol metabolic process;biosynthetic process;carbohydrate metabolic process;catabolic process;cellular ketone metabolic process;cellular metabolic process;cellular nitrogen compound metabolic process;cellular process;cofactor metabolic process;heterocycle metabolic process;metabolic process;nitrogen compound metabolic process;nucleobase-containing compound metabolic process;nucleobase-containin…	cell part;cytosol	Glutathione metabolism;Pentose phosphate pathway	3D-structure;Acetylation;Completeproteome;Cytoplasm;Gluconateutilization;NADP;Oxidoreductase;Pentoseshunt;Polymorphism;Referenceproteome		1.74e-116	383590000	12	0.633889	P52209;K7EM49;K7EPF6;K7EMN2	P52209;K7EM49;K7EPF6;K7EMN2	6-phosphogluconate dehydrogenase, decarboxylating	PGD	>sp|P52209|6PGD_HUMAN 6-phosphogluconate dehydrogenase, decarboxylating OS=Homo sapiens GN=PGD PE=1 SV=3;>tr|K7EM49|K7EM49_HUMAN 6-phosphogluconate dehydrogenase, decarboxylating (Fragment) OS=Homo sapiens GN=PGD PE=1 SV=1;>tr|K7EPF6|K7EPF6_HUMAN 6-phospho
adenyl nucleotide binding;adenyl ribonucleotide binding;ATP binding;ATPase activity;binding;catalytic activity;cell surface binding;DNA binding;DNA replication origin binding;hydrolase activity;hydrolase activity, acting on acid anhydrides;hydrolase activity, acting on acid anhydrides, in phosphorus-containing anhydrides;lipopolysaccharide binding;nucleic acid binding;nucleoside-triphosphatase ac…	biological regulation;cell activation;cell proliferation;cellular component assembly;cellular component organization;cellular macromolecular complex assembly;cellular metabolic process;cellular nitrogen compound metabolic process;cellular process;cytokine production;DNA metabolic process;DNA recombination;immune system process;interspecies interaction between organisms;macromolecular complex asse…	cell part;cell surface;cytoplasmic membrane-bounded vesicle;cytosol;endosome;extracellular space;intracellular membrane-bounded organelle;intracellular organelle;macromolecular complex;membrane;mitochondrion;organelle;protein complex;receptor complex;vesicle	ko05152;RNA degradation;Type I diabetes mellitus	Acetylation;ATP-binding;Chaperone;Completeproteome;Cytoplasm;Directproteinsequencing;Diseasemutation;Hereditaryspasticparaplegia;Host-virusinteraction;Leukodystrophy;Mitochondrion;Neurodegeneration;Nucleotide-binding;Phosphoprotein;Referenceproteome;Transitpeptide	17S U2 snRNP;Frataxin complex	0	1343400000	28	0.628968	P10809;E7ESH4;E7EXB4;C9JL25;C9JCQ4;C9JL19;C9J0S9	P10809	60 kDa heat shock protein, mitochondrial	HSPD1	>sp|P10809|CH60_HUMAN 60 kDa heat shock protein, mitochondrial OS=Homo sapiens GN=HSPD1 PE=1 SV=2
binding;catalytic activity;GDP binding;GTP binding;GTPase activity;guanyl nucleotide binding;guanyl ribonucleotide binding;hydrolase activity;hydrolase activity, acting on acid anhydrides;hydrolase activity, acting on acid anhydrides, in phosphorus-containing anhydrides;nucleoside-triphosphatase activity;nucleotide binding;purine nucleotide binding;purine ribonucleoside triphosphate binding;purin…	biological regulation;cellular process;establishment of localization;Golgi vesicle transport;protein transport;regulation of transport;response to stimulus;signal transduction;transport;vesicle-mediated transport	cell part;cytoplasmic membrane-bounded vesicle;intracellular membrane-bounded organelle;intracellular organelle;membrane;organelle;plasma membrane;vesicle		3D-structure;Alternativesplicing;Cellmembrane;Completeproteome;Endoplasmicreticulum;ER-Golgitransport;Golgiapparatus;GTP-binding;Lipoprotein;Membrane;Nucleotide-binding;Polymorphism;Prenylation;Proteintransport;Referenceproteome;Transport		1.59e-141	134990000	8	0.628677	P61019;E9PKL7;Q8WUD1;Q5HYI5;H0YD31;E9PE37;H7C125;Q6PIK3;H0YDL5	P61019;E9PKL7;Q8WUD1;Q5HYI5	Ras-related protein Rab-2A;Ras-related protein Rab-2B	RAB2A;RAB2B;DKFZp313C1541	>sp|P61019|RAB2A_HUMAN Ras-related protein Rab-2A OS=Homo sapiens GN=RAB2A PE=1 SV=1;>tr|E9PKL7|E9PKL7_HUMAN Ras-related protein Rab-2A OS=Homo sapiens GN=RAB2A PE=1 SV=1;>sp|Q8WUD1|RAB2B_HUMAN Ras-related protein Rab-2B OS=Homo sapiens GN=RAB2B PE=1 SV=1;
binding;calcium ion binding;cation binding;ion binding;metal ion binding;nucleic acid binding;RNA binding	biological regulation;carbohydrate metabolic process;cellular component assembly;cellular component organization;cellular metabolic process;cellular process;immune system process;macromolecular complex assembly;macromolecule metabolic process;macromolecule modification;metabolic process;oligosaccharide metabolic process;peptidyl-amino acid modification;primary metabolic process;protein complex as…	cell part	Protein processing in endoplasmic reticulum	Alternativesplicing;Calcium;Completeproteome;Directproteinsequencing;Endoplasmicreticulum;Glycoprotein;Metal-binding;Phosphoprotein;Polymorphism;Referenceproteome;Repeat;Signal	Glucosidase 2	6.53e-214	1128500000	16	0.624825	K7ELL7;P14314;K7EPW7;K7EJ70;K7EKX1;A0A0C4DGP4;K7EIP3	K7ELL7;P14314	Glucosidase 2 subunit beta	PRKCSH	>tr|K7ELL7|K7ELL7_HUMAN Glucosidase 2 subunit beta OS=Homo sapiens GN=PRKCSH PE=1 SV=1;>sp|P14314|GLU2B_HUMAN Glucosidase 2 subunit beta OS=Homo sapiens GN=PRKCSH PE=1 SV=2
alcohol dehydrogenase (NADP+) activity;alditol:NADP+ 1-oxidoreductase activity;aldo-keto reductase (NADP) activity;catalytic activity;electron carrier activity;glyceraldehyde oxidoreductase activity;oxidoreductase activity;oxidoreductase activity, acting on CH-OH group of donors;oxidoreductase activity, acting on the aldehyde or oxo group of donors;oxidoreductase activity, acting on the CH-OH gro…	biological regulation;biosynthetic process;carbohydrate metabolic process;cellular metabolic process;cellular process;hormone metabolic process;lipid metabolic process;metabolic process;primary metabolic process;response to stimulus;response to stress;small molecule metabolic process	cell part;cytoplasm;cytosol;extracellular space;intracellular membrane-bounded organelle;intracellular organelle;nucleus;organelle	Fructose and mannose metabolism;Galactose metabolism;Glycerolipid metabolism;Pentose and glucuronate interconversions;Pyruvate metabolism	3D-structure;Acetylation;Completeproteome;Cytoplasm;Directproteinsequencing;NADP;Oxidoreductase;Polymorphism;Referenceproteome		1.1e-123	184170000	6	0.622639	P15121;E9PCX2;E9PEF9	P15121;E9PCX2	Aldose reductase	AKR1B1	>sp|P15121|ALDR_HUMAN Aldose reductase OS=Homo sapiens GN=AKR1B1 PE=1 SV=3;>tr|E9PCX2|E9PCX2_HUMAN Aldose reductase OS=Homo sapiens GN=AKR1B1 PE=1 SV=1
	aging;biological regulation;cell differentiation;cellular process;developmental process;regulation of DNA metabolic process;response to chemical stimulus;response to endogenous stimulus;response to stimulus	cell body;cell part;cell projection;macromolecular complex;neuron projection;protein complex	Wnt signaling pathway	3D-structure;Acetylation;Alternativesplicing;Completeproteome;Cytoplasm;Directproteinsequencing;Nucleus;Phosphoprotein;Referenceproteome;Ublconjugationpathway	Ubiquitin E3 ligase (SIAH1, SIP, SKP1A, TBL1X)	2.03e-85	342290000	9	0.602736	Q9HB71	Q9HB71	Calcyclin-binding protein	CACYBP	>sp|Q9HB71|CYBP_HUMAN Calcyclin-binding protein OS=Homo sapiens GN=CACYBP PE=1 SV=2
structural molecule activity	anatomical structure development;biological regulation;cell development;cellular component disassembly;cellular component organization;cellular localization;cellular membrane organization;cellular metabolic process;cellular process;cytoskeleton organization;developmental process;establishment of localization;establishment or maintenance of cell polarity;localization;macromolecule metabolic proces…	cell part;cytosol;macromolecular complex;nuclear envelope;nucleoplasm;protein complex	Arrhythmogenic right ventricular cardiomyopathy (ARVC);Dilated cardiomyopathy;Hypertrophic cardiomyopathy (HCM)	3D-structure;Acetylation;Alternativesplicing;Cardiomyopathy;Charcot-Marie-Toothdisease;Coiledcoil;Completeproteome;Congenitalmusculardystrophy;Directproteinsequencing;Diseasemutation;Emery-Dreifussmusculardystrophy;Intermediatefilament;Isopeptidebond;Limb-girdlemusculardystrophy;Lipoprotein;Methylation;Neuropathy;Nucleus;Phosphoprotein;Prenylation;Referenceproteome;Ublconjugation	CTCF-nucleophosmin-PARP-HIS-KPNA-LMNA-TOP complex;Emerin architectural complex;Emerin complex 24	0	529940000	20	0.600944	P02545;A0A0C4DGC5	P02545	Prelamin-A/C;Lamin-A/C	LMNA	>sp|P02545|LMNA_HUMAN Prelamin-A/C OS=Homo sapiens GN=LMNA PE=1 SV=1
binding;DNA binding;nucleic acid binding;nucleotide binding;RNA binding	biological regulation;biosynthetic process;cellular metabolic process;cellular nitrogen compound metabolic process;cellular process;DNA metabolic process;DNA recombination;DNA repair;macromolecule metabolic process;metabolic process;mRNA metabolic process;mRNA processing;nitrogen compound metabolic process;nucleobase-containing compound metabolic process;primary metabolic process;response to DNA …	cell part;cytoplasm		Acetylation;Activator;Alternativesplicing;Chromosomalrearrangement;Completeproteome;Cytoplasm;Directproteinsequencing;DNA-binding;DNAdamage;DNArecombination;DNArepair;Methylation;mRNAprocessing;mRNAsplicing;Nucleus;Phosphoprotein;Referenceproteome;Repeat;Repressor;RNA-binding;Transcription;Transcriptionregulation	CDC5L complex;CF IIAm complex (Cleavage factor IIAm complex);p54(nrb)-PSF-matrin3 complex;PSF-p54(nrb) complex;snRNP-free U1A (SF-A) complex;SNW1 complex;TOP1-PSF-P54 complex	4.82e-108	266030000	11	0.578876	P23246;H0Y9K7	P23246	Splicing factor, proline- and glutamine-rich	SFPQ	>sp|P23246|SFPQ_HUMAN Splicing factor, proline- and glutamine-rich OS=Homo sapiens GN=SFPQ PE=1 SV=2
adenyl nucleotide binding;adenyl ribonucleotide binding;alanine-tRNA ligase activity;amine binding;amino acid binding;aminoacyl-tRNA editing activity;aminoacyl-tRNA ligase activity;ATP binding;binding;carboxylic acid binding;carboxylic ester hydrolase activity;catalytic activity;cation binding;hydrolase activity;hydrolase activity, acting on ester bonds;ion binding;ligase activity;ligase activity…	amine metabolic process;anatomical structure development;biological regulation;cellular amino acid metabolic process;cellular ketone metabolic process;cellular metabolic process;cellular nitrogen compound metabolic process;cellular process;developmental process;macromolecule metabolic process;macromolecule modification;metabolic process;molting cycle;multicellular organismal process;neurological …	cell part;cytoplasm;cytosol	Aminoacyl-tRNA biosynthesis	Acetylation;Aminoacyl-tRNAsynthetase;ATP-binding;Charcot-Marie-Toothdisease;Completeproteome;Cytoplasm;Directproteinsequencing;Diseasemutation;Ligase;Metal-binding;Neuropathy;Nucleotide-binding;Phosphoprotein;Polymorphism;Proteinbiosynthesis;Referenceproteome;RNA-binding;tRNA-binding;Ublconjugation;Zinc		0	325230000	22	0.575106	P49588;H3BPK7	P49588	Alanine--tRNA ligase, cytoplasmic	AARS	>sp|P49588|SYAC_HUMAN Alanine--tRNA ligase, cytoplasmic OS=Homo sapiens GN=AARS PE=1 SV=2
	biological regulation;cellular process;regulation of cell cycle;response to DNA damage stimulus;response to stimulus;response to stress	cell part;cytoplasm		Acetylation;Alternativesplicing;Completeproteome;Cytoplasm;Referenceproteome		2.09e-22	38998000	6	0.574918	O75663	O75663	TIP41-like protein	TIPRL	>sp|O75663|TIPRL_HUMAN TIP41-like protein OS=Homo sapiens GN=TIPRL PE=1 SV=2
binding;nucleic acid binding;RNA binding;RNA cap binding;translation factor activity, nucleic acid binding;translation initiation factor activity	anatomical structure development;biological regulation;catabolic process;cellular metabolic process;cellular nitrogen compound metabolic process;cellular process;developmental process;establishment of localization;interspecies interaction between organisms;macromolecule metabolic process;metabolic process;mRNA metabolic process;mRNA processing;multi-organism process;nitrogen compound metabolic pr…	cell part;cytoplasm;cytosol;intracellular non-membrane-bounded organelle;intracellular organelle;macromolecular complex;organelle;protein complex;ribonucleoprotein complex;RNAi effector complex	Insulin signaling pathway;mTOR signaling pathway;RNA transport	3D-structure;Alternativesplicing;Completeproteome;Cytoplasm;Directproteinsequencing;Host-virusinteraction;Initiationfactor;Phosphoprotein;Polymorphism;Proteinbiosynthesis;Referenceproteome;RNA-binding;Translationregulation	MNK1-eIF4F complex	1.66e-16	78048000	5	0.568333	P06730;D6RBW1;H0Y8J7;A6NMX2;H0Y8X3;D6RHE2;D6RFJ3	P06730;D6RBW1	Eukaryotic translation initiation factor 4E	EIF4E	>sp|P06730|IF4E_HUMAN Eukaryotic translation initiation factor 4E OS=Homo sapiens GN=EIF4E PE=1 SV=2;>tr|D6RBW1|D6RBW1_HUMAN Eukaryotic translation initiation factor 4E OS=Homo sapiens GN=EIF4E PE=1 SV=1
adenyl nucleotide binding;adenyl ribonucleotide binding;ATP binding;ATPase activity;binding;binding, bridging;catalytic activity;hydrolase activity;hydrolase activity, acting on acid anhydrides;hydrolase activity, acting on acid anhydrides, in phosphorus-containing anhydrides;nucleoside-triphosphatase activity;nucleotide binding;protein binding;protein binding, bridging;purine nucleotide binding;…	biological regulation;catabolic process;cell death;cellular metabolic process;cellular nitrogen compound metabolic process;cellular process;death;immune system process;macromolecule metabolic process;macromolecule modification;metabolic process;mRNA metabolic process;nitrogen compound metabolic process;nucleobase-containing compound metabolic process;primary metabolic process;protein metabolic pr…	cell part;cytoplasm;cytosol;intracellular membrane-bounded organelle;intracellular organelle;macromolecular complex;membrane;nucleoplasm;nucleus;organelle;plasma membrane;protein complex	Proteasome	Acetylation;ATP-binding;Completeproteome;Cytoplasm;Directproteinsequencing;Nucleotide-binding;Nucleus;Proteasome;Referenceproteome	26S proteasome;PA700 complex;PA700-20S-PA28 complex	6.46e-109	203070000	10	0.567176	A0A087X2I1;P62333;H0YJC0;H0YJS8;H0YJT1;H0YJE9;H0YJX2	A0A087X2I1;P62333;H0YJC0	26S protease regulatory subunit 10B	PSMC6	>tr|A0A087X2I1|A0A087X2I1_HUMAN 26S protease regulatory subunit 10B OS=Homo sapiens GN=PSMC6 PE=1 SV=1;>sp|P62333|PRS10_HUMAN 26S protease regulatory subunit 10B OS=Homo sapiens GN=PSMC6 PE=1 SV=1;>tr|H0YJC0|H0YJC0_HUMAN 26S protease regulatory subunit 10B
adenyl nucleotide binding;adenyl ribonucleotide binding;ATP binding;binding;nucleotide binding;purine nucleotide binding;purine ribonucleoside triphosphate binding;purine ribonucleotide binding;ribonucleotide binding;structural constituent of cytoskeleton;structural molecule activity	cell junction organization;cellular component assembly;cellular component movement;cellular component organization;cellular membrane organization;cellular process;cytoskeleton organization;immune system process;locomotion;membrane organization;organelle organization;response to chemical stimulus;response to external stimulus;response to stimulus;response to stress	cell part;cytoplasm;cytoskeleton;cytosol;extracellular organelle;intracellular non-membrane-bounded organelle;intracellular organelle;macromolecular complex;organelle;protein complex;vesicle	Adherens junction;Arrhythmogenic right ventricular cardiomyopathy (ARVC);Bacterial invasion of epithelial cells;Dilated cardiomyopathy;Focal adhesion;Hypertrophic cardiomyopathy (HCM);Leukocyte transendothelial migration;Pathogenic Escherichia coli infection;Phagosome;Phototransduction - fly;Regulation of actin cytoskeleton;Shigellosis;Tight junction;Vibrio cholerae infection;Viral myocarditis	Acetylation;ATP-binding;Completeproteome;Cytoplasm;Cytoskeleton;Deafness;Directproteinsequencing;Diseasemutation;Mentalretardation;Methylation;Non-syndromicdeafness;Nucleotide-binding;Oxidation;Phosphoprotein;Polymorphism;Referenceproteome	Profilin 1 complex	0	6231200000	21	0.559759	P63261;I3L4N8;I3L1U9;I3L3I0;I3L3R2;J3KT65;K7EM38	P63261;I3L4N8;I3L1U9;I3L3I0	Actin, cytoplasmic 2;Actin, cytoplasmic 2, N-terminally processed	ACTG1	>sp|P63261|ACTG_HUMAN Actin, cytoplasmic 2 OS=Homo sapiens GN=ACTG1 PE=1 SV=1;>tr|I3L4N8|I3L4N8_HUMAN Actin, cytoplasmic 2 (Fragment) OS=Homo sapiens GN=ACTG1 PE=1 SV=5;>tr|I3L1U9|I3L1U9_HUMAN Actin, cytoplasmic 2 (Fragment) OS=Homo sapiens GN=ACTG1 PE=1 S
molecular transducer activity;signal transducer activity;structural molecule activity	anatomical structure morphogenesis;biological regulation;cellular component organization;cellular membrane organization;cellular metabolic process;cellular process;developmental process;endocytosis;establishment of localization;Golgi vesicle transport;immune system process;ion transport;macromolecule metabolic process;membrane invagination;membrane organization;metabolic process;mitosis;nuclear d…	cell part;cytoplasmic membrane-bounded vesicle;cytosol;extracellular organelle;intracellular membrane-bounded organelle;intracellular non-membrane-bounded organelle;intracellular organelle;macromolecular complex;membrane;mitochondrion;organelle;protein complex;vesicle	Bacterial invasion of epithelial cells;Endocrine and other factor-regulated calcium reabsorption;Endocytosis;Huntington's disease;Lysosome	3D-structure;Acetylation;Alternativesplicing;Coatedpit;Completeproteome;Cytoplasmicvesicle;Directproteinsequencing;Membrane;Phosphoprotein;Polymorphism;Referenceproteome;Repeat	Profilin 1 complex	0	1503100000	54	0.553337	A0A087WVQ6;Q00610;J3KS13;P53675;A0A087WX41;K7EJJ5;J3KSQ2;J3QL20;F5H5N6;J3KRF5	A0A087WVQ6;Q00610	Clathrin heavy chain 1	CLTC	>tr|A0A087WVQ6|A0A087WVQ6_HUMAN Clathrin heavy chain OS=Homo sapiens GN=CLTC PE=1 SV=1;>sp|Q00610|CLH1_HUMAN Clathrin heavy chain 1 OS=Homo sapiens GN=CLTC PE=1 SV=5
	anatomical structure development;biological regulation;cell motility;cellular component movement;cellular component organization;cellular membrane organization;cellular process;developmental process;establishment of localization;interspecies interaction between organisms;locomotion;membrane organization;multi-organism process;protein targeting;protein transport;regulation of protein modification …	cell part;cytoplasmic membrane-bounded vesicle;cytosol;intracellular membrane-bounded organelle;intracellular organelle;macromolecular complex;membrane;mitochondrion;organelle;protein complex;vesicle	Cell cycle;Neurotrophin signaling pathway;Oocyte meiosis	3D-structure;Acetylation;Alternativesplicing;Completeproteome;Cytoplasm;Directproteinsequencing;Host-virusinteraction;Phosphoprotein;Referenceproteome	BRAF-MAP2K1-MAP2K2-YWHAE complex;BRAF-RAF1-14-3-3 complex;Emerin complex 25;Emerin complex 52;HSF1-YWHAE complex;Kinase maturation complex 1;MAP2K1-BRAF-RAF1-YWHAE-KSR1 complex;RAF1-MAP2K1-YWHAE complex	0	3198700000	14	0.537803	P62258;K7EM20;I3L3T1;B4DJF2;K7EIT4;I3L0W5	P62258	14-3-3 protein epsilon	YWHAE	>sp|P62258|1433E_HUMAN 14-3-3 protein epsilon OS=Homo sapiens GN=YWHAE PE=1 SV=1
binding;nucleic acid binding	cellular metabolic process;cellular nitrogen compound metabolic process;cellular process;interspecies interaction between organisms;macromolecule metabolic process;metabolic process;mRNA metabolic process;mRNA processing;multi-organism process;nitrogen compound metabolic process;nucleobase-containing compound metabolic process;primary metabolic process;RNA metabolic process;RNA processing;RNA spl…	cell part;intracellular membrane-bounded organelle;intracellular organelle;macromolecular complex;nucleoplasm;nucleus;organelle;ribonucleoprotein complex;spliceosomal complex	Spliceosome	3D-structure;Acetylation;Coiledcoil;Completeproteome;Directproteinsequencing;Host-virusinteraction;mRNAprocessing;mRNAsplicing;Nucleus;Phosphoprotein;Referenceproteome;Spliceosome	17S U2 snRNP;18S U11/U12 snRNP;C complex spliceosome;CDC5L complex;SF3b complex;Spliceosome	6.07e-20	91651000	5	0.505158	Q13435;E9PPJ0;A0A087WZZ5;H0YCG1;E9PJ04;E9PJT3;H0YEX5;E9PIL8	Q13435;E9PPJ0;A0A087WZZ5;H0YCG1;E9PJ04;E9PJT3	Splicing factor 3B subunit 2	SF3B2	>sp|Q13435|SF3B2_HUMAN Splicing factor 3B subunit 2 OS=Homo sapiens GN=SF3B2 PE=1 SV=2;>tr|E9PPJ0|E9PPJ0_HUMAN Splicing factor 3B subunit 2 OS=Homo sapiens GN=SF3B2 PE=1 SV=1;>tr|A0A087WZZ5|A0A087WZZ5_HUMAN Splicing factor 3B subunit 2 OS=Homo sapiens GN=S
binding;histone pre-mRNA DCP binding;nucleic acid binding;RNA binding	biosynthetic process;cellular component assembly;cellular component organization;cellular macromolecular complex assembly;cellular metabolic process;cellular nitrogen compound metabolic process;cellular process;macromolecular complex assembly;macromolecule metabolic process;metabolic process;mRNA metabolic process;mRNA processing;nitrogen compound metabolic process;nucleobase-containing compound …	cell part;cytosol;macromolecular complex;nucleoplasm;ribonucleoprotein complex;small nuclear ribonucleoprotein complex;spliceosomal complex	Spliceosome;Systemic lupus erythematosus	3D-structure;Completeproteome;Directproteinsequencing;Methylation;mRNAprocessing;mRNAsplicing;Nucleus;Referenceproteome;Repeat;Ribonucleoprotein;RNA-binding;Spliceosome	12S U11 snRNP;17S U2 snRNP;18S U11/U12 snRNP;20S methylosome and RG-containing Sm protein complex;20S methylosome-SmD complex;6S methyltransferase and RG-containing Sm proteins complex;6S methyltransferase complex;C complex spliceosome;CDC5L complex;SMN complex;SMN complex, U7 snRNA specific;SMN containing complex;SMN1-SIP1-SNRP complex;Spliceosome	1.7e-101	162540000	4	0.500868	P62318;H3BT13	P62318;H3BT13	Small nuclear ribonucleoprotein Sm D3	SNRPD3	>sp|P62318|SMD3_HUMAN Small nuclear ribonucleoprotein Sm D3 OS=Homo sapiens GN=SNRPD3 PE=1 SV=1;>tr|H3BT13|H3BT13_HUMAN Small nuclear ribonucleoprotein Sm D3 OS=Homo sapiens GN=SNRPD3 PE=1 SV=1
binding;binding, bridging;molecular transducer activity;protein binding;protein binding, bridging;SH3/SH2 adaptor activity;signal transducer activity;signaling adaptor activity	anatomical structure development;anatomical structure morphogenesis;biological regulation;cellular metabolic process;cellular process;developmental process;macromolecule metabolic process;macromolecule modification;metabolic process;phosphorus metabolic process;primary metabolic process;protein metabolic process;protein modification process;protein phosphorylation;regulation of protein modificati…	cell part;cytosol;endosome;intracellular membrane-bounded organelle;intracellular organelle;organelle	Bacterial invasion of epithelial cells;Chemokine signaling pathway;Chronic myeloid leukemia;ErbB signaling pathway;Fc gamma R-mediated phagocytosis;Focal adhesion;Insulin signaling pathway;MAPK signaling pathway;Neurotrophin signaling pathway;Pathways in cancer;Regulation of actin cytoskeleton;Renal cell carcinoma;Shigellosis	3D-structure;Completeproteome;Phosphoprotein;Referenceproteome;Repeat;SH2domain;SH3domain	CRKL-PDGFRA-CRK-RAPGEF1 complex;CRKL-WIPF1-WAS complex;ZAP70-CRKL-WIPF1-WAS complex	2.31e-43	87901000	7	0.496982	P46109	P46109	Crk-like protein	CRKL	>sp|P46109|CRKL_HUMAN Crk-like protein OS=Homo sapiens GN=CRKL PE=1 SV=1
binding;calcium ion binding;calcium-dependent phospholipid binding;cation binding;cell surface binding;enzyme inhibitor activity;enzyme regulator activity;eukaryotic cell surface binding;ion binding;lipase inhibitor activity;lipid binding;metal ion binding;phospholipase inhibitor activity;phospholipid binding	biological regulation;cellular process;coagulation;multicellular organismal process;regulation of body fluid levels;response to chemical stimulus;response to stimulus;signal transduction	cell part;cytoplasm;extracellular organelle;organelle;vesicle		3D-structure;Acetylation;Annexin;Bloodcoagulation;Calcium;Calcium/phospholipid-binding;Completeproteome;Directproteinsequencing;Hemostasis;Referenceproteome;Repeat		5.67e-299	2261600000	15	0.49241	P08758;D6RBL5;D6RBE9;E9PHT9;D6RCN3	P08758;D6RBL5;D6RBE9	Annexin A5;Annexin	ANXA5	>sp|P08758|ANXA5_HUMAN Annexin A5 OS=Homo sapiens GN=ANXA5 PE=1 SV=2;>tr|D6RBL5|D6RBL5_HUMAN Annexin OS=Homo sapiens GN=ANXA5 PE=1 SV=1;>tr|D6RBE9|D6RBE9_HUMAN Annexin OS=Homo sapiens GN=ANXA5 PE=1 SV=1
acetylgalactosaminyltransferase activity;binding;catalytic activity;cation binding;ion binding;manganese ion binding;metal ion binding;polypeptide N-acetylgalactosaminyltransferase activity;transferase activity;transferase activity, transferring glycosyl groups;transferase activity, transferring hexosyl groups;transition metal ion binding;UDP-glycosyltransferase activity	biosynthetic process;carbohydrate metabolic process;cellular metabolic process;cellular process;macromolecule metabolic process;macromolecule modification;metabolic process;peptidyl-amino acid modification;primary metabolic process;protein glycosylation;protein metabolic process;protein modification process	cell part;extracellular region;membrane	Mucin type O-Glycan biosynthesis	3D-structure;Calcium;Completeproteome;Directproteinsequencing;Disulfidebond;Glycosyltransferase;Golgiapparatus;Lectin;Manganese;Membrane;Polymorphism;Referenceproteome;Secreted;Signal-anchor;Transferase;Transmembrane;Transmembranehelix		1.71e-22	8154300	3	0.487254	Q10471	Q10471	Polypeptide N-acetylgalactosaminyltransferase 2;Polypeptide N-acetylgalactosaminyltransferase 2 soluble form	GALNT2	>sp|Q10471|GALT2_HUMAN Polypeptide N-acetylgalactosaminyltransferase 2 OS=Homo sapiens GN=GALNT2 PE=1 SV=1
binding;catalytic activity;dinitrosyl-iron complex binding;enzyme binding;enzyme regulator activity;glutathione transferase activity;JUN kinase binding;kinase binding;kinase regulator activity;nitric oxide binding;protein binding;protein kinase binding;S-nitrosoglutathione binding;transferase activity;transferase activity, transferring alkyl or aryl (other than methyl) groups	amine metabolic process;anatomical structure development;biological regulation;cell proliferation;cellular amino acid metabolic process;cellular ketone metabolic process;cellular metabolic process;cellular nitrogen compound metabolic process;cellular process;developmental process;localization;metabolic process;nitrogen compound metabolic process;organic acid metabolic process;peptide metabolic pr…	cell part;cytosol;intracellular membrane-bounded organelle;intracellular organelle;macromolecular complex;mitochondrion;nucleus;organelle;protein complex	Drug metabolism - cytochrome P450;Glutathione metabolism;Metabolism of xenobiotics by cytochrome P450	3D-structure;Acetylation;Completeproteome;Cytoplasm;Directproteinsequencing;Mitochondrion;Nucleus;Phosphoprotein;Polymorphism;Referenceproteome;Transferase		0	229160000	10	0.486306	P09211;A8MX94;A0A087X2E9;A0A087X243	P09211;A8MX94	Glutathione S-transferase P	GSTP1	>sp|P09211|GSTP1_HUMAN Glutathione S-transferase P OS=Homo sapiens GN=GSTP1 PE=1 SV=2;>tr|A8MX94|A8MX94_HUMAN Glutathione S-transferase P OS=Homo sapiens GN=GSTP1 PE=1 SV=1
carbon-carbon lyase activity;carboxy-lyase activity;catalytic activity;D-dopachrome decarboxylase activity;dopachrome isomerase activity;intramolecular oxidoreductase activity;intramolecular oxidoreductase activity, transposing C=C bonds;isomerase activity;lyase activity	biosynthetic process;cellular metabolic process;cellular process;metabolic process;pigment metabolic process;secondary metabolic process	cell part;cytoplasm		3D-structure;Acetylation;Completeproteome;Cytoplasm;Directproteinsequencing;Lyase;Melaninbiosynthesis;Referenceproteome		1.99e-48	94813000	5	0.486274	J3KQ18;P30046;B5MC82;A6NHG4;H7C342	J3KQ18;P30046;B5MC82;A6NHG4	D-dopachrome decarboxylase;D-dopachrome decarboxylase-like protein	DDT;DDTL	>tr|J3KQ18|J3KQ18_HUMAN D-dopachrome decarboxylase OS=Homo sapiens GN=DDT PE=1 SV=1;>sp|P30046|DOPD_HUMAN D-dopachrome decarboxylase OS=Homo sapiens GN=DDT PE=1 SV=3;>tr|B5MC82|B5MC82_HUMAN D-dopachrome decarboxylase OS=Homo sapiens GN=DDT PE=4 SV=2;>sp|A6
	biological adhesion;cell adhesion;cellular process;response to stimulus;response to stress	cell part;cell projection;cilium;macromolecular complex;protein complex		3D-structure;Completeproteome;Referenceproteome;Stressresponse		5.58e-76	50728000	3	0.480214	Q9Y547;X6R7Y7;A6NIR2	Q9Y547;X6R7Y7;A6NIR2	Heat shock protein beta-11	HSPB11	>sp|Q9Y547|IFT25_HUMAN Intraflagellar transport protein 25 homolog OS=Homo sapiens GN=HSPB11 PE=1 SV=1;>tr|X6R7Y7|X6R7Y7_HUMAN Intraflagellar transport protein 25 homolog OS=Homo sapiens GN=HSPB11 PE=1 SV=1;>tr|A6NIR2|A6NIR2_HUMAN Chromosome 1 open reading
adenyl nucleotide binding;adenyl ribonucleotide binding;ATP binding;ATPase activity;ATPase activity, coupled;ATP-dependent helicase activity;ATP-dependent protein binding;ATP-dependent RNA helicase activity;binding;catalytic activity;helicase activity;hydrolase activity;hydrolase activity, acting on acid anhydrides;hydrolase activity, acting on acid anhydrides, in phosphorus-containing anhydrides…	cellular component assembly;cellular component organization;cellular macromolecular complex assembly;cellular metabolic process;cellular nitrogen compound metabolic process;cellular process;establishment of localization;interspecies interaction between organisms;macromolecular complex assembly;macromolecule metabolic process;metabolic process;multi-organism process;nitrogen compound metabolic pro…	cell part;cytoplasm;macromolecular complex;protein complex;ribonucleoprotein complex;spliceosomal complex;transcription export complex	mRNA surveillance pathway;RNA transport;Spliceosome	3D-structure;Acetylation;Alternativesplicing;ATP-binding;Completeproteome;Cytoplasm;Helicase;Hydrolase;mRNAprocessing;mRNAsplicing;mRNAtransport;Nucleotide-binding;Nucleus;Phosphoprotein;Referenceproteome;RNA-binding;Spliceosome;Transport	Exon junction complex;Spliceosome;TREX complex	1.62e-87	147500000	12	0.463705	Q13838;Q5STU3;F6WLT2;F6TRA5;A0A0A0MT12;F6S4E6;F6R6M7;F6QYI9;K7EPJ3;H0Y400;F6SXL5;F6S2B7;F6U6E2;F6UJC5;H0YCC6;A0A0D9SEM9	Q13838;Q5STU3;F6WLT2;F6TRA5;A0A0A0MT12;F6S4E6	Spliceosome RNA helicase DDX39B	DDX39B;BAT1	>sp|Q13838|DX39B_HUMAN Spliceosome RNA helicase DDX39B OS=Homo sapiens GN=DDX39B PE=1 SV=1;>tr|Q5STU3|Q5STU3_HUMAN Spliceosome RNA helicase DDX39B OS=Homo sapiens GN=DDX39B PE=1 SV=2;>tr|F6WLT2|F6WLT2_HUMAN Spliceosome RNA helicase DDX39B (Fragment) OS=Hom
binding;binding, bridging;calcium ion binding;calcium-dependent phospholipid binding;cation binding;enzyme inhibitor activity;enzyme regulator activity;ion binding;lipase inhibitor activity;lipid binding;metal ion binding;phospholipase A2 inhibitor activity;phospholipase inhibitor activity;phospholipid binding;protein binding;protein binding, bridging;receptor binding;structural molecule activity	anatomical structure development;biological regulation;cell activation;cell cycle;cell differentiation;cellular component movement;cellular metabolic process;cellular process;developmental process;establishment of localization;homeostatic process;hormone transport;immune system process;lipid transport;macromolecule metabolic process;macromolecule modification;metabolic process;organic acid transp…	cell part;cell projection;cilium;cytoplasm;cytoskeleton;extracellular organelle;extracellular space;intracellular membrane-bounded organelle;intracellular non-membrane-bounded organelle;intracellular organelle;macromolecular complex;membrane;nucleus;organelle;plasma membrane;protein complex;vesicle		3D-structure;Acetylation;Annexin;Calcium;Calcium/phospholipid-binding;Cellmembrane;Cellprojection;Cilium;Completeproteome;Cytoplasm;Directproteinsequencing;Isopeptidebond;Membrane;Nucleus;PhospholipaseA2inhibitor;Phosphoprotein;Referenceproteome;Repeat		0	3923200000	20	0.459911	P04083;Q5T3N1;Q5T3N0	P04083;Q5T3N1	Annexin A1;Annexin	ANXA1	>sp|P04083|ANXA1_HUMAN Annexin A1 OS=Homo sapiens GN=ANXA1 PE=1 SV=2;>tr|Q5T3N1|Q5T3N1_HUMAN Annexin (Fragment) OS=Homo sapiens GN=ANXA1 PE=1 SV=1
	biological regulation;biosynthetic process;cellular component assembly;cellular component organization;cellular macromolecular complex assembly;cellular metabolic process;cellular nitrogen compound metabolic process;cellular process;chromatin organization;chromosome organization;DNA metabolic process;DNA replication;macromolecular complex assembly;macromolecule metabolic process;metabolic process…	cell part;cytoplasmic membrane-bounded vesicle;intracellular membrane-bounded organelle;intracellular organelle;nucleus;organelle;vesicle		Acetylation;Completeproteome;Lipoprotein;Methylation;Nucleus;Phosphoprotein;Prenylation;Referenceproteome	Nop56p-associated pre-rRNA complex	6.79e-255	1202500000	15	0.458961	P55209;F5H4R6;F8VY35;H0YIV4;F8W0J6;F8W020;F8VUX1;F8VV59;F8VXI6;F8W118;F8VVB5;B7Z9C2;H0YH88;F8VRJ2;B7Z4K9	P55209;F5H4R6;F8VY35;H0YIV4;F8W0J6;F8W020;F8VUX1;F8VV59;F8VXI6;F8W118;F8VVB5;B7Z9C2;H0YH88	Nucleosome assembly protein 1-like 1	NAP1L1	>sp|P55209|NP1L1_HUMAN Nucleosome assembly protein 1-like 1 OS=Homo sapiens GN=NAP1L1 PE=1 SV=1;>tr|F5H4R6|F5H4R6_HUMAN Nucleosome assembly protein 1-like 1 OS=Homo sapiens GN=NAP1L1 PE=1 SV=1;>tr|F8VY35|F8VY35_HUMAN Nucleosome assembly protein 1-like 1 (F
structural constituent of cytoskeleton;structural molecule activity	biological adhesion;biological regulation;cell adhesion;cell motility;cellular component movement;cellular process;immune system process;locomotion;membrane docking	apical part of cell;cell part;cell projection;cytoplasm;cytoskeleton;extracellular organelle;filopodium;intracellular non-membrane-bounded organelle;intracellular organelle;membrane;microvillus;nucleolus;organelle;plasma membrane;vesicle	Leukocyte transendothelial migration;Measles;Regulation of actin cytoskeleton	3D-structure;Acetylation;Cellmembrane;Cellprojection;Completeproteome;Cytoplasm;Cytoskeleton;Directproteinsequencing;Membrane;Phosphoprotein;Referenceproteome		0	1625100000	22	0.448153	P26038;E9PNP4	P26038	Moesin	MSN	>sp|P26038|MOES_HUMAN Moesin OS=Homo sapiens GN=MSN PE=1 SV=3
	cellular process;establishment of localization;transport;vesicle-mediated transport	cell part;endosome;Golgi apparatus;intracellular membrane-bounded organelle;intracellular organelle;lipid particle;membrane;organelle		Acetylation;Alternativesplicing;Coiledcoil;Completeproteome;Cytoplasm;Endosome;Lipiddroplet;Membrane;Phosphoprotein;Polymorphism;Referenceproteome;Transport	RAB9-TIP47-MPRI complex	2.92e-257	370730000	12	0.447646	O60664;K7ERZ3;K7EL96;K7ER39	O60664;K7ERZ3;K7EL96	Perilipin-3	PLIN3	>sp|O60664|PLIN3_HUMAN Perilipin-3 OS=Homo sapiens GN=PLIN3 PE=1 SV=3;>tr|K7ERZ3|K7ERZ3_HUMAN Perilipin-3 (Fragment) OS=Homo sapiens GN=PLIN3 PE=1 SV=1;>tr|K7EL96|K7EL96_HUMAN Perilipin-3 (Fragment) OS=Homo sapiens GN=PLIN3 PE=1 SV=5
binding;carbohydrate binding;catalytic activity;coenzyme binding;cofactor binding;glucose binding;glucose-6-phosphate dehydrogenase activity;monosaccharide binding;NADP binding;nucleotide binding;oxidoreductase activity;oxidoreductase activity, acting on CH-OH group of donors;oxidoreductase activity, acting on the CH-OH group of donors, NAD or NADP as acceptor;sugar binding	alcohol metabolic process;amine metabolic process;biological regulation;biosynthetic process;carbohydrate metabolic process;catabolic process;cell maturation;cellular amino acid metabolic process;cellular ketone metabolic process;cellular metabolic process;cellular nitrogen compound metabolic process;cellular process;cofactor metabolic process;cytokine production;developmental maturation;developm…	cell part;centrosome;cytoplasm;cytosol;intracellular membrane-bounded organelle;intracellular non-membrane-bounded organelle;intracellular organelle;microtubule organizing center;nucleus;organelle	Glutathione metabolism;Pentose phosphate pathway	3D-structure;Acetylation;Alternativesplicing;Carbohydratemetabolism;Completeproteome;Directproteinsequencing;Diseasemutation;Glucosemetabolism;Hereditaryhemolyticanemia;NADP;Oxidoreductase;Phosphoprotein;Polymorphism;Referenceproteome		7.19e-118	305220000	14	0.419926	P11413;E7EUI8;E9PD92;E7EM57	P11413;E7EUI8;E9PD92;E7EM57	Glucose-6-phosphate 1-dehydrogenase	G6PD	>sp|P11413|G6PD_HUMAN Glucose-6-phosphate 1-dehydrogenase OS=Homo sapiens GN=G6PD PE=1 SV=4;>tr|E7EUI8|E7EUI8_HUMAN Glucose-6-phosphate 1-dehydrogenase (Fragment) OS=Homo sapiens GN=G6PD PE=1 SV=5;>tr|E9PD92|E9PD92_HUMAN Glucose-6-phosphate 1-dehydrogenase
binding;catalytic activity;cation binding;ion binding;metal ion binding;nucleotidyltransferase activity;transferase activity;transferase activity, transferring phosphorus-containing groups;uridylyltransferase activity;UTP:glucose-1-phosphate uridylyltransferase activity;UTP-monosaccharide-1-phosphate uridylyltransferase activity	alcohol metabolic process;biosynthetic process;carbohydrate metabolic process;cellular ketone metabolic process;cellular metabolic process;cellular nitrogen compound metabolic process;cellular process;energy reserve metabolic process;generation of precursor metabolites and energy;macromolecule metabolic process;metabolic process;nitrogen compound metabolic process;nucleobase-containing compound m…	cell part;cytosol	Amino sugar and nucleotide sugar metabolism;Galactose metabolism;Pentose and glucuronate interconversions;Starch and sucrose metabolism	3D-structure;Acetylation;Alternativesplicing;Completeproteome;Cytoplasm;Magnesium;Metal-binding;Nucleotidyltransferase;Phosphoprotein;Polymorphism;Referenceproteome;Transferase		1.96e-155	151750000	9	0.38568	E7EUC7;A0A087WYS1;Q16851;C9JQU9;C9J6Q0	E7EUC7;A0A087WYS1;Q16851	UTP--glucose-1-phosphate uridylyltransferase	UGP2	>tr|E7EUC7|E7EUC7_HUMAN UTP--glucose-1-phosphate uridylyltransferase OS=Homo sapiens GN=UGP2 PE=1 SV=1;>tr|A0A087WYS1|A0A087WYS1_HUMAN UTP--glucose-1-phosphate uridylyltransferase OS=Homo sapiens GN=UGP2 PE=1 SV=1;>sp|Q16851|UGPA_HUMAN UTP--glucose-1-phosp
enzyme activator activity;enzyme regulator activity;GDP-dissociation inhibitor activity;GTPase activator activity;GTPase regulator activity;nucleoside-triphosphatase regulator activity;Rab GDP-dissociation inhibitor activity;Rab GTPase activator activity;Ras GTPase activator activity;small GTPase regulator activity	biological regulation;cellular process;establishment of localization;protein transport;response to stimulus;signal transduction;transport	cell part;cell surface;cytosol;Golgi apparatus;intracellular membrane-bounded organelle;intracellular organelle;membrane;organelle		Acetylation;Alternativesplicing;Completeproteome;Cytoplasm;GTPaseactivation;Membrane;Phosphoprotein;Referenceproteome		0	1282900000	23	0.367845	P50395;Q5SX87;Q5SX91;Q5SX86;Q5SX90;V9GYF8;V9GYJ7	P50395;Q5SX87	Rab GDP dissociation inhibitor beta	GDI2	>sp|P50395|GDIB_HUMAN Rab GDP dissociation inhibitor beta OS=Homo sapiens GN=GDI2 PE=1 SV=2;>tr|Q5SX87|Q5SX87_HUMAN Rab GDP dissociation inhibitor beta (Fragment) OS=Homo sapiens GN=GDI2 PE=1 SV=1
adenyl nucleotide binding;adenyl ribonucleotide binding;ATP binding;ATPase activity;ATPase activity, coupled;ATP-dependent helicase activity;binding;catalytic activity;helicase activity;hydrolase activity;hydrolase activity, acting on acid anhydrides;hydrolase activity, acting on acid anhydrides, in phosphorus-containing anhydrides;mRNA binding;nucleic acid binding;nucleoside-triphosphatase activ…	biological regulation;catabolic process;cellular metabolic process;cellular nitrogen compound metabolic process;cellular process;interspecies interaction between organisms;macromolecule metabolic process;metabolic process;mRNA metabolic process;mRNA processing;multi-organism process;nitrogen compound metabolic process;nucleobase-containing compound metabolic process;primary metabolic process;resp…	cell part;cytosol;macromolecular complex;protein complex	RNA transport	3D-structure;Acetylation;Alternativesplicing;ATP-binding;Completeproteome;Helicase;Host-virusinteraction;Hydrolase;Initiationfactor;Nucleotide-binding;Phosphoprotein;Proteinbiosynthesis;Referenceproteome;RNA-binding	MNK1-eIF4F complex;PPP2R1A-PPP2R1B-PPP2CA-PPME1-EIF4A1 complex	9.97e-236	1043000000	19	0.365208	P60842;J3KT12;J3QS69;J3QL43;J3KSZ0;J3KTN0;J3KT04;J3QL52	P60842;J3KT12;J3QS69;J3QL43;J3KSZ0	Eukaryotic initiation factor 4A-I	EIF4A1	>sp|P60842|IF4A1_HUMAN Eukaryotic initiation factor 4A-I OS=Homo sapiens GN=EIF4A1 PE=1 SV=1;>tr|J3KT12|J3KT12_HUMAN Eukaryotic initiation factor 4A-I OS=Homo sapiens GN=EIF4A1 PE=1 SV=1;>tr|J3QS69|J3QS69_HUMAN Eukaryotic initiation factor 4A-I (Fragment)
adenyl nucleotide binding;adenyl ribonucleotide binding;ATP binding;ATPase activity;ATPase activity, coupled;ATP-dependent helicase activity;binding;catalytic activity;helicase activity;hydrolase activity;hydrolase activity, acting on acid anhydrides;hydrolase activity, acting on acid anhydrides, in phosphorus-containing anhydrides;nucleic acid binding;nucleoside-triphosphatase activity;nucleotid…	biological regulation;establishment of localization;nuclear transport;nucleobase-containing compound transport;nucleocytoplasmic transport;protein transport;response to chemical stimulus;response to stimulus;transport	cell part;cytoplasm;macromolecular complex;membrane;nuclear pore;protein complex		3D-structure;Alternativesplicing;ATP-binding;Completeproteome;Cytoplasm;Helicase;Hydrolase;Membrane;mRNAtransport;Nuclearporecomplex;Nucleotide-binding;Nucleus;Polymorphism;Proteintransport;Referenceproteome;RNA-binding;Translocation;Transport		4.07e-85	66878000	6	0.362744	F6QDS0;Q9NUU7;I3L0H8;H3BQK0;Q9UMR2;I3L352;H3BN59;H3BMQ5;H3BTB3	F6QDS0;Q9NUU7;I3L0H8;H3BQK0;Q9UMR2;I3L352;H3BN59;H3BMQ5	ATP-dependent RNA helicase DDX19A;ATP-dependent RNA helicase DDX19B	DDX19A;DDX19B	>tr|F6QDS0|F6QDS0_HUMAN ATP-dependent RNA helicase DDX19A OS=Homo sapiens GN=DDX19A PE=1 SV=1;>sp|Q9NUU7|DD19A_HUMAN ATP-dependent RNA helicase DDX19A OS=Homo sapiens GN=DDX19A PE=1 SV=1;>tr|I3L0H8|I3L0H8_HUMAN ATP-dependent RNA helicase DDX19A OS=Homo sap
binding;calcium ion binding;cation binding;ion binding;metal ion binding;protein binding;unfolded protein binding	aging;carbohydrate metabolic process;cellular component organization;cellular membrane organization;cellular metabolic process;cellular process;developmental process;endocytosis;establishment of localization;immune system process;macromolecule metabolic process;macromolecule modification;membrane invagination;membrane organization;metabolic process;peptidyl-amino acid modification;primary metabol…	cell body;cell part;cell projection;cytoplasmic membrane-bounded vesicle;endoplasmic reticulum;intracellular membrane-bounded organelle;intracellular non-membrane-bounded organelle;intracellular organelle;macromolecular complex;neuron projection;neuronal cell body;organelle;ribonucleoprotein complex;ribosome;vesicle	Antigen processing and presentation;Phagosome;Protein processing in endoplasmic reticulum	Acetylation;Calcium;Chaperone;Completeproteome;Directproteinsequencing;Disulfidebond;Endoplasmicreticulum;Lectin;Lipoprotein;Membrane;Metal-binding;Palmitate;Phosphoprotein;Referenceproteome;Repeat;Signal;Transmembrane;Transmembranehelix		2.31e-152	1077500000	16	0.362408	P27824;H0Y9Q7;D6RDP7;D6RGY2;D6RB85;D6RAU8;H0Y9H1;D6RFL1;D6RAQ8;D6RD16;D6RHJ3	P27824;H0Y9Q7	Calnexin	CANX	>sp|P27824|CALX_HUMAN Calnexin OS=Homo sapiens GN=CANX PE=1 SV=2;>tr|H0Y9Q7|H0Y9Q7_HUMAN Calnexin (Fragment) OS=Homo sapiens GN=CANX PE=1 SV=1
binding;nucleic acid binding;nucleotide binding;poly-pyrimidine tract binding;pre-mRNA binding;RNA binding;single-stranded RNA binding	anatomical structure morphogenesis;biological regulation;cell maturation;cellular metabolic process;cellular nitrogen compound metabolic process;cellular process;developmental maturation;developmental process;macromolecule metabolic process;metabolic process;mRNA metabolic process;mRNA processing;nitrogen compound metabolic process;nucleobase-containing compound metabolic process;primary metaboli…	cell part;intracellular membrane-bounded organelle;intracellular non-membrane-bounded organelle;intracellular organelle;nucleolus;nucleoplasm;nucleus;organelle		3D-structure;Acetylation;Activator;Alternativesplicing;Completeproteome;Differentiation;Directproteinsequencing;Erythrocytematuration;mRNAprocessing;mRNAsplicing;Nucleus;Phosphoprotein;Referenceproteome;Repeat;Repressor;RNA-binding	CF IIAm complex (Cleavage factor IIAm complex);DCS complex (PTBP1, PTBP2, HNRPH1, HNRPF)	4.58e-180	303790000	12	0.343653	P26599;A6NLN1;K7EKJ7;K7EK45;A0A087WU68;A0A0D9SF20;K7ELW5;O95758;X6R242	P26599;A6NLN1;K7EKJ7	Polypyrimidine tract-binding protein 1	PTBP1	>sp|P26599|PTBP1_HUMAN Polypyrimidine tract-binding protein 1 OS=Homo sapiens GN=PTBP1 PE=1 SV=1;>tr|A6NLN1|A6NLN1_HUMAN Polypyrimidine tract binding protein 1, isoform CRA_b OS=Homo sapiens GN=PTBP1 PE=1 SV=4;>tr|K7EKJ7|K7EKJ7_HUMAN Polypyrimidine tract-b
adenyl nucleotide binding;adenyl ribonucleotide binding;aminoacyl-tRNA ligase activity;ATP binding;binding;catalytic activity;identical protein binding;ligase activity;ligase activity, forming aminoacyl-tRNA and related compounds;ligase activity, forming carbon-oxygen bonds;nucleotide binding;protein binding;protein dimerization activity;protein homodimerization activity;purine nucleotide binding…	amine metabolic process;cellular amino acid metabolic process;cellular ketone metabolic process;cellular metabolic process;cellular nitrogen compound metabolic process;cellular process;macromolecule metabolic process;metabolic process;nitrogen compound metabolic process;nucleobase-containing compound metabolic process;organic acid metabolic process;primary metabolic process;RNA metabolic process;…	cell part;cytoplasm;cytoskeleton;cytosol;intracellular non-membrane-bounded organelle;intracellular organelle;organelle	Aminoacyl-tRNA biosynthesis	3D-structure;Acetylation;Alternativesplicing;Aminoacyl-tRNAsynthetase;ATP-binding;Coiledcoil;Completeproteome;Cytoplasm;Isopeptidebond;Ligase;Nucleotide-binding;Phosphoprotein;Polymorphism;Proteinbiosynthesis;Referenceproteome;Ublconjugation		7.83e-267	719410000	23	0.323217	P26639;D6R9F8;D6RDJ6;D6RCA5;A2RTX5;B7ZLP8	P26639	Threonine--tRNA ligase, cytoplasmic	TARS	>sp|P26639|SYTC_HUMAN Threonine--tRNA ligase, cytoplasmic OS=Homo sapiens GN=TARS PE=1 SV=3
adenyl nucleotide binding;adenyl ribonucleotide binding;ATP binding;binding;nucleotide binding;purine nucleotide binding;purine ribonucleoside triphosphate binding;purine ribonucleotide binding;ribonucleotide binding	anatomical structure development;biological regulation;cellular component assembly;cellular component organization;cellular localization;cellular metabolic process;cellular process;chromosome organization;developmental process;homeostatic process;localization;macromolecule metabolic process;meiosis;metabolic process;multicellular organismal process;organelle organization;primary metabolic process…	cell part	Protein processing in endoplasmic reticulum	ATP-binding;Chaperone;Completeproteome;Directproteinsequencing;Endoplasmicreticulum;Glycoprotein;Nucleotide-binding;Polymorphism;Referenceproteome;Signal;Stressresponse		1.49e-215	227050000	27	0.296389	Q9Y4L1;A0A087X054;K7EQK2;A0A087WWI4;E9PJ21;J3KTF1;J3QL06;J3QLE9;J3QQH7;Q9BST8;A0A087WW13;A0A087X214;Q9BXT5	Q9Y4L1;A0A087X054;K7EQK2;A0A087WWI4;E9PJ21	Hypoxia up-regulated protein 1	HYOU1	>sp|Q9Y4L1|HYOU1_HUMAN Hypoxia up-regulated protein 1 OS=Homo sapiens GN=HYOU1 PE=1 SV=1;>tr|A0A087X054|A0A087X054_HUMAN Hypoxia up-regulated protein 1 OS=Homo sapiens GN=HYOU1 PE=1 SV=1;>tr|K7EQK2|K7EQK2_HUMAN Hypoxia up-regulated protein 1 OS=Homo sapien
actin binding;actin filament binding;actin-dependent ATPase activity;adenyl nucleotide binding;adenyl ribonucleotide binding;ADP binding;ATP binding;ATPase activity;ATPase activity, coupled;binding;catalytic activity;cytoskeletal protein binding;hydrolase activity;hydrolase activity, acting on acid anhydrides;hydrolase activity, acting on acid anhydrides, in phosphorus-containing anhydrides;ident…	anatomical structure formation involved in morphogenesis;anatomical structure morphogenesis;biological adhesion;biological regulation;cell adhesion;cell differentiation;cell morphogenesis;cell motility;cellular component morphogenesis;cellular component movement;cellular component organization;cellular membrane organization;cellular process;cytokinesis;cytoskeleton organization;developmental proc…	cell part;cell projection;cytoplasm;cytoskeleton;cytosol;extracellular organelle;intracellular membrane-bounded organelle;intracellular non-membrane-bounded organelle;intracellular organelle;macromolecular complex;membrane;neuron projection;nucleolus;nucleus;organelle;plasma membrane;protein complex;site of polarized growth;synapse;vesicle	Tight junction;Viral myocarditis	3D-structure;Acetylation;Actin-binding;Alportsyndrome;Alternativesplicing;ATP-binding;Calmodulin-binding;Cataract;Cellshape;Coiledcoil;Completeproteome;Cytoplasm;Cytoskeleton;Deafness;Directproteinsequencing;Diseasemutation;Isopeptidebond;Methylation;Motorprotein;Muscleprotein;Myosin;Non-syndromicdeafness;Nucleotide-binding;Phosphoprotein;Polymorphism;Referenceproteome;Thickfilament;Ublconjugation	Emerin complex 1;WIP-WASp-actin-myosin-IIa complex	0	4591500000	81	0.269337	P35579;Q5BKV1;B1AH99;A1L2Z2;A0A0C4DFM8;Q9Y623	P35579	Myosin-9	MYH9	>sp|P35579|MYH9_HUMAN Myosin-9 OS=Homo sapiens GN=MYH9 PE=1 SV=4
adenyl nucleotide binding;adenyl ribonucleotide binding;ADP binding;AMP binding;binding;catalytic activity;coenzyme binding;cofactor binding;cytochrome-b5 reductase activity;FAD binding;flavin adenine dinucleotide binding;NAD binding;nucleotide binding;oxidoreductase activity;oxidoreductase activity, acting on NADH or NADPH;oxidoreductase activity, acting on NADH or NADPH, heme protein as accepto…	alcohol metabolic process;biosynthetic process;blood circulation;cellular ketone metabolic process;cellular metabolic process;cellular process;circulatory system process;lipid metabolic process;metabolic process;multicellular organismal process;organic acid metabolic process;primary metabolic process;small molecule metabolic process;vitamin metabolic process	cell part;endoplasmic reticulum;intracellular membrane-bounded organelle;intracellular organelle;lipid particle;macromolecular complex;membrane;organelle;protein complex	Amino sugar and nucleotide sugar metabolism	3D-structure;Acetylation;Alternativepromoterusage;Alternativesplicing;Cholesterolbiosynthesis;Cholesterolmetabolism;Completeproteome;Cytoplasm;Directproteinsequencing;Diseasemutation;Endoplasmicreticulum;FAD;Flavoprotein;Lipidbiosynthesis;Lipidmetabolism;Lipoprotein;Membrane;Mitochondrion;Mitochondrionoutermembrane;Myristate;NAD;Oxidoreductase;Phosphoprotein;Polymorphism;Referenceproteome;Steroid…		7.24e-45	121630000	7	0.253155	P00387;B1AHF3	P00387;B1AHF3	NADH-cytochrome b5 reductase 3;NADH-cytochrome b5 reductase 3 membrane-bound form;NADH-cytochrome b5 reductase 3 soluble form	CYB5R3	>sp|P00387|NB5R3_HUMAN NADH-cytochrome b5 reductase 3 OS=Homo sapiens GN=CYB5R3 PE=1 SV=3;>tr|B1AHF3|B1AHF3_HUMAN NADH-cytochrome b5 reductase 3 (Fragment) OS=Homo sapiens GN=CYB5R3 PE=1 SV=1
adenyl nucleotide binding;adenyl ribonucleotide binding;anion transmembrane transporter activity;arsenite transmembrane transporter activity;ATP binding;ATPase activity;binding;catalytic activity;cation binding;hydrolase activity;hydrolase activity, acting on acid anhydrides;hydrolase activity, acting on acid anhydrides, in phosphorus-containing anhydrides;inorganic anion transmembrane transporte…	catabolic process;cellular metabolic process;cellular nitrogen compound metabolic process;cellular process;heterocycle metabolic process;metabolic process;nitrogen compound metabolic process;nucleobase-containing compound catabolic process;nucleobase-containing compound metabolic process;nucleobase-containing small molecule metabolic process;nucleotide metabolic process;primary metabolic process;…	cell part;cytoplasm;endoplasmic reticulum;intracellular membrane-bounded organelle;intracellular non-membrane-bounded organelle;intracellular organelle;nucleolus;organelle		ATP-binding;Completeproteome;Cytoplasm;Endoplasmicreticulum;Hydrolase;Metal-binding;Nucleotide-binding;Nucleus;Polymorphism;Referenceproteome;Transport;Zinc		7.64e-33	90031000	8	0.231955	O43681;A0A087WXS7;K7ERW9	O43681;A0A087WXS7;K7ERW9	ATPase ASNA1	ASNA1	>sp|O43681|ASNA_HUMAN ATPase ASNA1 OS=Homo sapiens GN=ASNA1 PE=1 SV=2;>tr|A0A087WXS7|A0A087WXS7_HUMAN ATPase ASNA1 OS=Homo sapiens GN=ASNA1 PE=1 SV=1;>tr|K7ERW9|K7ERW9_HUMAN ATPase ASNA1 (Fragment) OS=Homo sapiens GN=ASNA1 PE=1 SV=1
binding;enzyme binding;enzyme inhibitor activity;enzyme regulator activity;GTPase binding;GTPase inhibitor activity;GTPase regulator activity;nucleoside-triphosphatase regulator activity;protein binding;protein transporter activity;Ran GTPase binding;Ras GTPase binding;small GTPase binding;substrate-specific transporter activity;transporter activity	establishment of localization;interspecies interaction between organisms;multi-organism process;nuclear transport;nucleocytoplasmic transport;protein targeting;protein transport;transport	cell part;cytoplasm;intracellular non-membrane-bounded organelle;intracellular organelle;macromolecular complex;nuclear pore;nucleolus;organelle;protein complex		Acetylation;Alternativesplicing;Completeproteome;Cytoplasm;Directproteinsequencing;Host-virusinteraction;Nucleus;Phosphoprotein;Polymorphism;Proteintransport;Referenceproteome;Repeat;Transport		0	342660000	24	0.134548	O00410;H0Y8C6;E7ETV3;C9JMV5;E7EV12;E7EQT5;H0Y3V4;E7EX05;E7EWK4;E7ETV8;E7ESZ1;E7ESA1;C9JQT6;C9JZ53;C9J875;C9JZD8;C9JXE0	O00410;H0Y8C6	Importin-5	IPO5	>sp|O00410|IPO5_HUMAN Importin-5 OS=Homo sapiens GN=IPO5 PE=1 SV=4;>tr|H0Y8C6|H0Y8C6_HUMAN Importin-5 (Fragment) OS=Homo sapiens GN=IPO5 PE=1 SV=1
binding;lipid binding	autophagy;biological regulation;catabolic process;cellular component movement;cellular component organization;cellular localization;cellular membrane organization;cellular metabolic process;cellular process;endocytosis;establishment of localization;localization;membrane invagination;membrane organization;metabolic process;organelle localization;organelle organization;transport;vesicle organizatio…	cell cortex;cell part;cytoplasmic membrane-bounded vesicle;cytoskeleton;intracellular membrane-bounded organelle;intracellular non-membrane-bounded organelle;intracellular organelle;membrane;organelle;plasma membrane;vesicle		Alternativesplicing;Autophagy;Cellmembrane;Coiledcoil;Completeproteome;Cytoplasm;Cytoplasmicvesicle;Cytoskeleton;Endocytosis;Lipid-binding;Membrane;Phosphoprotein;Referenceproteome;SH3domain		0.00274	1238100	1	only T2	S4R347;Q5T0N5;A0A075B6Q2	S4R347;Q5T0N5;A0A075B6Q2	Formin-binding protein 1-like	FNBP1L	>tr|S4R347|S4R347_HUMAN Formin-binding protein 1-like OS=Homo sapiens GN=FNBP1L PE=1 SV=1;>sp|Q5T0N5|FBP1L_HUMAN Formin-binding protein 1-like OS=Homo sapiens GN=FNBP1L PE=1 SV=3;>tr|A0A075B6Q2|A0A075B6Q2_HUMAN Formin-binding protein 1-like (Fragment) OS=H
binding;cation binding;DNA binding;ion binding;metal ion binding;nucleic acid binding;nucleotide binding;RNA binding;transition metal ion binding;zinc ion binding	biological regulation	cell part;cytoplasm;intracellular membrane-bounded organelle;intracellular organelle;nucleus;organelle	Basal transcription factors	Acetylation;Alternativesplicing;Chromosomalrearrangement;Completeproteome;Cytoplasm;Directproteinsequencing;DNA-binding;Metal-binding;Methylation;Nucleus;Phosphoprotein;Proto-oncogene;Referenceproteome;Repeat;RNA-binding;Zinc;Zinc-finger	Large Drosha complex;TFIID complex	1.0956e-32	5947500	1	only T2	Q92804;A0A075B7D9	Q92804;A0A075B7D9	TATA-binding protein-associated factor 2N	TAF15	>sp|Q92804|RBP56_HUMAN TATA-binding protein-associated factor 2N OS=Homo sapiens GN=TAF15 PE=1 SV=1;>tr|A0A075B7D9|A0A075B7D9_HUMAN TATA-binding protein-associated factor 2N OS=Homo sapiens GN=TAF15 PE=1 SV=1
binding;catalytic activity;enzyme inhibitor activity;enzyme regulator activity;identical protein binding;kinase activity;kinase inhibitor activity;kinase regulator activity;phosphotransferase activity, alcohol group as acceptor;protein binding;protein dimerization activity;protein homodimerization activity;protein kinase activity;protein kinase inhibitor activity;protein kinase regulator activity…	biological regulation;cellular component organization;cellular process;cytoskeleton organization;organelle organization	cell part;centrosome;cytosol;intracellular membrane-bounded organelle;intracellular non-membrane-bounded organelle;intracellular organelle;microtubule organizing center;nucleus;organelle		3D-structure;Alternativesplicing;Chromosomalrearrangement;Completeproteome;Cytoplasm;Cytoskeleton;Phosphoprotein;Polymorphism;Referenceproteome		0.00010609	770040	1	only T2	O95684;A0A087WV25	O95684;A0A087WV25	FGFR1 oncogene partner	FGFR1OP	>sp|O95684|FR1OP_HUMAN FGFR1 oncogene partner OS=Homo sapiens GN=FGFR1OP PE=1 SV=1;>tr|A0A087WV25|A0A087WV25_HUMAN FGFR1 oncogene partner OS=Homo sapiens GN=FGFR1OP PE=1 SV=1
nucleic acid binding transcription factor activity;sequence-specific DNA binding transcription factor activity	biological adhesion;biological regulation;cell adhesion;cell division;cellular process;regulation of cell cycle;regulation of mitotic cell cycle;response to DNA damage stimulus;response to stimulus;response to stress;ribosome biogenesis;signal transduction	cell part;centrosome;cytoplasm;Golgi apparatus;intracellular membrane-bounded organelle;intracellular non-membrane-bounded organelle;intracellular organelle;microtubule organizing center;nucleolus;organelle		Completeproteome;Nucleus;Phosphoprotein;Referenceproteome		0.045636	2969000	1	only T2	Q9NY61;A0A087WW41	Q9NY61;A0A087WW41	Protein AATF	AATF	>sp|Q9NY61|AATF_HUMAN Protein AATF OS=Homo sapiens GN=AATF PE=1 SV=1;>tr|A0A087WW41|A0A087WW41_HUMAN Protein AATF OS=Homo sapiens GN=AATF PE=1 SV=1
		cell part;macromolecular complex;protein complex		Alternativesplicing;Completeproteome;Nucleus;Referenceproteome		0.0004359	288940	1	only T2	A0A088AWN8;E7EP87;Q9UHQ1;E9PH27;J3KT43;J3KS48;J3KRH7;J3KTP5	A0A088AWN8;E7EP87;Q9UHQ1;E9PH27;J3KT43;J3KS48;J3KRH7;J3KTP5	Nuclear prelamin A recognition factor	NARF	>tr|A0A088AWN8|A0A088AWN8_HUMAN Nuclear prelamin A recognition factor OS=Homo sapiens GN=NARF PE=1 SV=1;>tr|E7EP87|E7EP87_HUMAN Nuclear prelamin A recognition factor OS=Homo sapiens GN=NARF PE=1 SV=2;>sp|Q9UHQ1|NARF_HUMAN Nuclear prelamin A recognition fac
				Completeproteome;Phosphoprotein;Referenceproteome		2.909e-16	5122800	4	only T2	A0A096LP25;Q6ZSR9;A0A096LNZ0	A0A096LP25;Q6ZSR9;A0A096LNZ0	Uncharacterized protein FLJ45252		>tr|A0A096LP25|A0A096LP25_HUMAN AP2-associated protein kinase 1 (Fragment) OS=Homo sapiens GN=AAK1 PE=1 SV=1;>sp|Q6ZSR9|YJ005_HUMAN Uncharacterized protein FLJ45252 OS=Homo sapiens PE=2 SV=2;>tr|A0A096LNZ0|A0A096LNZ0_HUMAN AP2-associated protein kinase 1 (
binding;cytokine receptor binding;death receptor binding;enzyme activator activity;enzyme regulator activity;GTPase regulator activity;guanyl-nucleotide exchange factor activity;kinase activator activity;kinase regulator activity;nucleoside-triphosphatase regulator activity;protein binding;protein kinase activator activity;protein kinase regulator activity;Rab guanyl-nucleotide exchange factor ac…	biological regulation;cell death;cellular metabolic process;cellular process;death;macromolecule metabolic process;macromolecule modification;metabolic process;phosphorus metabolic process;primary metabolic process;protein metabolic process;protein modification process;protein phosphorylation;regulation of cell cycle;regulation of protein modification process;response to stimulus;signal transduct…	cell part;cytoplasm;membrane;plasma membrane		Alternativesplicing;Apoptosis;Completeproteome;Cytoplasm;Guanine-nucleotidereleasingfactor;Membrane;Phosphoprotein;Polymorphism;Referenceproteome		0.0031731	1627700	2	only T2	Q8WXG6;A0A0A0MRB5;F8W8U2	Q8WXG6;A0A0A0MRB5;F8W8U2	MAP kinase-activating death domain protein	MADD	>sp|Q8WXG6|MADD_HUMAN MAP kinase-activating death domain protein OS=Homo sapiens GN=MADD PE=1 SV=2;>tr|A0A0A0MRB5|A0A0A0MRB5_HUMAN MAP kinase-activating death domain protein OS=Homo sapiens GN=MADD PE=1 SV=1;>tr|F8W8U2|F8W8U2_HUMAN MAP kinase-activating de
receptor activity	biological adhesion;biological regulation;cell adhesion;cell junction organization;cell motility;cellular component assembly;cellular component movement;cellular component organization;cellular process;interspecies interaction between organisms;locomotion;multi-organism process	cell part;cell surface;cytoplasm;extracellular space;intracellular membrane-bounded organelle;intracellular organelle;membrane;nucleus;organelle;plasma membrane	Cell adhesion molecules (CAMs)	3D-structure;Alternativesplicing;Celladhesion;Cellmembrane;Completeproteome;Disulfidebond;Glycoprotein;Host-virusinteraction;Immunoglobulindomain;Membrane;Polymorphism;Receptor;Referenceproteome;Repeat;Secreted;Signal;Transmembrane;Transmembranehelix		0.006113	1483300	1	only T2	A0A0C4DG49;P15151;A0A0A0MSA9	A0A0C4DG49;P15151;A0A0A0MSA9	Poliovirus receptor	PVR	>tr|A0A0C4DG49|A0A0C4DG49_HUMAN Poliovirus receptor OS=Homo sapiens GN=PVR PE=1 SV=1;>sp|P15151|PVR_HUMAN Poliovirus receptor OS=Homo sapiens GN=PVR PE=1 SV=2;>tr|A0A0A0MSA9|A0A0A0MSA9_HUMAN Poliovirus receptor OS=Homo sapiens GN=PVR PE=1 SV=1
17-alpha,20-alpha-dihydroxypregn-4-en-3-one dehydrogenase activity;alcohol dehydrogenase (NADP+) activity;alditol:NADP+ 1-oxidoreductase activity;aldo-keto reductase (NADP) activity;androsterone dehydrogenase (A-specific) activity;androsterone dehydrogenase (B-specific) activity;androsterone dehydrogenase activity;bile acid binding;binding;carboxylic acid binding;catalytic activity;G-protein coup…	biological regulation;cellular aldehyde metabolic process;cellular component assembly;cellular component organization;cellular ketone metabolic process;cellular lipid metabolic process;cellular metabolic process;cellular process;detection of stimulus;digestion;establishment of localization;homeostatic process;hormone metabolic process;lipid metabolic process;lipid transport;macromolecular complex…	cell part;cytoplasm;cytosol	Metabolism of xenobiotics by cytochrome P450;Steroid hormone biosynthesis	3D-structure;Alternativesplicing;Completeproteome;Cytoplasm;Directproteinsequencing;Diseasemutation;Lipidmetabolism;NADP;Oxidoreductase;Polymorphism;Referenceproteome;Steroidmetabolism		3.3504e-09	622560	1	only T2	A0A0A0MT30;Q04828;A0A0A0MSD5;P52895;B4DK69;H0Y804	A0A0A0MT30;Q04828;A0A0A0MSD5	Aldo-keto reductase family 1 member C1	AKR1C1	>tr|A0A0A0MT30|A0A0A0MT30_HUMAN Aldo-keto reductase family 1 member C1 OS=Homo sapiens GN=AKR1C1 PE=1 SV=1;>sp|Q04828|AK1C1_HUMAN Aldo-keto reductase family 1 member C1 OS=Homo sapiens GN=AKR1C1 PE=1 SV=1;>tr|A0A0A0MSD5|A0A0A0MSD5_HUMAN Aldo-keto reductase
		cell part;cytoplasm		Alternativesplicing;Completeproteome;Referenceproteome		2.3038e-05	527500	1	only T2	H3BM91;Q9H0A8;A0A0B4J287;H3BRX0;H3BTV9	H3BM91;Q9H0A8;A0A0B4J287;H3BRX0;H3BTV9	COMM domain-containing protein 4	COMMD4	>tr|H3BM91|H3BM91_HUMAN COMM domain-containing protein 4 (Fragment) OS=Homo sapiens GN=COMMD4 PE=1 SV=1;>sp|Q9H0A8|COMD4_HUMAN COMM domain-containing protein 4 OS=Homo sapiens GN=COMMD4 PE=1 SV=1;>tr|A0A0B4J287|A0A0B4J287_HUMAN COMM domain-containing prote
	cellular metabolic process;cellular nitrogen compound metabolic process;cellular process;macromolecule metabolic process;metabolic process;nitrogen compound metabolic process;nucleobase-containing compound metabolic process;primary metabolic process;RNA metabolic process;RNA processing;RNA splicing	cell part;intracellular membrane-bounded organelle;intracellular organelle;nucleus;organelle		Alternativesplicing;Completeproteome;Phosphoprotein;Polymorphism;Referenceproteome;RNAediting		0.0024416	1703900	1	only T2	Q66PJ3;F8WCT1;A0A0C4DG62;H7BZV4;F5GYV5;A0A0C4DH18;F8WEP2	Q66PJ3;F8WCT1;A0A0C4DG62;H7BZV4;F5GYV5;A0A0C4DH18;F8WEP2	ADP-ribosylation factor-like protein 6-interacting protein 4	ARL6IP4	>sp|Q66PJ3|AR6P4_HUMAN ADP-ribosylation factor-like protein 6-interacting protein 4 OS=Homo sapiens GN=ARL6IP4 PE=1 SV=2;>tr|F8WCT1|F8WCT1_HUMAN ADP-ribosylation factor-like protein 6-interacting protein 4 OS=Homo sapiens GN=ARL6IP4 PE=1 SV=1;>tr|A0A0C4DG6
arachidonic acid binding;binding;carboxylic acid binding;fatty acid binding;icosanoid binding;icosatetraenoic acid binding;lipid binding;monocarboxylic acid binding	cellular component organization;cellular membrane organization;cellular process;establishment of localization;exocytosis;membrane fusion;membrane organization;neurotransmitter transport;protein transport;response to chemical stimulus;response to oxidative stress;response to stimulus;response to stress;secretion;transport;vesicle-mediated transport	cell part;cytoplasmic membrane-bounded vesicle;intracellular membrane-bounded organelle;intracellular organelle;lysosome;macromolecular complex;organelle;protein complex;site of polarized growth;vacuole;vesicle	SNARE interactions in vesicular transport	Alternativesplicing;Coiledcoil;Completeproteome;Membrane;Neurotransmittertransport;Polymorphism;Referenceproteome;Transmembrane;Transmembranehelix;Transport	Complexin complex (STX3, CPLX1, CPLX3);SNARE complex (VAMP2, SNAP25, STX1a, STX3, CPLX1, CPLX3, CPLX4)	0.00035857	1409800	1	only T2	Q13277;F8W9Y0;A0A0C4DGE4	Q13277;F8W9Y0;A0A0C4DGE4	Syntaxin-3	STX3	>sp|Q13277|STX3_HUMAN Syntaxin-3 OS=Homo sapiens GN=STX3 PE=1 SV=3;>tr|F8W9Y0|F8W9Y0_HUMAN Syntaxin-3 OS=Homo sapiens GN=STX3 PE=1 SV=1;>tr|A0A0C4DGE4|A0A0C4DGE4_HUMAN Syntaxin-3 (Fragment) OS=Homo sapiens GN=STX3 PE=1 SV=1
binding;cation binding;ion binding;metal ion binding;transition metal ion binding;zinc ion binding	biological regulation;biosynthetic process;cellular metabolic process;cellular nitrogen compound metabolic process;cellular process;developmental process;macromolecule metabolic process;metabolic process;multicellular organismal development;multicellular organismal process;nitrogen compound metabolic process;nucleobase-containing compound metabolic process;primary metabolic process;RNA metabolic …			3D-structure;Activator;Alternativesplicing;Completeproteome;Developmentalprotein;Metal-binding;Referenceproteome;Transcription;Transcriptionregulation;Zinc		7.3787e-05	2927500	1	only T2	Q8WUH1;A0A0C4DGJ7;H0YIM9	Q8WUH1;A0A0C4DGJ7;H0YIM9	Protein Churchill	CHURC1;CHURC1-FNTB	>sp|Q8WUH1|CHUR_HUMAN Protein Churchill OS=Homo sapiens GN=CHURC1 PE=1 SV=2;>tr|A0A0C4DGJ7|A0A0C4DGJ7_HUMAN Protein Churchill OS=Homo sapiens GN=CHURC1 PE=4 SV=1;>tr|H0YIM9|H0YIM9_HUMAN Protein CHURC1-FNTB (Fragment) OS=Homo sapiens GN=CHURC1-FNTB PE=4 SV=
ARF GTPase activator activity;binding;cation binding;enzyme activator activity;enzyme regulator activity;GTPase activator activity;GTPase regulator activity;ion binding;metal ion binding;nucleoside-triphosphatase regulator activity;small GTPase regulator activity;transition metal ion binding;zinc ion binding	biological regulation	cell part;cytoplasm	Endocytosis;Epithelial cell signaling in Helicobacter pylori infection;Regulation of actin cytoskeleton	Alternativesplicing;ANKrepeat;Completeproteome;Cytoplasm;GTPaseactivation;Metal-binding;Phosphoprotein;Referenceproteome;Repeat;Zinc;Zinc-finger	ITGA4-PXN-GIT1 complex;Scrib-beta-PIX-GIT1 complex	0.0029748	1801200	1	only T2	Q9Y2X7;A0A0C4DGN6;J3QRU8;J3QL89	Q9Y2X7;A0A0C4DGN6;J3QRU8;J3QL89	ARF GTPase-activating protein GIT1	GIT1	>sp|Q9Y2X7|GIT1_HUMAN ARF GTPase-activating protein GIT1 OS=Homo sapiens GN=GIT1 PE=1 SV=2;>tr|A0A0C4DGN6|A0A0C4DGN6_HUMAN ARF GTPase-activating protein GIT1 OS=Homo sapiens GN=GIT1 PE=1 SV=1;>tr|J3QRU8|J3QRU8_HUMAN ARF GTPase-activating protein GIT1 OS=Ho
adenyl nucleotide binding;adenyl ribonucleotide binding;ATP binding;ATP-dependent polydeoxyribonucleotide 5'-hydroxyl-kinase activity;ATP-dependent polynucleotide kinase activity;binding;catalytic activity;damaged DNA binding;DNA binding;double-stranded DNA binding;endonuclease activity;hydrolase activity;hydrolase activity, acting on ester bonds;kinase activity;nuclease activity;nucleic acid bin…	biosynthetic process;catabolic process;cellular metabolic process;cellular nitrogen compound metabolic process;cellular process;detection of stimulus;DNA metabolic process;DNA replication;macromolecule metabolic process;metabolic process;nitrogen compound metabolic process;nucleobase-containing compound metabolic process;primary metabolic process;response to abiotic stimulus;response to chemical …	cell part;intracellular non-membrane-bounded organelle;intracellular organelle;nucleolus;organelle		3D-structure;ATP-binding;Completeproteome;Directproteinsequencing;Diseasemutation;DNAdamage;DNArepair;Hydrolase;Kinase;Multifunctionalenzyme;Nucleotide-binding;Nucleus;Phosphoprotein;Polymorphism;Primarymicrocephaly;Referenceproteome;Transferase	DNA ligase III-XRCC1-PNK-DNA-pol III multiprotein complex;DNA ligase IV-XRCC4-PNK complex;XRCC1-LIG3-PNK-TDP1 complex	0.00049431	433830	1	only T2	Q96T60;M0QYH2;A0A0D9SFL2;M0R3C8;M0QYI1;M0R000;A0A0D9SEV0;M0QX49	Q96T60;M0QYH2;A0A0D9SFL2;M0R3C8;M0QYI1;M0R000;A0A0D9SEV0;M0QX49	Bifunctional polynucleotide phosphatase/kinase;Polynucleotide 3-phosphatase;Polynucleotide 5-hydroxyl-kinase	PNKP	>sp|Q96T60|PNKP_HUMAN Bifunctional polynucleotide phosphatase/kinase OS=Homo sapiens GN=PNKP PE=1 SV=1;>tr|M0QYH2|M0QYH2_HUMAN Bifunctional polynucleotide phosphatase/kinase OS=Homo sapiens GN=PNKP PE=1 SV=1;>tr|A0A0D9SFL2|A0A0D9SFL2_HUMAN Bifunctional pol
				Completeproteome;Referenceproteome;Repeat		0.00052248	1210300	1	only T2	Q969T9;K7EMC9;A6NG10;K7ENL2;B4DFG2;K7EIJ0;K7ESN4;K7EIN1	Q969T9;K7EMC9;A6NG10;K7ENL2;B4DFG2;K7EIJ0;K7ESN4;K7EIN1	WW domain-binding protein 2	WBP2	>sp|Q969T9|WBP2_HUMAN WW domain-binding protein 2 OS=Homo sapiens GN=WBP2 PE=1 SV=1;>tr|K7EMC9|K7EMC9_HUMAN WW domain-binding protein 2 OS=Homo sapiens GN=WBP2 PE=1 SV=1;>tr|A6NG10|A6NG10_HUMAN WW domain-binding protein 2 OS=Homo sapiens GN=WBP2 PE=1 SV=2;
binding;GTP binding;guanyl nucleotide binding;guanyl ribonucleotide binding;nucleotide binding;purine nucleotide binding;purine ribonucleoside triphosphate binding;purine ribonucleotide binding;ribonucleotide binding	biological regulation;cellular process;response to stimulus;signal transduction	cell part;cell projection;cilium;macromolecular complex;protein complex		Alternativesplicing;Completeproteome;GTP-binding;Nucleotide-binding;Referenceproteome		0.0012157	854070	1	only T2	Q9BW83;F5GZ09;H0Y6C7;B1AH58	Q9BW83;F5GZ09;H0Y6C7;B1AH58	Intraflagellar transport protein 27 homolog	IFT27;RABL4	>sp|Q9BW83|IFT27_HUMAN Intraflagellar transport protein 27 homolog OS=Homo sapiens GN=IFT27 PE=1 SV=1;>tr|F5GZ09|F5GZ09_HUMAN Intraflagellar transport protein 27 homolog (Fragment) OS=Homo sapiens GN=IFT27 PE=1 SV=1;>tr|H0Y6C7|H0Y6C7_HUMAN Intraflagellar t
androgen binding;benzodiazepine receptor activity;binding;cholesterol binding;hormone binding;lipid binding;molecular transducer activity;neurotransmitter binding;neurotransmitter receptor activity;receptor activity;signal transducer activity;signaling receptor activity;steroid binding;sterol binding	aging;anatomical structure development;anatomical structure morphogenesis;behavior;biological regulation;biosynthetic process;cell death;cell motility;cell proliferation;cellular component morphogenesis;cellular component movement;cellular component organization;cellular metabolic process;cellular nitrogen compound metabolic process;cellular process;cofactor metabolic process;death;developmental …	cell part;membrane	Neuroactive ligand-receptor interaction	Alternativesplicing;Completeproteome;Membrane;Mitochondrion;Polymorphism;Receptor;Referenceproteome;Transmembrane;Transmembranehelix		0.00054785	2595400	1	only T2	P30536;B1AH87	P30536;B1AH87	Translocator protein	TSPO	>sp|P30536|TSPOA_HUMAN Translocator protein OS=Homo sapiens GN=TSPO PE=1 SV=3;>tr|B1AH87|B1AH87_HUMAN Putative peripheral benzodiazepine receptor-related protein (Fragment) OS=Homo sapiens GN=TSPO PE=1 SV=1
binding;catalytic activity;cation binding;enzyme binding;heme binding;heme oxygenase (decyclizing) activity;hydrolase activity;hydrolase activity, acting on ester bonds;identical protein binding;ion binding;iron ion binding;lipase activity;metal ion binding;molecular transducer activity;oxidoreductase activity;oxidoreductase activity, acting on paired donors, with incorporation or reduction of mo…	anatomical structure formation involved in morphogenesis;biological regulation;catabolic process;cell communication;cell death;cell proliferation;cellular component assembly;cellular component organization;cellular homeostasis;cellular ion homeostasis;cellular metabolic process;cellular nitrogen compound metabolic process;cellular process;cofactor metabolic process;death;developmental process;est…	cell part;cytosol;endoplasmic reticulum;extracellular space;intracellular membrane-bounded organelle;intracellular non-membrane-bounded organelle;intracellular organelle;membrane;nucleolus;nucleus;organelle	Mineral absorption;Porphyrin and chlorophyll metabolism	3D-structure;Completeproteome;Endoplasmicreticulum;Heme;Iron;Membrane;Metal-binding;Microsome;Oxidoreductase;Phosphoprotein;Polymorphism;Referenceproteome		1.0701e-11	2667400	2	only T2	P09601;B1AHA8	P09601;B1AHA8	Heme oxygenase 1	HMOX1	>sp|P09601|HMOX1_HUMAN Heme oxygenase 1 OS=Homo sapiens GN=HMOX1 PE=1 SV=1;>tr|B1AHA8|B1AHA8_HUMAN Heme oxygenase 1 (Fragment) OS=Homo sapiens GN=HMOX1 PE=1 SV=1
binding;ErbB-2 class receptor binding;protein binding;receptor binding;structural constituent of cytoskeleton;structural molecule activity	biological adhesion;biological regulation;cell adhesion;cell cycle;cell growth;cellular component organization;cellular process;cytoskeleton organization;establishment of localization;establishment or maintenance of cell polarity;growth;localization;organelle organization;protein targeting;protein transport;response to stimulus;signal transduction;transport	cell part;cytoplasm;intracellular membrane-bounded organelle;intracellular organelle;membrane;nucleus;organelle	NOD-like receptor signaling pathway	3D-structure;Alternativesplicing;Celljunction;Completeproteome;Leucine-richrepeat;Membrane;Nucleus;Phosphoprotein;Polymorphism;Referenceproteome;Repeat		0.00015335	1130500	1	only T2	Q96RT1;B4DIP2	Q96RT1;B4DIP2	Protein LAP2	ERBB2IP	>sp|Q96RT1|LAP2_HUMAN Protein LAP2 OS=Homo sapiens GN=ERBB2IP PE=1 SV=2;>tr|B4DIP2|B4DIP2_HUMAN Protein LAP2 OS=Homo sapiens GN=ERBB2IP PE=1 SV=1
binding;nucleic acid binding;RNA binding		cell part;intracellular membrane-bounded organelle;intracellular organelle;mitochondrion;organelle		3D-structure;Alternativesplicing;Completeproteome;Polymorphism;Referenceproteome;Repeat;RNA-binding		0.00015269	1241800	1	only T2	F6TB26;Q9Y2W6;Q5SZR4;B7ZAG4;E9PKN8	F6TB26;Q9Y2W6;Q5SZR4;B7ZAG4;E9PKN8	Tudor and KH domain-containing protein	TDRKH	>tr|F6TB26|F6TB26_HUMAN Tudor and KH domain-containing protein OS=Homo sapiens GN=TDRKH PE=1 SV=1;>sp|Q9Y2W6|TDRKH_HUMAN Tudor and KH domain-containing protein OS=Homo sapiens GN=TDRKH PE=1 SV=2;>tr|Q5SZR4|Q5SZR4_HUMAN Tudor and KH domain containing, isofo
binding;enzyme binding;kinase binding;protein binding	biological regulation;cell death;cellular process;death;immune system process;response to stimulus;response to stress	cell part;cytosol		Alternativesplicing;Apoptosis;Coiledcoil;Completeproteome;Phosphoprotein;Polymorphism;Referenceproteome		0.060859	355470	1	only T2	B8ZZD4;Q86VP1;C9J7J4;C9JBZ7;F8WBU9	B8ZZD4;Q86VP1;C9J7J4;C9JBZ7;F8WBU9	Tax1-binding protein 1	TAX1BP1	>tr|B8ZZD4|B8ZZD4_HUMAN Tax1-binding protein 1 OS=Homo sapiens GN=TAX1BP1 PE=1 SV=1;>sp|Q86VP1|TAXB1_HUMAN Tax1-binding protein 1 OS=Homo sapiens GN=TAX1BP1 PE=1 SV=2;>tr|C9J7J4|C9J7J4_HUMAN Tax1-binding protein 1 (Fragment) OS=Homo sapiens GN=TAX1BP1 PE=1
catalytic activity;nicotinate phosphoribosyltransferase activity;nicotinate-nucleotide diphosphorylase (carboxylating) activity;transferase activity;transferase activity, transferring glycosyl groups;transferase activity, transferring pentosyl groups	biosynthetic process;cellular amide metabolic process;cellular metabolic compound salvage;cellular metabolic process;cellular nitrogen compound metabolic process;cellular process;cofactor metabolic process;heterocycle metabolic process;metabolic process;nitrogen compound metabolic process;nucleobase-containing compound metabolic process;nucleobase-containing small molecule metabolic process;nucle…	cell part;cytosol;Golgi apparatus;intracellular membrane-bounded organelle;intracellular organelle;nucleus;organelle	Nicotinate and nicotinamide metabolism	Alternativesplicing;Completeproteome;Cytoplasm;Glycosyltransferase;Phosphoprotein;Polymorphism;Pyridinenucleotidebiosynthesis;Referenceproteome;Transferase		0.00027935	293690	2	only T2	G5E977;Q6XQN6;C9J8U2;A0A087WUT5;H0YF31;H0YDA6	G5E977;Q6XQN6;C9J8U2;A0A087WUT5;H0YF31;H0YDA6	Nicotinate phosphoribosyltransferase	NAPRT1	>tr|G5E977|G5E977_HUMAN Nicotinate phosphoribosyltransferase OS=Homo sapiens GN=NAPRT PE=1 SV=1;>sp|Q6XQN6|PNCB_HUMAN Nicotinate phosphoribosyltransferase OS=Homo sapiens GN=NAPRT PE=1 SV=2;>tr|C9J8U2|C9J8U2_HUMAN Nicotinate phosphoribosyltransferase OS=Ho
	cellular process;establishment of localization;protein transport;transport;vesicle-mediated transport	AP-type membrane coat adaptor complex;cell part;macromolecular complex;protein complex		Completeproteome;Referenceproteome		0.00046224	2722100	1	only T2	C9JTK4	C9JTK4		AP2M1	>tr|C9JTK4|C9JTK4_HUMAN AP-2 complex subunit mu (Fragment) OS=Homo sapiens GN=AP2M1 PE=1 SV=1
	biological regulation;cell differentiation;cellular process;developmental process	cell part;membrane		Alternativesplicing;Completeproteome;Membrane;Nucleus;Phosphoprotein;Referenceproteome;Transmembrane;Transmembranehelix		6.2906e-05	1877800	1	only T2	Q8NC56;H7C2Z0;D6R958	Q8NC56;H7C2Z0;D6R958	LEM domain-containing protein 2	LEMD2	>sp|Q8NC56|LEMD2_HUMAN LEM domain-containing protein 2 OS=Homo sapiens GN=LEMD2 PE=1 SV=1;>tr|H7C2Z0|H7C2Z0_HUMAN LEM domain-containing protein 2 (Fragment) OS=Homo sapiens GN=LEMD2 PE=1 SV=1;>tr|D6R958|D6R958_HUMAN LEM domain-containing protein 2 (Fragmen
2 iron, 2 sulfur cluster binding;binding;cation binding;identical protein binding;ion binding;iron-sulfur cluster binding;metal cluster binding;metal ion binding;protein binding;protein dimerization activity;protein homodimerization activity	aging;autophagy;biological regulation;catabolic process;cellular metabolic process;cellular process;developmental process;metabolic process	cell part;endoplasmic reticulum;intracellular membrane-bounded organelle;intracellular organelle;macromolecular complex;membrane;organelle;protein complex		2Fe-2S;3D-structure;Autophagy;Completeproteome;Deafness;Diabetesmellitus;Directproteinsequencing;Endoplasmicreticulum;Iron;Iron-sulfur;Membrane;Metal-binding;Mitochondrion;Mitochondrionoutermembrane;Referenceproteome;Transmembrane;Transmembranehelix		1.5541e-12	5806600	2	only T2	D6RCF4;Q8N5K1	D6RCF4;Q8N5K1	CDGSH iron-sulfur domain-containing protein 2	CISD2	>tr|D6RCF4|D6RCF4_HUMAN CDGSH iron-sulfur domain-containing protein 2 OS=Homo sapiens GN=CISD2 PE=1 SV=1;>sp|Q8N5K1|CISD2_HUMAN CDGSH iron-sulfur domain-containing protein 2 OS=Homo sapiens GN=CISD2 PE=1 SV=1
receptor activity	biological adhesion;cell adhesion;cellular process;establishment of localization;protein targeting;protein transport;transport;vacuolar transport	cell part;intracellular membrane-bounded organelle;intracellular organelle;lysosome;membrane;organelle;vacuole	Lysosome	Alternativesplicing;Coiledcoil;Completeproteome;Diseasemutation;Epilepsy;Glycoprotein;Lysosome;Membrane;Polymorphism;Receptor;Referenceproteome;Transmembrane;Transmembranehelix		0.00042032	3322600	1	only T2	Q14108;D6RDG0	Q14108;D6RDG0	Lysosome membrane protein 2	SCARB2	>sp|Q14108|SCRB2_HUMAN Lysosome membrane protein 2 OS=Homo sapiens GN=SCARB2 PE=1 SV=2;>tr|D6RDG0|D6RDG0_HUMAN Lysosome membrane protein 2 OS=Homo sapiens GN=SCARB2 PE=1 SV=1
cofactor transporter activity;folic acid transporter activity;transmembrane transporter activity;transporter activity;vitamin transporter activity	amine metabolic process;cellular amino acid metabolic process;cellular aromatic compound metabolic process;cellular ketone metabolic process;cellular metabolic process;cellular nitrogen compound metabolic process;cellular process;cofactor metabolic process;establishment of localization;heterocycle metabolic process;metabolic process;nitrogen compound metabolic process;organic acid metabolic proce…	cell part;membrane		Completeproteome;Membrane;Mitochondrion;Mitochondrioninnermembrane;Polymorphism;Referenceproteome;Repeat;Transmembrane;Transmembranehelix;Transport		0.0012058	475760	1	only T2	Q9H2D1;E5RGT9;E5RFL3;E5RGK5	Q9H2D1;E5RGT9;E5RFL3;E5RGK5	Mitochondrial folate transporter/carrier	SLC25A32	>sp|Q9H2D1|MFTC_HUMAN Mitochondrial folate transporter/carrier OS=Homo sapiens GN=SLC25A32 PE=2 SV=2;>tr|E5RGT9|E5RGT9_HUMAN Mitochondrial folate transporter/carrier OS=Homo sapiens GN=SLC25A32 PE=1 SV=1;>tr|E5RFL3|E5RFL3_HUMAN Mitochondrial folate transpo
binding;cofactor binding;pyridoxal phosphate binding;vitamin B6 binding;vitamin binding		cell part;cytoplasm;intracellular membrane-bounded organelle;intracellular organelle;mitochondrion;organelle		Completeproteome;Phosphoprotein;Polymorphism;Pyridoxalphosphate;Referenceproteome		0.00055389	2685700	1	only T2	O94903;E5RG77;E5RFX7	O94903;E5RG77;E5RFX7	Proline synthase co-transcribed bacterial homolog protein	PROSC	>sp|O94903|PROSC_HUMAN Proline synthase co-transcribed bacterial homolog protein OS=Homo sapiens GN=PROSC PE=1 SV=1;>tr|E5RG77|E5RG77_HUMAN Proline synthase co-transcribed bacterial homolog protein (Fragment) OS=Homo sapiens GN=PROSC PE=1 SV=1;>tr|E5RFX7|E
		cell part;intracellular membrane-bounded organelle;intracellular organelle;macromolecular complex;mitochondrion;nucleus;organelle;protein complex		Acetylation;Completeproteome;Cytoplasm;Nucleus;Referenceproteome;Repeat;TPRrepeat		3.2607e-06	1052500	1	only T2	Q15006;E5RGJ2	Q15006;E5RGJ2	Tetratricopeptide repeat protein 35	TTC35	>sp|Q15006|EMC2_HUMAN ER membrane protein complex subunit 2 OS=Homo sapiens GN=EMC2 PE=1 SV=1;>tr|E5RGJ2|E5RGJ2_HUMAN ER membrane protein complex subunit 2 (Fragment) OS=Homo sapiens GN=EMC2 PE=1 SV=1
2 iron, 2 sulfur cluster binding;binding;catalytic activity;cation binding;electron carrier activity;ion binding;iron-sulfur cluster binding;metal cluster binding;metal ion binding;NADH dehydrogenase (quinone) activity;NADH dehydrogenase (ubiquinone) activity;NADH dehydrogenase activity;oxidoreductase activity;oxidoreductase activity, acting on NADH or NADPH;oxidoreductase activity, acting on NAD…	anatomical structure development;cellular metabolic process;cellular process;developmental process;generation of precursor metabolites and energy;metabolic process;small molecule metabolic process	cell part;macromolecular complex;NADH dehydrogenase complex;protein complex	Alzheimer's disease;Huntington's disease;Oxidative phosphorylation;Parkinson's disease	2Fe-2S;Completeproteome;Electrontransport;Iron;Iron-sulfur;Membrane;Metal-binding;Mitochondrion;Mitochondrioninnermembrane;NAD;Oxidoreductase;Polymorphism;Referenceproteome;Respiratorychain;Transitpeptide;Transport;Ubiquinone	Respiratory chain complex I (holoenzyme), mitochondrial;Respiratory chain complex I (incomplete intermediate), mitochondrial;Respiratory chain complex I (intermediate II/230kD), mitochondrial;Respiratory chain complex I (intermediate VII/650kD), mitochondrial;Respiratory chain complex I (lambda subunit) mitochondrial	0.0034843	4721300	1	only T2	E7EPT4;P19404	E7EPT4;P19404	NADH dehydrogenase [ubiquinone] flavoprotein 2, mitochondrial	NDUFV2	>tr|E7EPT4|E7EPT4_HUMAN NADH dehydrogenase [ubiquinone] flavoprotein 2, mitochondrial OS=Homo sapiens GN=NDUFV2 PE=1 SV=1;>sp|P19404|NDUV2_HUMAN NADH dehydrogenase [ubiquinone] flavoprotein 2, mitochondrial OS=Homo sapiens GN=NDUFV2 PE=1 SV=2
adenyl nucleotide binding;adenyl ribonucleotide binding;ATP binding;binding;catalytic activity;cation binding;ion binding;kinase activity;lipid binding;magnesium ion binding;metal ion binding;nucleotide binding;phosphotransferase activity, alcohol group as acceptor;protein kinase activity;protein serine/threonine kinase activity;purine nucleotide binding;purine ribonucleoside triphosphate binding…	biological regulation;cell motility;cellular component movement;cellular metabolic process;cellular process;establishment or maintenance of cell polarity;locomotion;macromolecule metabolic process;macromolecule modification;metabolic process;phosphorus metabolic process;primary metabolic process;protein metabolic process;protein modification process;protein phosphorylation;regulation of organelle…	cell part;intracellular membrane-bounded organelle;intracellular organelle;membrane;nucleus;organelle;plasma membrane		3D-structure;Alternativepromoterusage;Alternativesplicing;ATP-binding;Cellmembrane;Completeproteome;Cytoplasm;Developmentalprotein;Differentiation;Kinase;Lipid-binding;Magnesium;Membrane;Metal-binding;Nucleotide-binding;Phosphoprotein;Referenceproteome;Serine/threonine-proteinkinase;Transferase;Wntsignalingpathway	Kinase maturation complex 1	2.5321e-05	4307800	2	only T2	Q7KZI7;E9PC69;E7ETY4	Q7KZI7;E9PC69;E7ETY4	Serine/threonine-protein kinase MARK2	MARK2	>sp|Q7KZI7|MARK2_HUMAN Serine/threonine-protein kinase MARK2 OS=Homo sapiens GN=MARK2 PE=1 SV=2;>tr|E9PC69|E9PC69_HUMAN Serine/threonine-protein kinase MARK2 OS=Homo sapiens GN=MARK2 PE=1 SV=3;>tr|E7ETY4|E7ETY4_HUMAN Serine/threonine-protein kinase MARK2 O
				Completeproteome;Phosphoprotein;Polymorphism;Referenceproteome;Repeat;WDrepeat;Williams-Beurensyndrome		4.6806e-17	3626600	1	only T2	Q9Y4P3;E9PF19	Q9Y4P3;E9PF19	Transducin beta-like protein 2	TBL2	>sp|Q9Y4P3|TBL2_HUMAN Transducin beta-like protein 2 OS=Homo sapiens GN=TBL2 PE=1 SV=1;>tr|E9PF19|E9PF19_HUMAN Transducin beta-like protein 2 OS=Homo sapiens GN=TBL2 PE=1 SV=1
	biological regulation	cell part;cytoplasm		3D-structure;Alternativesplicing;Completeproteome;Cytoplasm;Polymorphism;Referenceproteome		1.2582e-17	14342000	1	only T2	E9PR47;E9PNP3;Q9H7C9;E9PIQ4	E9PR47;E9PNP3;Q9H7C9;E9PIQ4	UPF0366 protein C11orf67	C11orf67	>tr|E9PR47|E9PR47_HUMAN Mth938 domain-containing protein OS=Homo sapiens GN=AAMDC PE=1 SV=1;>tr|E9PNP3|E9PNP3_HUMAN Mth938 domain-containing protein OS=Homo sapiens GN=AAMDC PE=1 SV=1;>sp|Q9H7C9|AAMDC_HUMAN Mth938 domain-containing protein OS=Homo sapiens
adenyl nucleotide binding;adenyl ribonucleotide binding;ATP binding;binding;catalytic activity;DNA binding;kinase activity;nucleic acid binding;nucleotide binding;phosphotransferase activity, alcohol group as acceptor;protein kinase activity;protein tyrosine kinase activity;purine nucleotide binding;purine ribonucleoside triphosphate binding;purine ribonucleotide binding;ribonucleotide binding;tr…	biological regulation;biosynthetic process;cellular metabolic process;cellular nitrogen compound metabolic process;cellular process;establishment of localization;Golgi vesicle transport;macromolecule metabolic process;metabolic process;nitrogen compound metabolic process;nucleobase-containing compound metabolic process;primary metabolic process;RNA metabolic process;transport;vesicle-mediated tra…	cell part;cytoplasm;intracellular membrane-bounded organelle;intracellular organelle;macromolecular complex;microtubule organizing center;nucleus;organelle;protein complex		Activator;Alternativesplicing;Coiledcoil;Completeproteome;Cytoplasm;Cytoskeleton;DNA-binding;ER-Golgitransport;Golgiapparatus;Nucleus;Phosphoprotein;Polymorphism;Referenceproteome;Repeat;Transcription;Transcriptionregulation;Transport	NUMAC complex (nucleosomal methylation activator complex)	0.00033971	837470	2	only T2	Q96KG9;E9PK59;E9PS17;E9PPN3	Q96KG9;E9PK59;E9PS17;E9PPN3	N-terminal kinase-like protein	SCYL1	>sp|Q96KG9|NTKL_HUMAN N-terminal kinase-like protein OS=Homo sapiens GN=SCYL1 PE=1 SV=1;>tr|E9PK59|E9PK59_HUMAN N-terminal kinase-like protein OS=Homo sapiens GN=SCYL1 PE=1 SV=1;>tr|E9PS17|E9PS17_HUMAN N-terminal kinase-like protein OS=Homo sapiens GN=SCYL
catalytic activity;endopeptidase activity;hydrolase activity;oxidoreductase activity;oxidoreductase activity, acting on CH-OH group of donors;oxidoreductase activity, acting on the CH-OH group of donors, disulfide as acceptor;peptidase activity;peptidase activity, acting on L-amino acid peptides;serine hydrolase activity;serine-type endopeptidase activity;serine-type peptidase activity;vitamin-K-…	cellular metabolic process;cellular process;drug metabolic process;macromolecule metabolic process;macromolecule modification;metabolic process;peptidyl-amino acid modification;primary metabolic process;protein metabolic process;protein modification process;proteolysis	cell part;membrane		Alternativesplicing;Completeproteome;Diseasemutation;Disulfidebond;Endoplasmicreticulum;Membrane;Oxidoreductase;Redox-activecenter;Referenceproteome;Transmembrane;Transmembranehelix		1.1136e-06	6403900	1	only T2	E9PLN8;Q9BQB6;F8W9H0;I3L3B4	E9PLN8;Q9BQB6;F8W9H0;I3L3B4	Vitamin K epoxide reductase complex subunit 1	VKORC1	>tr|E9PLN8|E9PLN8_HUMAN Uncharacterized protein (Fragment) OS=Homo sapiens PE=4 SV=1;>sp|Q9BQB6|VKOR1_HUMAN Vitamin K epoxide reductase complex subunit 1 OS=Homo sapiens GN=VKORC1 PE=1 SV=1;>tr|F8W9H0|F8W9H0_HUMAN Vitamin K epoxide reductase complex subuni
		cell part;cytoplasm;cytoskeleton;intracellular non-membrane-bounded organelle;intracellular organelle;organelle		Coiledcoil;Completeproteome;Cytoplasm;Cytoskeleton;Leucine-richrepeat;Phosphoprotein;Referenceproteome;Repeat		4.589e-05	1365500	2	only T2	Q5QJ74;E9PNS0	Q5QJ74;E9PNS0	Tubulin-specific chaperone cofactor E-like protein	TBCEL	>sp|Q5QJ74|TBCEL_HUMAN Tubulin-specific chaperone cofactor E-like protein OS=Homo sapiens GN=TBCEL PE=1 SV=2;>tr|E9PNS0|E9PNS0_HUMAN Tubulin-specific chaperone cofactor E-like protein (Fragment) OS=Homo sapiens GN=TBCEL PE=1 SV=1
binding;lipid binding	cellular component organization;cellular membrane organization;cellular process;endosome transport;establishment of localization;membrane organization;protein transport;transport;vesicle-mediated transport	cell part;cytosol;membrane	Endocytosis	3D-structure;Coiledcoil;Completeproteome;Cytoplasmicvesicle;Endosome;Lipid-binding;Membrane;Polymorphism;Proteintransport;Referenceproteome;Transport	ESCRT-III complex	3.8548e-06	10341000	2	only T2	E9PSI1;Q9BY43;E9PQ80;E9PQI5	E9PSI1;Q9BY43;E9PQ80;E9PQI5	Charged multivesicular body protein 4a	TM9SF1;CHMP4A	>tr|E9PSI1|E9PSI1_HUMAN Uncharacterized protein OS=Homo sapiens PE=4 SV=1;>sp|Q9BY43|CHM4A_HUMAN Charged multivesicular body protein 4a OS=Homo sapiens GN=CHMP4A PE=1 SV=3;>tr|E9PQ80|E9PQ80_HUMAN Charged multivesicular body protein 4a (Fragment) OS=Homo sa
nucleocytoplasmic transporter activity;transporter activity	biological regulation;carbohydrate metabolic process;carbohydrate transport;cellular process;establishment of localization;metabolic process;nuclear transport;nucleobase-containing compound transport;nucleocytoplasmic transport;primary metabolic process;protein transport;regulation of transport;response to chemical stimulus;response to stimulus;signal transduction;small molecule metabolic process…	cell part;cytosol;macromolecular complex;protein complex	RNA transport	Alternativesplicing;Completeproteome;mRNAtransport;Nuclearporecomplex;Nucleus;Phosphoprotein;Polymorphism;Proteintransport;Referenceproteome;Translocation;Transport	NPC subcomplex (NUP98, NUP107, NUP133, NUP160);Nuclear pore complex;Nup 107-160 subcomplex	0.0039937	414900	1	only T2	Q12769;G3V198;E9PR16	Q12769;G3V198;E9PR16	Nuclear pore complex protein Nup160	NUP160	>sp|Q12769|NU160_HUMAN Nuclear pore complex protein Nup160 OS=Homo sapiens GN=NUP160 PE=1 SV=3;>tr|G3V198|G3V198_HUMAN Nuclear pore complex protein Nup160 (Fragment) OS=Homo sapiens GN=NUP160 PE=1 SV=2;>tr|E9PR16|E9PR16_HUMAN Nuclear pore complex protein N
binding;cation binding;ion binding;metal ion binding;nucleic acid binding;transition metal ion binding;zinc ion binding	cellular metabolic process;cellular nitrogen compound metabolic process;cellular process;macromolecule metabolic process;metabolic process;mRNA metabolic process;mRNA processing;nitrogen compound metabolic process;nucleobase-containing compound metabolic process;primary metabolic process;RNA metabolic process;RNA processing;RNA splicing	cell part;intracellular membrane-bounded organelle;intracellular organelle;macromolecular complex;nucleus;organelle;ribonucleoprotein complex;spliceosomal complex		Alternativesplicing;Coiledcoil;Completeproteome;Metal-binding;mRNAprocessing;mRNAsplicing;Phosphoprotein;Polymorphism;Referenceproteome;Spliceosome;Zinc;Zinc-finger	C complex spliceosome	3.0238e-18	1036600	1	only T2	Q6NZY4;F5GX80;F5H6J5	Q6NZY4;F5GX80;F5H6J5	Zinc finger CCHC domain-containing protein 8	ZCCHC8	>sp|Q6NZY4|ZCHC8_HUMAN Zinc finger CCHC domain-containing protein 8 OS=Homo sapiens GN=ZCCHC8 PE=1 SV=2;>tr|F5GX80|F5GX80_HUMAN Zinc finger CCHC domain-containing protein 8 (Fragment) OS=Homo sapiens GN=ZCCHC8 PE=1 SV=1;>tr|F5H6J5|F5H6J5_HUMAN Zinc finger
binding;carbohydrate binding;cargo receptor activity;lipoprotein particle binding;lipoprotein particle receptor activity;low-density lipoprotein particle binding;low-density lipoprotein receptor activity;protein-lipid complex binding;receptor activity	biological adhesion;cell adhesion;cell death;cellular metabolic process;cellular process;death;macromolecule metabolic process;metabolic process;response to chemical stimulus;response to oxidative stress;response to stimulus;response to stress			Completeproteome;Referenceproteome		0.014467	2386200	1	only T2	F5H7N8;F5H001	F5H7N8;F5H001		OLR1	>tr|F5H7N8|F5H7N8_HUMAN Oxidized low-density lipoprotein receptor 1 (Fragment) OS=Homo sapiens GN=OLR1 PE=1 SV=1;>tr|F5H001|F5H001_HUMAN Oxidized low-density lipoprotein receptor 1 (Fragment) OS=Homo sapiens GN=OLR1 PE=1 SV=1
	anatomical structure formation involved in morphogenesis;biological regulation;cell differentiation;cellular localization;cellular process;developmental process;establishment of localization;localization;membrane docking;organelle localization;protein transport;transport;vesicle-mediated transport	cell part;endosome;intracellular membrane-bounded organelle;intracellular organelle;membrane;organelle		Completeproteome;Endosome;Lysosome;Membrane;Polymorphism;Proteintransport;Referenceproteome;Transport		0.0020869	668180	1	only T2	Q96AX1;H3BMM5;F5H2X5	Q96AX1;H3BMM5;F5H2X5	Vacuolar protein sorting-associated protein 33A	VPS33A	>sp|Q96AX1|VP33A_HUMAN Vacuolar protein sorting-associated protein 33A OS=Homo sapiens GN=VPS33A PE=1 SV=1;>tr|H3BMM5|H3BMM5_HUMAN Uncharacterized protein OS=Homo sapiens PE=4 SV=1;>tr|F5H2X5|F5H2X5_HUMAN Vacuolar protein sorting-associated protein 33A (Fr
adenyl nucleotide binding;adenyl ribonucleotide binding;ATP binding;ATPase activity;ATPase activity, coupled;ATP-dependent helicase activity;ATP-dependent RNA helicase activity;binding;catalytic activity;helicase activity;hydrolase activity;hydrolase activity, acting on acid anhydrides;hydrolase activity, acting on acid anhydrides, in phosphorus-containing anhydrides;nucleic acid binding;nucleosi…	cellular metabolic process;cellular nitrogen compound metabolic process;cellular process;macromolecule metabolic process;metabolic process;mRNA metabolic process;mRNA processing;nitrogen compound metabolic process;nucleobase-containing compound metabolic process;primary metabolic process;RNA metabolic process;RNA processing;RNA splicing	cell part;intracellular membrane-bounded organelle;intracellular organelle;macromolecular complex;nucleus;organelle;ribonucleoprotein complex;spliceosomal complex	Spliceosome	3D-structure;ATP-binding;Completeproteome;Helicase;Hydrolase;mRNAprocessing;mRNAsplicing;Nucleotide-binding;Nucleus;Phosphoprotein;Polymorphism;Referenceproteome;Spliceosome	C complex spliceosome;Spliceosome	1.3914e-05	562840	1	only T2	Q14562;F5H658	Q14562;F5H658	ATP-dependent RNA helicase DHX8	DHX8	>sp|Q14562|DHX8_HUMAN ATP-dependent RNA helicase DHX8 OS=Homo sapiens GN=DHX8 PE=1 SV=1;>tr|F5H658|F5H658_HUMAN ATP-dependent RNA helicase DHX8 OS=Homo sapiens GN=DHX8 PE=1 SV=1
actin binding;actin filament binding;actin monomer binding;binding;cation binding;cytoskeletal protein binding;ion binding;metal ion binding;protein binding;transition metal ion binding;zinc ion binding	biological regulation;cellular component assembly;cellular component organization;cellular process;cytoskeleton organization;organelle organization;regulation of organelle organization	cell part;cytoplasm;cytoskeleton;intracellular non-membrane-bounded organelle;intracellular organelle;membrane;organelle;plasma membrane		3D-structure;Acetylation;Actin-binding;Alternativepromoterusage;Alternativesplicing;Celljunction;Completeproteome;Cytoplasm;Cytoskeleton;LIMdomain;Metal-binding;Phosphoprotein;Referenceproteome;Zinc		4.7455e-27	18280000	4	only T2	Q9UHB6;F8VQE1;F8VS07;F8VRN8	Q9UHB6;F8VQE1;F8VS07	LIM domain and actin-binding protein 1	LIMA1	>sp|Q9UHB6|LIMA1_HUMAN LIM domain and actin-binding protein 1 OS=Homo sapiens GN=LIMA1 PE=1 SV=1;>tr|F8VQE1|F8VQE1_HUMAN LIM domain and actin-binding protein 1 OS=Homo sapiens GN=LIMA1 PE=1 SV=1;>tr|F8VS07|F8VS07_HUMAN LIM domain and actin-binding protein
enzyme regulator activity;GTPase regulator activity;guanyl-nucleotide exchange factor activity;nucleoside-triphosphatase regulator activity;Rab guanyl-nucleotide exchange factor activity;Ras guanyl-nucleotide exchange factor activity;small GTPase regulator activity	anatomical structure formation involved in morphogenesis;cellular component assembly;cellular component organization;cellular localization;cellular process;developmental process;establishment of localization;Golgi vesicle transport;localization;protein transport;transport;vesicle-mediated transport	cell part;cell projection;centrosome;cytoskeleton;cytosol;intracellular membrane-bounded organelle;intracellular non-membrane-bounded organelle;intracellular organelle;microtubule organizing center;nucleus;organelle		Alternativesplicing;Cellprojection;Coiledcoil;Completeproteome;Cytoplasm;Cytoskeleton;Guanine-nucleotidereleasingfactor;Nucleus;Phosphoprotein;Proteintransport;Referenceproteome;Transport		0.00044143	809230	1	only T2	Q96QF0;H0YD03;F8VTR6	Q96QF0;H0YD03;F8VTR6	Rab-3A-interacting protein	RAB3IP	>sp|Q96QF0|RAB3I_HUMAN Rab-3A-interacting protein OS=Homo sapiens GN=RAB3IP PE=1 SV=1;>tr|H0YD03|H0YD03_HUMAN Rab-3A-interacting protein (Fragment) OS=Homo sapiens GN=RAB3IP PE=1 SV=1;>tr|F8VTR6|F8VTR6_HUMAN Rab-3A-interacting protein OS=Homo sapiens GN=RA
binding;nucleic acid binding;RNA binding				Completeproteome;Referenceproteome		2.096e-51	2487800	1	only T2	F8VZX2;F8VRH0	F8VZX2		PCBP2	>tr|F8VZX2|F8VZX2_HUMAN Poly(rC)-binding protein 2 OS=Homo sapiens GN=PCBP2 PE=1 SV=1
15-oxoprostaglandin 13-oxidase activity;binding;catalytic activity;cation binding;ion binding;metal ion binding;oxidoreductase activity;oxidoreductase activity, acting on the CH-CH group of donors;oxidoreductase activity, acting on the CH-CH group of donors, NAD or NADP as acceptor;transition metal ion binding;zinc ion binding	cellular ketone metabolic process;cellular lipid metabolic process;cellular metabolic process;cellular process;lipid metabolic process;metabolic process;organic acid metabolic process;primary metabolic process;small molecule metabolic process	cell part;cytoplasm		3D-structure;Alternativesplicing;Completeproteome;Cytoplasm;NADP;Oxidoreductase;Referenceproteome		0.0041581	380910	1	only T2	Q8N8N7;G3V3Y1	Q8N8N7;G3V3Y1	Prostaglandin reductase 2	PTGR2	>sp|Q8N8N7|PTGR2_HUMAN Prostaglandin reductase 2 OS=Homo sapiens GN=PTGR2 PE=1 SV=1;>tr|G3V3Y1|G3V3Y1_HUMAN Uncharacterized protein OS=Homo sapiens PE=4 SV=1
catalytic activity;cysteine-type endopeptidase activity;cysteine-type peptidase activity;endopeptidase activity;hydrolase activity;hydrolase activity, acting on ester bonds;peptidase activity;peptidase activity, acting on L-amino acid peptides;small conjugating protein-specific protease activity;thiolester hydrolase activity;ubiquitin thiolesterase activity;ubiquitin-specific protease activity	catabolic process;cellular metabolic process;cellular process;macromolecule metabolic process;macromolecule modification;metabolic process;primary metabolic process;protein metabolic process;protein modification by small protein conjugation or removal;protein modification process;proteolysis;proteolysis involved in cellular protein catabolic process	cell part;cytoplasm;intracellular membrane-bounded organelle;intracellular organelle;nucleus;organelle		Acetylation;Completeproteome;Cytoplasm;Hydrolase;Nucleus;Phosphoprotein;Protease;Referenceproteome;Thiolprotease;Ublconjugationpathway		0.00041629	1625900	2	only T2	P51784;G5E9A6	P51784;G5E9A6	Ubiquitin carboxyl-terminal hydrolase 11;Ubiquitin carboxyl-terminal hydrolase	USP11	>sp|P51784|UBP11_HUMAN Ubiquitin carboxyl-terminal hydrolase 11 OS=Homo sapiens GN=USP11 PE=1 SV=3;>tr|G5E9A6|G5E9A6_HUMAN Ubiquitin carboxyl-terminal hydrolase OS=Homo sapiens GN=USP11 PE=1 SV=1
aldehyde-lyase activity;binding;carbon-carbon lyase activity;carboxy-lyase activity;catalytic activity;cofactor binding;lyase activity;pyridoxal phosphate binding;sphinganine-1-phosphate aldolase activity;vitamin B6 binding;vitamin binding	anatomical structure development;anatomical structure morphogenesis;biological regulation;biosynthetic process;catabolic process;cell death;cell differentiation;cell motility;cellular component movement;cellular ketone metabolic process;cellular lipid metabolic process;cellular metabolic process;cellular process;death;developmental process;hormone metabolic process;lipid metabolic process;locomot…	cell part	Sphingolipid metabolism	Acetylation;Apoptosis;Completeproteome;Endoplasmicreticulum;Lipidmetabolism;Lyase;Membrane;Nitration;Phosphoprotein;Polymorphism;Pyridoxalphosphate;Referenceproteome;Signal-anchor;Sphingolipidmetabolism;Transmembrane;Transmembranehelix		2.4551e-05	774360	1	only T2	O95470;H7BXL7;H0Y3V8	O95470;H7BXL7;H0Y3V8	Sphingosine-1-phosphate lyase 1	SGPL1	>sp|O95470|SGPL1_HUMAN Sphingosine-1-phosphate lyase 1 OS=Homo sapiens GN=SGPL1 PE=1 SV=3;>tr|H7BXL7|H7BXL7_HUMAN Sphingosine-1-phosphate lyase 1 (Fragment) OS=Homo sapiens GN=SGPL1 PE=1 SV=1;>tr|H0Y3V8|H0Y3V8_HUMAN Sphingosine-1-phosphate lyase 1 (Fragmen
				Completeproteome;Referenceproteome		0.0033177	2329800	1	only T2	H7C1U3;H0Y517	H7C1U3;H0Y517		CC2D1B	>tr|H7C1U3|H7C1U3_HUMAN Coiled-coil and C2 domain-containing protein 1B (Fragment) OS=Homo sapiens GN=CC2D1B PE=1 SV=2;>tr|H0Y517|H0Y517_HUMAN Coiled-coil and C2 domain-containing protein 1B (Fragment) OS=Homo sapiens GN=CC2D1B PE=1 SV=1
binding;cation binding;DNA binding;DNA secondary structure binding;four-way junction DNA binding;ion binding;metal ion binding;nucleic acid binding;nucleic acid binding transcription factor activity;protein binding transcription factor activity;regulatory region DNA binding;regulatory region nucleic acid binding;RNA binding;RNA polymerase II core promoter proximal region sequence-specific DNA bin…	anatomical structure morphogenesis;cell differentiation;cellular component organization;cellular metabolic process;cellular nitrogen compound metabolic process;cellular process;chromosome organization;developmental process;DNA metabolic process;DNA recombination;DNA repair;localization;macromolecule metabolic process;metabolic process;multicellular organismal process;nitrogen compound metabolic p…	cell part;chromatin remodeling complex;DNA helicase complex;macromolecular complex;membrane;PcG protein complex;plasma membrane;protein complex;transcription factor complex		3D-structure;Activator;ADP-ribosylation;Completeproteome;Differentiation;Directproteinsequencing;DNA-binding;DNAdamage;DNArecombination;DNArepair;Metal-binding;Nucleus;Phosphoprotein;Polymorphism;Referenceproteome;Repeat;Repressor;Spermatogenesis;Transcription;Transcriptionregulation;Zinc;Zinc-finger	EED-EZH-YY1 polycomb complex;hs4 enhancer complex (faster migrating complex);hs4 enhancer complex (slow migrating complex);Ku antigen-YY1-alphaMyHC promoter complex;Polycomb repressive complex 1 (PRC1, hPRC-H);YY1-MDM2-p53 complex;YY1-Notch1 complex;YY1-Notch1-RBP-Jkappa complex	2.8765e-06	730740	1	only T2	P25490;H0YJV7;H0YJU4	P25490;H0YJV7;H0YJU4	Transcriptional repressor protein YY1	YY1	>sp|P25490|TYY1_HUMAN Transcriptional repressor protein YY1 OS=Homo sapiens GN=YY1 PE=1 SV=2;>tr|H0YJV7|H0YJV7_HUMAN Transcriptional repressor protein YY1 (Fragment) OS=Homo sapiens GN=YY1 PE=1 SV=1;>tr|H0YJU4|H0YJU4_HUMAN Transcriptional repressor protein
	establishment of localization;protein transport;transport	cell part;cytoplasm;cytosol		Completeproteome;Cytoplasm;Palmoplantarkeratoderma;Phosphoprotein;Polymorphism;Proteintransport;Referenceproteome;Transport		2.8559e-05	2238400	1	only T2	Q6PD74;H0YL49	Q6PD74;H0YL49	Alpha- and gamma-adaptin-binding protein p34	AAGAB	>sp|Q6PD74|AAGAB_HUMAN Alpha- and gamma-adaptin-binding protein p34 OS=Homo sapiens GN=AAGAB PE=1 SV=1;>tr|H0YL49|H0YL49_HUMAN Alpha- and gamma-adaptin-binding protein p34 (Fragment) OS=Homo sapiens GN=AAGAB PE=1 SV=1
binding;DNA binding;nucleic acid binding	biological regulation	cell part;intracellular membrane-bounded organelle;intracellular organelle;nucleus;organelle		Acetylation;Alternativesplicing;Completeproteome;DNA-binding;Nucleus;Phosphoprotein;Polymorphism;Referenceproteome		0.055756	3287400	1	only T2	Q2KHR2;H0YLX2	Q2KHR2;H0YLX2	DNA-binding protein RFX7	RFX7	>sp|Q2KHR2|RFX7_HUMAN DNA-binding protein RFX7 OS=Homo sapiens GN=RFX7 PE=1 SV=1;>tr|H0YLX2|H0YLX2_HUMAN DNA-binding protein RFX7 OS=Homo sapiens GN=RFX7 PE=1 SV=2
catalytic activity;intramolecular transferase activity;intramolecular transferase activity, phosphotransferases;isomerase activity;phosphomannomutase activity	alcohol metabolic process;biosynthetic process;carbohydrate metabolic process;cellular metabolic process;cellular nitrogen compound metabolic process;cellular process;macromolecule metabolic process;macromolecule modification;metabolic process;nitrogen compound metabolic process;nucleobase-containing compound metabolic process;nucleotide-sugar metabolic process;oligosaccharide metabolic process;p…	cell body;cell part;cytoplasm;cytosol;neuronal cell body	Amino sugar and nucleotide sugar metabolism;Fructose and mannose metabolism	3D-structure;Completeproteome;Congenitaldisorderofglycosylation;Cytoplasm;Diseasemutation;Isomerase;Polymorphism;Referenceproteome		3.5949e-06	14367000	2	only T2	O15305;H3BV55;H3BPH4;H3BRM0;H3BNY9;H3BT06;H3BV34;H3BM92;H3BR08	O15305;H3BV55;H3BPH4;H3BRM0;H3BNY9;H3BT06;H3BV34;H3BM92;H3BR08	Phosphomannomutase 2	PMM2	>sp|O15305|PMM2_HUMAN Phosphomannomutase 2 OS=Homo sapiens GN=PMM2 PE=1 SV=1;>tr|H3BV55|H3BV55_HUMAN Phosphomannomutase OS=Homo sapiens GN=PMM2 PE=1 SV=1;>tr|H3BPH4|H3BPH4_HUMAN Phosphomannomutase (Fragment) OS=Homo sapiens GN=PMM2 PE=1 SV=1;>tr|H3BRM0|H3B
binding;carboxylic acid binding;catalytic activity;cation binding;dioxygenase activity;ion binding;iron ion binding;L-ascorbic acid binding;metal ion binding;oxidoreductase activity;oxidoreductase activity, acting on paired donors, with incorporation or reduction of molecular oxygen;oxidoreductase activity, acting on paired donors, with incorporation or reduction of molecular oxygen, 2-oxoglutara…		cell part;cytoplasm;intracellular membrane-bounded organelle;intracellular organelle;nucleus;organelle		Alternativesplicing;Completeproteome;Cytoplasm;Dioxygenase;Iron;Metal-binding;Nucleus;Oxidoreductase;Polymorphism;Referenceproteome;VitaminC		0.00050004	5179100	1	only T2	Q8N543;H3BUA6	Q8N543;H3BUA6	2-oxoglutarate and iron-dependent oxygenase domain-containing protein 1	OGFOD1	>sp|Q8N543|OGFD1_HUMAN Prolyl 3-hydroxylase OGFOD1 OS=Homo sapiens GN=OGFOD1 PE=1 SV=1;>tr|H3BUA6|H3BUA6_HUMAN Prolyl 3-hydroxylase OGFOD1 (Fragment) OS=Homo sapiens GN=OGFOD1 PE=1 SV=1
		cell part		Alternativesplicing;Completeproteome;Glycoprotein;Membrane;Phosphoprotein;Polymorphism;Referenceproteome;Transmembrane;Transmembranehelix		0.003731	2099200	1	only T2	Q9H330;H7C0G1	Q9H330;H7C0G1	Transmembrane protein 245	TMEM245	>sp|Q9H330|TM245_HUMAN Transmembrane protein 245 OS=Homo sapiens GN=TMEM245 PE=1 SV=2;>tr|H7C0G1|H7C0G1_HUMAN Transmembrane protein 245 (Fragment) OS=Homo sapiens GN=TMEM245 PE=1 SV=1
protein transporter activity;substrate-specific transporter activity;transporter activity	biological regulation;cellular component organization;cellular membrane organization;cellular process;endocytosis;establishment of localization;Golgi vesicle transport;immune system process;membrane invagination;membrane organization;multi-organism process;protein transport;response to biotic stimulus;response to stimulus;transport;vesicle-mediated transport;viral reproduction	AP-type membrane coat adaptor complex;cell part;cytosol;macromolecular complex;membrane;protein complex	Lysosome	Alternativesplicing;Coatedpit;Completeproteome;Cytoplasmicvesicle;Endocytosis;Golgiapparatus;Membrane;Phosphoprotein;Proteintransport;Referenceproteome;Transport	AP1 adaptor complex;Gamma-BAR-AP1 complex	0.00030582	7128100	1	only T2	H7C1E4;P61966	H7C1E4;P61966	AP-1 complex subunit sigma-1A	AP1S1	>tr|H7C1E4|H7C1E4_HUMAN AP-1 complex subunit sigma-1A (Fragment) OS=Homo sapiens GN=AP1S1 PE=1 SV=1;>sp|P61966|AP1S1_HUMAN AP-1 complex subunit sigma-1A OS=Homo sapiens GN=AP1S1 PE=1 SV=1
	cellular component assembly;cellular component organization;cellular macromolecular complex assembly;cellular metabolic process;cellular nitrogen compound metabolic process;cellular process;macromolecular complex assembly;macromolecule metabolic process;metabolic process;nitrogen compound metabolic process;nucleobase-containing compound metabolic process;primary metabolic process;ribonucleoprotei…	cell part;cytosol;intracellular non-membrane-bounded organelle;intracellular organelle;macromolecular complex;nucleolus;nucleoplasm;organelle;ribonucleoprotein complex;small nuclear ribonucleoprotein complex;spliceosomal complex	RNA transport	Completeproteome;Cytoplasm;mRNAprocessing;mRNAsplicing;Nucleus;Phosphoprotein;Polymorphism;Referenceproteome;Spliceosome	Anti-Sm protein complex;Anti-SMN protein complex;PPP4C-PPP4R2-Gemin3-Gemin4 complex;Retrotranslocation complex;SMN complex;SMN complex (GEMIN5,2,3,4, SMN);SMN complex (GEMIN5,4,3), SMN-independent intermediate;SMN containing complex;SMN-PolII-RHA complex	1.8793e-08	4048300	3	only T2	P57678;I3L2C7;I3L399;I3L4A4;I3L4M4;E7EN12	P57678;I3L2C7	Gem-associated protein 4	GEMIN4	>sp|P57678|GEMI4_HUMAN Gem-associated protein 4 OS=Homo sapiens GN=GEMIN4 PE=1 SV=2;>tr|I3L2C7|I3L2C7_HUMAN Gem-associated protein 4 OS=Homo sapiens GN=GEMIN4 PE=1 SV=1
	cellular metabolic process;cellular nitrogen compound metabolic process;cellular process;macromolecule metabolic process;metabolic process;nitrogen compound metabolic process;nucleobase-containing compound metabolic process;primary metabolic process;RNA metabolic process;RNA processing	cell part;macromolecular complex;membrane;protein complex		Completeproteome;Membrane;Nucleus;Polymorphism;Referenceproteome;Transmembrane;Transmembranehelix	DSS1 complex;Integrator complex;Integrator-RNAPII complex	0.0031179	586160	1	only T2	Q9H0H0;J3KMZ7	Q9H0H0;J3KMZ7	Integrator complex subunit 2	INTS2	>sp|Q9H0H0|INT2_HUMAN Integrator complex subunit 2 OS=Homo sapiens GN=INTS2 PE=1 SV=2;>tr|J3KMZ7|J3KMZ7_HUMAN Integrator complex subunit 2 OS=Homo sapiens GN=INTS2 PE=1 SV=1
	cellular metabolic process;cellular nitrogen compound metabolic process;cellular process;macromolecule metabolic process;metabolic process;mRNA metabolic process;mRNA processing;nitrogen compound metabolic process;nucleobase-containing compound metabolic process;primary metabolic process;RNA metabolic process;RNA processing;RNA splicing	cell part;intracellular membrane-bounded organelle;intracellular organelle;nucleus;organelle		3D-structure;Alternativesplicing;Completeproteome;mRNAprocessing;mRNAsplicing;Nucleus;Phosphoprotein;Polymorphism;Referenceproteome		0.00034329	1087700	1	only T2	J3QR07;Q96MU7	J3QR07;Q96MU7	YTH domain-containing protein 1	YTHDC1	>tr|J3QR07|J3QR07_HUMAN YTH domain-containing protein 1 OS=Homo sapiens GN=YTHDC1 PE=1 SV=1;>sp|Q96MU7|YTDC1_HUMAN YTH domain-containing protein 1 OS=Homo sapiens GN=YTHDC1 PE=1 SV=3
	establishment of localization;protein targeting;protein transport;transport	cell part;cytoplasmic membrane-bounded vesicle;intracellular membrane-bounded organelle;intracellular organelle;organelle;vesicle		Acetylation;Completeproteome;Cytoplasmicvesicle;Directproteinsequencing;Membrane;Referenceproteome;Transmembrane;Transmembranehelix		0.00044368	9696500	1	only T2	O43760;K7EJ35	O43760;K7EJ35	Synaptogyrin-2	SYNGR2	>sp|O43760|SNG2_HUMAN Synaptogyrin-2 OS=Homo sapiens GN=SYNGR2 PE=1 SV=1;>tr|K7EJ35|K7EJ35_HUMAN Synaptogyrin 2, isoform CRA_a OS=Homo sapiens GN=SYNGR2 PE=1 SV=1
channel activity;macromolecule transmembrane transporter activity;passive transmembrane transporter activity;porin activity;protein transmembrane transporter activity;protein transporter activity;substrate-specific transmembrane transporter activity;substrate-specific transporter activity;transmembrane transporter activity;transporter activity;wide pore channel activity	cellular metabolic process;cellular process;establishment of localization;ion transport;macromolecule metabolic process;metabolic process;primary metabolic process;protein metabolic process;protein targeting;protein transport;transmembrane transport;transport	cell part;macromolecular complex;membrane;protein complex	Amyotrophic lateral sclerosis (ALS)	Alternativesplicing;Completeproteome;Directproteinsequencing;Iontransport;Membrane;Mitochondrion;Mitochondrionoutermembrane;Porin;Proteintransport;Referenceproteome;Transmembrane;Transmembranebetastrand;Transport	APP-TOMM40 complex	2.3051e-09	3913500	2	only T2	O96008;K7EJ57	O96008;K7EJ57	Mitochondrial import receptor subunit TOM40 homolog	TOMM40	>sp|O96008|TOM40_HUMAN Mitochondrial import receptor subunit TOM40 homolog OS=Homo sapiens GN=TOMM40 PE=1 SV=1;>tr|K7EJ57|K7EJ57_HUMAN Mitochondrial import receptor subunit TOM40 homolog (Fragment) OS=Homo sapiens GN=TOMM40 PE=1 SV=5
androgen receptor binding;binding;estrogen receptor binding;hormone receptor binding;lipid binding;nuclear hormone receptor binding;phosphatidylinositol binding;phosphatidylinositol-3,5-bisphosphate binding;phosphatidylinositol-3-phosphate binding;phospholipid binding;protein binding;receptor binding;steroid hormone receptor binding	biological regulation;cellular component assembly;cellular component organization;cellular metabolic process;cellular process;macromolecule metabolic process;metabolic process;organelle assembly;organelle organization;primary metabolic process;protein metabolic process;regulation of protein modification process;vacuole organization	cell part;cytoplasmic membrane-bounded vesicle;cytosol;intracellular membrane-bounded organelle;intracellular organelle;membrane;organelle;vesicle		Alternativesplicing;Autophagy;Completeproteome;Cytoplasm;Cytoplasmicvesicle;Cytoskeleton;Endosome;Golgiapparatus;Membrane;Polymorphism;Referenceproteome;Repeat;WDrepeat		4.6791e-05	2562500	1	only T2	Q5MNZ9;K7EK57	Q5MNZ9;K7EK57	WD repeat domain phosphoinositide-interacting protein 1	WIPI1	>sp|Q5MNZ9|WIPI1_HUMAN WD repeat domain phosphoinositide-interacting protein 1 OS=Homo sapiens GN=WIPI1 PE=1 SV=3;>tr|K7EK57|K7EK57_HUMAN WD repeat domain phosphoinositide-interacting protein 1 OS=Homo sapiens GN=WIPI1 PE=1 SV=1
	biological regulation;biosynthetic process;cellular component organization;cellular membrane organization;cellular metabolic process;cellular nitrogen compound metabolic process;cellular process;endosome transport;establishment of localization;macromolecule metabolic process;membrane organization;metabolic process;nitrogen compound metabolic process;nucleobase-containing compound metabolic proces…	cell part;cytosol;intracellular membrane-bounded organelle;intracellular organelle;membrane;mitochondrion;nucleoplasm;organelle	Endocytosis	3D-structure;Completeproteome;Cytoplasm;Endosome;Membrane;Nucleus;Polymorphism;Proteintransport;Referenceproteome;Transcription;Transcriptionregulation;Transport	ESCRT-II complex	1.8926e-18	2304600	1	only T2	Q9BRG1;K7ENE3	Q9BRG1;K7ENE3	Vacuolar protein-sorting-associated protein 25	VPS25	>sp|Q9BRG1|VPS25_HUMAN Vacuolar protein-sorting-associated protein 25 OS=Homo sapiens GN=VPS25 PE=1 SV=1;>tr|K7ENE3|K7ENE3_HUMAN Vacuolar protein-sorting-associated protein 25 (Fragment) OS=Homo sapiens GN=VPS25 PE=1 SV=1
binding;catalytic activity;deoxyribonuclease activity;deoxyribonuclease II activity;DNA binding;endodeoxyribonuclease activity;endodeoxyribonuclease activity, producing 3'-phosphomonoesters;endonuclease activity;endonuclease activity, active with either ribo- or deoxyribonucleic acids and producing 3'-phosphomonoesters;hydrolase activity;hydrolase activity, acting on ester bonds;nuclease activity…	catabolic process;cell death;cell differentiation;cellular metabolic process;cellular nitrogen compound metabolic process;cellular process;death;developmental process;DNA metabolic process;macromolecule metabolic process;metabolic process;nitrogen compound metabolic process;nucleobase-containing compound metabolic process;primary metabolic process	cell part;intracellular membrane-bounded organelle;intracellular organelle;lysosome;organelle;vacuole	Lysosome	Apoptosis;Completeproteome;Developmentalprotein;Disulfidebond;Endonuclease;Glycoprotein;Hydrolase;Lysosome;Nuclease;Polymorphism;Referenceproteome;Signal		0.00029598	13001000	1	only T2	O00115;K7ENE5	O00115;K7ENE5	Deoxyribonuclease-2-alpha	DNASE2	>sp|O00115|DNS2A_HUMAN Deoxyribonuclease-2-alpha OS=Homo sapiens GN=DNASE2 PE=1 SV=2;>tr|K7ENE5|K7ENE5_HUMAN Deoxyribonuclease-2-alpha (Fragment) OS=Homo sapiens GN=DNASE2 PE=1 SV=1
	autophagy;biological adhesion;biological regulation;catabolic process;cell adhesion;cell junction organization;cellular component assembly;cellular component organization;cellular metabolic process;cellular process;metabolic process	cell part;endoplasmic reticulum;intracellular membrane-bounded organelle;intracellular organelle;membrane;organelle;plasma membrane		Autophagy;Celladhesion;Cellmembrane;Completeproteome;Endoplasmicreticulum;Membrane;Referenceproteome;Transmembrane;Transmembranehelix;Vacuole		1.2358e-13	4066400	1	only T2	Q96GC9;K7EPE7	Q96GC9;K7EPE7	Vacuole membrane protein 1	VMP1	>sp|Q96GC9|VMP1_HUMAN Vacuole membrane protein 1 OS=Homo sapiens GN=VMP1 PE=1 SV=1;>tr|K7EPE7|K7EPE7_HUMAN Vacuole membrane protein 1 (Fragment) OS=Homo sapiens GN=VMP1 PE=1 SV=1
catalytic activity;flavin-linked sulfhydryl oxidase activity;intramolecular oxidoreductase activity;intramolecular oxidoreductase activity, interconverting keto- and enol-groups;intramolecular oxidoreductase activity, transposing S-S bonds;isomerase activity;oxidoreductase activity;oxidoreductase activity, acting on a sulfur group of donors;oxidoreductase activity, acting on a sulfur group of don…	biological regulation;cellular homeostasis;cellular process;homeostatic process	cell part;extracellular space		3D-structure;Alternativesplicing;Completeproteome;Disulfidebond;FAD;Flavoprotein;Glycoprotein;Golgiapparatus;Membrane;Oxidoreductase;Polymorphism;Referenceproteome;Secreted;Signal;Transmembrane;Transmembranehelix		0.00015903	278820	1	only T2	O00391	O00391	Sulfhydryl oxidase 1	QSOX1	>sp|O00391|QSOX1_HUMAN Sulfhydryl oxidase 1 OS=Homo sapiens GN=QSOX1 PE=1 SV=3
1-acylglycerol-3-phosphate O-acyltransferase activity;acylglycerol O-acyltransferase activity;catalytic activity;O-acyltransferase activity;transferase activity;transferase activity, transferring acyl groups;transferase activity, transferring acyl groups other than amino-acyl groups	biological regulation;biosynthetic process;cellular ketone metabolic process;cellular lipid metabolic process;cellular metabolic process;cellular process;glycerol ether metabolic process;lipid metabolic process;metabolic process;organic acid metabolic process;primary metabolic process;small molecule metabolic process	cell part;membrane	Fat digestion and absorption;Glycerolipid metabolism;Glycerophospholipid metabolism	Acyltransferase;Alternativesplicing;Completeproteome;Congenitalgeneralizedlipodystrophy;Diabetesmellitus;Diseasemutation;Lipidbiosynthesis;Lipidmetabolism;Membrane;Phospholipidbiosynthesis;Phospholipidmetabolism;Phosphoprotein;Referenceproteome;Transferase;Transmembrane;Transmembranehelix		8.368e-06	687600	2	only T2	O15120	O15120	1-acyl-sn-glycerol-3-phosphate acyltransferase beta	AGPAT2	>sp|O15120|PLCB_HUMAN 1-acyl-sn-glycerol-3-phosphate acyltransferase beta OS=Homo sapiens GN=AGPAT2 PE=1 SV=1
	cellular metabolic process;cellular nitrogen compound metabolic process;cellular process;macromolecule metabolic process;metabolic process;mRNA metabolic process;mRNA processing;nitrogen compound metabolic process;nucleobase-containing compound metabolic process;primary metabolic process;RNA metabolic process;RNA processing;RNA splicing	cell part;cytoplasm;macromolecular complex;ribonucleoprotein complex;small nuclear ribonucleoprotein complex;spliceosomal complex	Spliceosome	3D-structure;Completeproteome;Directproteinsequencing;Diseasemutation;mRNAprocessing;mRNAsplicing;Nucleus;Phosphoprotein;Polymorphism;Referenceproteome;Retinitispigmentosa;Spliceosome	Spliceosome	7.8625e-09	4953200	2	only T2	O43395	O43395	U4/U6 small nuclear ribonucleoprotein Prp3	PRPF3	>sp|O43395|PRPF3_HUMAN U4/U6 small nuclear ribonucleoprotein Prp3 OS=Homo sapiens GN=PRPF3 PE=1 SV=2
adenyl nucleotide binding;adenyl ribonucleotide binding;ATP binding;ATPase activity;ATPase activity, coupled;binding;catalytic activity;cytoskeletal protein binding;hydrolase activity;hydrolase activity, acting on acid anhydrides;hydrolase activity, acting on acid anhydrides, in phosphorus-containing anhydrides;microtubule binding;microtubule-severing ATPase activity;nucleoside-triphosphatase act…	biological regulation;cell division;cell motility;cellular component movement;cellular component organization;cellular process;cytoskeleton organization;localization;locomotion;mitosis;nuclear division;organelle fission;organelle organization	cell body;cell part;cell projection;centrosome;cytoplasm;intracellular membrane-bounded organelle;intracellular non-membrane-bounded organelle;intracellular organelle;lipid particle;macromolecular complex;membrane;microtubule organizing center;midbody;neuron projection;neuronal cell body;nucleus;organelle;plasma membrane;protein complex;site of polarized growth		Alternativesplicing;ATP-binding;Cellcycle;Celldivision;Completeproteome;Cytoplasm;Cytoskeleton;Hydrolase;Microtubule;Mitosis;Nucleotide-binding;Phosphoprotein;Referenceproteome;Ublconjugation		0.0029653	209530	1	only T2	O75449	O75449	Katanin p60 ATPase-containing subunit A1	KATNA1	>sp|O75449|KTNA1_HUMAN Katanin p60 ATPase-containing subunit A1 OS=Homo sapiens GN=KATNA1 PE=1 SV=1
protein transporter activity;substrate-specific transporter activity;transporter activity	establishment of localization;nuclear transport;nucleocytoplasmic transport;protein targeting;protein transport;transport	cell part;cytoplasm;macromolecular complex;nuclear pore;protein complex		3D-structure;Completeproteome;Cytoplasm;Nucleus;Proteintransport;Referenceproteome;Repeat;Transport	IPO13-RAN-EIF1AX complex;IPO13-RBM8A-MAGOH complex	0.00045225	981740	1	only T2	O94829	O94829	Importin-13	IPO13	>sp|O94829|IPO13_HUMAN Importin-13 OS=Homo sapiens GN=IPO13 PE=1 SV=3
	biological regulation;cell division;cellular component organization;cellular process;chromosome organization;chromosome segregation;cytoskeleton organization;establishment of localization;organelle organization;regulation of cell cycle;regulation of mitotic cell cycle;response to stimulus;signal transduction	cell part;cell projection;cytoplasm;cytosol;intracellular membrane-bounded organelle;intracellular non-membrane-bounded organelle;intracellular organelle;kinetochore;macromolecular complex;neuron projection;nucleus;organelle;protein complex		Cellcycle;Celldivision;Centromere;Chromosome;Coiledcoil;Completeproteome;Kinetochore;Mitosis;Nucleus;Polymorphism;Referenceproteome	Mis12 centromere complex	0.00030381	252890	2	only T2	O95229;A6NH27	O95229;A6NH27	ZW10 interactor	ZWINT	>sp|O95229|ZWINT_HUMAN ZW10 interactor OS=Homo sapiens GN=ZWINT PE=1 SV=2;>tr|A6NH27|A6NH27_HUMAN ZW10 interactor OS=Homo sapiens GN=ZWINT PE=1 SV=1
adenyl nucleotide binding;adenyl ribonucleotide binding;ATP binding;binding;catalytic activity;DNA binding;hydrolase activity;hydrolase activity, acting on acid anhydrides;hydrolase activity, acting on acid anhydrides, in phosphorus-containing anhydrides;microtubule motor activity;motor activity;nucleic acid binding;nucleoside-triphosphatase activity;nucleotide binding;purine nucleotide binding;p…	biological regulation;cellular component movement;cellular component organization;cellular process;coagulation;cytoskeleton-dependent intracellular transport;establishment of localization;immune system process;locomotion;multicellular organismal process;organelle organization;regulation of body fluid levels;response to chemical stimulus;response to external stimulus;response to stimulus;transport	cell part;chromosome;cytosol;intracellular membrane-bounded organelle;intracellular non-membrane-bounded organelle;intracellular organelle;macromolecular complex;midbody;nucleus;organelle;protein complex		Alternativesplicing;ATP-binding;Chromosome;Coiledcoil;Completeproteome;Cytoplasm;Cytoskeleton;DNA-binding;Microtubule;Motorprotein;Nucleotide-binding;Nucleus;Phosphoprotein;Polymorphism;Referenceproteome	DNMT3B complex	3.0514e-08	2990400	3	only T2	O95239;Q2VIQ3	O95239	Chromosome-associated kinesin KIF4A	KIF4A	>sp|O95239|KIF4A_HUMAN Chromosome-associated kinesin KIF4A OS=Homo sapiens GN=KIF4A PE=1 SV=3
binding;catalytic activity;cation binding;coenzyme binding;cofactor binding;ion binding;metal ion binding;NADP binding;NADPH:quinone reductase activity;nucleotide binding;oxidoreductase activity;oxidoreductase activity, acting on NADH or NADPH;oxidoreductase activity, acting on NADH or NADPH, quinone or similar compound as acceptor;transition metal ion binding;zinc ion binding	cellular metabolic process;cellular process;cofactor metabolic process;metabolic process	cell part;cytosol		Alternativesplicing;Completeproteome;NADP;Oxidoreductase;Polymorphism;Referenceproteome		1.1232e-06	2381800	2	only T2	O95825;A6NMA8;A6NHJ8;A6NND8;H7C3I5;C9JAL0;C9K0F7;H7C0X3;C9JQD0	O95825;A6NMA8;A6NHJ8;A6NND8;H7C3I5;C9JAL0;C9K0F7;H7C0X3;C9JQD0	Quinone oxidoreductase-like protein 1	CRYZL1	>sp|O95825|QORL1_HUMAN Quinone oxidoreductase-like protein 1 OS=Homo sapiens GN=CRYZL1 PE=1 SV=2;>tr|A6NMA8|A6NMA8_HUMAN Quinone oxidoreductase-like protein 1 OS=Homo sapiens GN=CRYZL1 PE=1 SV=1;>tr|A6NHJ8|A6NHJ8_HUMAN Quinone oxidoreductase-like protein 1
beta-amyloid binding;binding;cysteine-type endopeptidase inhibitor activity;endopeptidase inhibitor activity;endopeptidase regulator activity;enzyme inhibitor activity;enzyme regulator activity;peptidase inhibitor activity;peptidase regulator activity;protein binding	anatomical structure development;behavior;biological regulation;cell activation;cell death;cell development;cellular component organization;cellular process;death;developmental process;extracellular matrix organization;extracellular structure organization;regulation of DNA metabolic process;response to chemical stimulus;response to drug;response to endogenous stimulus;response to external stimulu…	cell body;cell part;endoplasmic reticulum;endosome;extracellular space;intracellular membrane-bounded organelle;intracellular non-membrane-bounded organelle;intracellular organelle;lysosome;membrane;neuronal cell body;organelle;vacuole;vesicle	Salivary secretion	3D-structure;Age-relatedmaculardegeneration;Amyloid;Amyloidosis;Completeproteome;Directproteinsequencing;Diseasemutation;Disulfidebond;Glycoprotein;Polymorphism;Proteaseinhibitor;Referenceproteome;Secreted;Signal;Thiolproteaseinhibitor		0.00057146	4174800	1	only T2	P01034	P01034	Cystatin-C	CST3	>sp|P01034|CYTC_HUMAN Cystatin-C OS=Homo sapiens GN=CST3 PE=1 SV=1
adenyl nucleotide binding;adenyl ribonucleotide binding;ATP binding;binding;catalytic activity;cation binding;ion binding;kinase activity;metal ion binding;molecular transducer activity;nucleotide binding;phosphotransferase activity, alcohol group as acceptor;protein kinase activity;protein serine/threonine kinase activity;purine nucleotide binding;purine ribonucleoside triphosphate binding;purin…	biological regulation;cellular process;regulation of protein modification process;response to stimulus;signal transduction	cell part;intracellular membrane-bounded organelle;intracellular organelle;mitochondrion;organelle	Acute myeloid leukemia;Bladder cancer;Chronic myeloid leukemia;Colorectal cancer;Endometrial cancer;ErbB signaling pathway;Glioma;Hepatitis C;Insulin signaling pathway;Long-term depression;Long-term potentiation;Melanoma;Natural killer cell mediated cytotoxicity;Non-small cell lung cancer;Pancreatic cancer;Pathways in cancer;Progesterone-mediated oocyte maturation;Prostate cancer;Regulation of ac…	3D-structure;Alternativesplicing;ATP-binding;Completeproteome;Kinase;Metal-binding;Nucleotide-binding;Phosphoprotein;Polymorphism;Proto-oncogene;Referenceproteome;Serine/threonine-proteinkinase;Transferase;Zinc;Zinc-finger		3.0137e-11	8209700	3	only T2	Q96II5;P10398	Q96II5;P10398	Serine/threonine-protein kinase A-Raf	ARAF	>tr|Q96II5|Q96II5_HUMAN ARAF protein OS=Homo sapiens GN=ARAF PE=1 SV=1;>sp|P10398|ARAF_HUMAN Serine/threonine-protein kinase A-Raf OS=Homo sapiens GN=ARAF PE=1 SV=2
binding;catalytic activity;cation binding;cation transmembrane transporter activity;cytochrome-c oxidase activity;heme-copper terminal oxidase activity;hydrogen ion transmembrane transporter activity;inorganic cation transmembrane transporter activity;ion binding;ion transmembrane transporter activity;metal ion binding;monovalent inorganic cation transmembrane transporter activity;oxidoreductase …	cellular metabolic process;cellular process;generation of precursor metabolites and energy;metabolic process;multicellular organismal process;small molecule metabolic process	cell part;membrane	Alzheimer's disease;Cardiac muscle contraction;Huntington's disease;Oxidative phosphorylation;Parkinson's disease	Completeproteome;Directproteinsequencing;Membrane;Metal-binding;Mitochondrion;Mitochondrioninnermembrane;Referenceproteome;Transitpeptide;Zinc		0.0024459	6965500	1	only T2	P10606	P10606	Cytochrome c oxidase subunit 5B, mitochondrial	COX5B	>sp|P10606|COX5B_HUMAN Cytochrome c oxidase subunit 5B, mitochondrial OS=Homo sapiens GN=COX5B PE=1 SV=2
binding;extracellular matrix structural constituent;glycolipid binding;glycosphingolipid binding;lipid binding;sphingolipid binding;structural molecule activity	anatomical structure development;anatomical structure morphogenesis;biological adhesion;biological regulation;cell adhesion;cell junction organization;cell morphogenesis;cell motility;cellular component assembly;cellular component disassembly;cellular component morphogenesis;cellular component movement;cellular component organization;cellular process;developmental process;extracellular matrix org…	extracellular organelle;extracellular space;laminin complex;macromolecular complex;organelle;protein complex;vesicle	Amoebiasis;ECM-receptor interaction;Focal adhesion;Pathways in cancer;Prion diseases;Small cell lung cancer;Toxoplasmosis	Basementmembrane;Celladhesion;Coiledcoil;Completeproteome;Disulfidebond;Extracellularmatrix;Glycoprotein;LamininEGF-likedomain;Phosphoprotein;Polymorphism;Referenceproteome;Repeat;Secreted;Signal	ITGA6-ITGB4-Laminin10/12 complex	7.5467e-06	2589200	3	only T2	P11047	P11047	Laminin subunit gamma-1	LAMC1	>sp|P11047|LAMC1_HUMAN Laminin subunit gamma-1 OS=Homo sapiens GN=LAMC1 PE=1 SV=3
adenine transmembrane transporter activity;nucleobase transmembrane transporter activity;nucleobase-containing compound transmembrane transporter activity;purine base transmembrane transporter activity;substrate-specific transmembrane transporter activity;substrate-specific transporter activity;transmembrane transporter activity;transporter activity	biological regulation;cellular component organization;cellular metabolic process;cellular process;energy reserve metabolic process;generation of precursor metabolites and energy;interspecies interaction between organisms;metabolic process;mitochondrion organization;multi-organism process;organelle organization;regulation of transport;small molecule metabolic process;viral reproduction	cell part;membrane	Calcium signaling pathway;Huntington's disease;Parkinson's disease	Acetylation;Completeproteome;Directproteinsequencing;Diseasemutation;Host-virusinteraction;Isopeptidebond;Membrane;Mitochondrion;Mitochondrioninnermembrane;Phosphoprotein;Progressiveexternalophthalmoplegia;Referenceproteome;Repeat;Transmembrane;Transmembranehelix;Transport;Ublconjugation		3.7771e-41	7354100	1	only T2	P12235;V9GYG0	P12235;V9GYG0	ADP/ATP translocase 1	SLC25A4	>sp|P12235|ADT1_HUMAN ADP/ATP translocase 1 OS=Homo sapiens GN=SLC25A4 PE=1 SV=4;>tr|V9GYG0|V9GYG0_HUMAN ADP/ATP translocase 1 OS=Homo sapiens GN=SLC25A4 PE=1 SV=1
actin binding;binding;calcium ion binding;cation binding;cytoskeletal protein binding;ion binding;metal ion binding;protein binding	anatomical structure morphogenesis;biological regulation;cell activation;cellular component assembly;cellular component organization;cellular process;cytoskeleton organization;developmental process;immune system process;organelle organization;regulation of transport	cell part;cell projection;cytoplasm;cytoskeleton;cytosol;intracellular non-membrane-bounded organelle;intracellular organelle;macromolecular complex;membrane;organelle;plasma membrane;protein complex		3D-structure;Acetylation;Actin-binding;Calcium;Celljunction;Cellmembrane;Cellprojection;Completeproteome;Cytoplasm;Cytoskeleton;Directproteinsequencing;Membrane;Metal-binding;Phosphoprotein;Polymorphism;Referenceproteome;Repeat		1.1721e-90	5874500	2	only T2	P13796;Q5TBN3;Q5TBN5	P13796	Plastin-2	LCP1	>sp|P13796|PLSL_HUMAN Plastin-2 OS=Homo sapiens GN=LCP1 PE=1 SV=6
binding;carbohydrate binding;catalytic activity;glucose binding;glucosyltransferase activity;glycogen (starch) synthase activity;monosaccharide binding;sugar binding;transferase activity;transferase activity, transferring glycosyl groups;transferase activity, transferring hexosyl groups;UDP-glucosyltransferase activity;UDP-glycosyltransferase activity	alcohol metabolic process;anatomical structure development;biosynthetic process;carbohydrate metabolic process;cellular metabolic process;cellular process;developmental process;energy reserve metabolic process;generation of precursor metabolites and energy;macromolecule metabolic process;metabolic process;polysaccharide metabolic process;primary metabolic process;small molecule metabolic process	cell part;cytosol	Insulin signaling pathway;Starch and sucrose metabolism	Allostericenzyme;Alternativesplicing;Completeproteome;Diabetesmellitus;Diseasemutation;Glycogenbiosynthesis;Glycosyltransferase;Phosphoprotein;Polymorphism;Referenceproteome;Transferase		1.2812e-11	5965100	2	only T2	P13807	P13807	Glycogen [starch] synthase, muscle	GYS1	>sp|P13807|GYS1_HUMAN Glycogen [starch] synthase, muscle OS=Homo sapiens GN=GYS1 PE=1 SV=2
binding;binding, bridging;cytoskeletal adaptor activity;cytoskeletal protein binding;protein binding;protein binding, bridging;protein complex scaffold;receptor signaling complex scaffold activity;structural molecule activity	biological regulation;cell activation;cell motility;cellular component assembly;cellular component movement;cellular component organization;cellular macromolecular complex assembly;cellular process;cytoskeleton organization;immune system process;locomotion;macromolecular complex assembly;organelle organization;protein complex assembly;regulation of organelle organization;regulation of translation…	cell part;cytosol;endoplasmic reticulum;intracellular membrane-bounded organelle;intracellular organelle;membrane;nucleus;organelle;plasma membrane	ErbB signaling pathway;Pathogenic Escherichia coli infection;T cell receptor signaling pathway	3D-structure;Alternativesplicing;Completeproteome;Cytoplasm;Directproteinsequencing;Endoplasmicreticulum;Nucleus;Phosphoprotein;Polymorphism;Referenceproteome;Repeat;SH2domain;SH3domain;Translationregulation		0.00075884	2202900	1	only T2	P16333	P16333	Cytoplasmic protein NCK1	NCK1	>sp|P16333|NCK1_HUMAN Cytoplasmic protein NCK1 OS=Homo sapiens GN=NCK1 PE=1 SV=1
beta-N-acetylhexosaminidase activity;catalytic activity;enzyme activator activity;enzyme regulator activity;hexosaminidase activity;hydrolase activity;hydrolase activity, acting on glycosyl bonds;hydrolase activity, hydrolyzing O-glycosyl compounds;sphingolipid activator protein activity	behavior;carbohydrate metabolic process;catabolic process;cellular lipid metabolic process;cellular metabolic process;cellular process;lipid metabolic process;localization;metabolic process;multicellular organismal process;neurological system process;oligosaccharide metabolic process;primary metabolic process;response to stimulus;small molecule metabolic process	cell part;intracellular membrane-bounded organelle;intracellular non-membrane-bounded organelle;intracellular organelle;mitochondrion;nucleolus;organelle	Lysosome	3D-structure;Completeproteome;Directproteinsequencing;Diseasemutation;Disulfidebond;Gangliosidosis;Glycoprotein;Hydrolase;Lipidmetabolism;Lysosome;Polymorphism;Referenceproteome;Signal;Sphingolipidmetabolism		0.00010624	1043300	1	only T2	P17900	P17900	Ganglioside GM2 activator;Ganglioside GM2 activator isoform short	GM2A	>sp|P17900|SAP3_HUMAN Ganglioside GM2 activator OS=Homo sapiens GN=GM2A PE=1 SV=4
actin binding;actin filament binding;binding;cytoskeletal protein binding;enzyme binding;identical protein binding;kinase binding;phosphatidylinositol 3-kinase binding;protein binding;protein dimerization activity;protein homodimerization activity	biological adhesion;biological regulation;cell adhesion;cell motility;cellular component assembly;cellular component movement;cellular component organization;cellular membrane organization;cellular process;cytoskeleton organization;establishment of localization;homeostatic process;immune system process;ion transport;locomotion;membrane fusion;membrane organization;organelle assembly;organelle fus…	cell part;cell projection;cytoplasmic membrane-bounded vesicle;cytoskeleton;intracellular membrane-bounded organelle;intracellular non-membrane-bounded organelle;intracellular organelle;macromolecular complex;membrane;organelle;protein complex;vesicle	ko05152;Phagosome	Acetylation;Actin-binding;Coiledcoil;Completeproteome;Cytoplasm;Cytoplasmicvesicle;Cytoskeleton;Directproteinsequencing;Membrane;Phosphoprotein;Polymorphism;Referenceproteome;Repeat;WDrepeat		1.8424e-05	1717300	2	only T2	P31146	P31146	Coronin-1A	CORO1A	>sp|P31146|COR1A_HUMAN Coronin-1A OS=Homo sapiens GN=CORO1A PE=1 SV=4
catalytic activity;cysteine-type endopeptidase activity;cysteine-type peptidase activity;endopeptidase activity;hydrolase activity;hydrolase activity, acting on ester bonds;peptidase activity;peptidase activity, acting on L-amino acid peptides;small conjugating protein-specific protease activity;thiolester hydrolase activity;ubiquitin thiolesterase activity;ubiquitin-specific protease activity	biological regulation;catabolic process;cell proliferation;cellular component organization;cellular metabolic process;cellular process;cytokinesis;endosome organization;macromolecule metabolic process;macromolecule modification;metabolic process;organelle organization;primary metabolic process;protein metabolic process;protein modification by small protein conjugation or removal;protein modificat…	cell part;cytosol;endosome;intracellular membrane-bounded organelle;intracellular organelle;membrane;midbody;nucleus;organelle	Endocytosis	3D-structure;Cellcycle;Cellmembrane;Completeproteome;Cytoplasm;Endosome;Hydrolase;Membrane;Nucleus;Phosphoprotein;Polymorphism;Protease;Referenceproteome;SH3-binding;Thiolprotease;Ublconjugation;Ublconjugationpathway		6.5084e-05	1124300	2	only T2	P40818	P40818	Ubiquitin carboxyl-terminal hydrolase 8	USP8	>sp|P40818|UBP8_HUMAN Ubiquitin carboxyl-terminal hydrolase 8 OS=Homo sapiens GN=USP8 PE=1 SV=1
adenyl nucleotide binding;adenyl ribonucleotide binding;ATP binding;ATPase activity;ATPase activity, coupled;ATP-dependent helicase activity;binding;catalytic activity;helicase activity;hydrolase activity;hydrolase activity, acting on acid anhydrides;hydrolase activity, acting on acid anhydrides, in phosphorus-containing anhydrides;nucleic acid binding;nucleoside-triphosphatase activity;nucleotid…	cellular metabolic process;cellular nitrogen compound metabolic process;cellular process;macromolecule metabolic process;metabolic process;mRNA metabolic process;mRNA processing;nitrogen compound metabolic process;nucleobase-containing compound metabolic process;primary metabolic process;RNA metabolic process;RNA processing;RNA splicing;rRNA processing	cell part;intracellular non-membrane-bounded organelle;intracellular organelle;macromolecular complex;nucleolus;organelle;ribonucleoprotein complex;spliceosomal complex	RNA degradation	Acetylation;ATP-binding;Completeproteome;Directproteinsequencing;Helicase;Hydrolase;mRNAprocessing;mRNAsplicing;Nucleotide-binding;Nucleus;Polymorphism;Referenceproteome;rRNAprocessing;Spliceosome	C complex spliceosome;Spliceosome	4.5643e-18	1341500	4	only T2	P42285;D6REC7	P42285	Superkiller viralicidic activity 2-like 2	SKIV2L2	>sp|P42285|SK2L2_HUMAN Superkiller viralicidic activity 2-like 2 OS=Homo sapiens GN=SKIV2L2 PE=1 SV=3
binding;caspase inhibitor activity;caspase regulator activity;cysteine-type endopeptidase inhibitor activity;DNA binding;endopeptidase inhibitor activity;endopeptidase regulator activity;enzyme activator activity;enzyme inhibitor activity;enzyme regulator activity;GTPase activator activity;GTPase regulator activity;nucleic acid binding;nucleoside-triphosphatase regulator activity;peptidase inhibi…	biological regulation;biosynthetic process;catabolic process;cell activation;cellular component assembly;cellular component organization;cellular membrane organization;cellular metabolic process;cellular nitrogen compound metabolic process;cellular process;cytoskeleton organization;detection of stimulus;endocytosis;establishment of localization;Golgi vesicle transport;macromolecule metabolic proc…	cell part;cell projection;cytosol;intracellular membrane-bounded organelle;intracellular organelle;membrane;nucleus;organelle;plasma membrane;pseudopodium	Chemokine signaling pathway;Endocytosis;MAPK signaling pathway;Phototransduction	3D-structure;Alternativesplicing;Cellmembrane;Cellprojection;Coatedpit;Completeproteome;Cytoplasm;Cytoplasmicvesicle;Membrane;Nucleus;Phosphoprotein;Proteintransport;Referenceproteome;Signaltransductioninhibitor;Transcription;Transcriptionregulation;Transport;Ublconjugation		1.3672e-05	941940	1	only T2	P49407	P49407	Beta-arrestin-1	ARRB1	>sp|P49407|ARRB1_HUMAN Beta-arrestin-1 OS=Homo sapiens GN=ARRB1 PE=1 SV=2
binding;cation binding;enzyme regulator activity;GTPase regulator activity;guanyl-nucleotide exchange factor activity;ion binding;lipid binding;metal ion binding;nucleoside-triphosphatase regulator activity;phospholipid binding;Ras guanyl-nucleotide exchange factor activity;Rho guanyl-nucleotide exchange factor activity;small GTPase regulator activity	anatomical structure formation involved in morphogenesis;biological regulation;cell activation;cell motility;cellular component assembly;cellular component movement;cellular component organization;cellular process;developmental process;immune system process;locomotion;response to chemical stimulus;response to external stimulus;response to stimulus;response to stress;signal transduction	cell part;cytosol;membrane;plasma membrane	B cell receptor signaling pathway;Chemokine signaling pathway;Fc epsilon RI signaling pathway;Fc gamma R-mediated phagocytosis;Focal adhesion;Leukocyte transendothelial migration;Natural killer cell mediated cytotoxicity;Regulation of actin cytoskeleton;T cell receptor signaling pathway	3D-structure;Alternativesplicing;Angiogenesis;Completeproteome;Guanine-nucleotidereleasingfactor;Metal-binding;Phosphoprotein;Polymorphism;Referenceproteome;Repeat;SH2domain;SH3domain;Zinc;Zinc-finger		0.00037551	264440	1	only T2	P52735	P52735	Guanine nucleotide exchange factor VAV2	VAV2	>sp|P52735|VAV2_HUMAN Guanine nucleotide exchange factor VAV2 OS=Homo sapiens GN=VAV2 PE=1 SV=2
binding;cation binding;DNA binding;ion binding;metal ion binding;mRNA binding;nucleic acid binding;nucleotide binding;RNA binding;transition metal ion binding;zinc ion binding	biological regulation;cell death;cellular component assembly;cellular component organization;cellular macromolecular complex assembly;cellular process;death;macromolecular complex assembly;ribonucleoprotein complex assembly	cell part;macromolecular complex;nucleoplasm;ribonucleoprotein complex;spliceosomal complex		3D-structure;Alternativesplicing;Apoptosis;Completeproteome;Metal-binding;mRNAprocessing;mRNAsplicing;Nucleus;Phosphoprotein;Polymorphism;Referenceproteome;Repeat;RNA-binding;Spliceosome;Zinc;Zinc-finger		1.9842e-24	2067600	1	only T2	P52756	P52756	RNA-binding protein 5	RBM5	>sp|P52756|RBM5_HUMAN RNA-binding protein 5 OS=Homo sapiens GN=RBM5 PE=1 SV=2
binding;cation binding;ion binding;metal ion binding;transition metal ion binding;zinc ion binding	biological regulation;cellular process;response to chemical stimulus;response to stimulus	cell part;intracellular membrane-bounded organelle;intracellular organelle;nucleus;organelle	Mineral absorption	Cadmium;Completeproteome;Copper;Directproteinsequencing;Metal-binding;Metal-thiolatecluster;Referenceproteome;Zinc		1.0413e-21	3721300	1	only T2	P80297;U3KQD7	P80297;U3KQD7	Metallothionein-1X	MT1X	>sp|P80297|MT1X_HUMAN Metallothionein-1X OS=Homo sapiens GN=MT1X PE=1 SV=1;>tr|U3KQD7|U3KQD7_HUMAN Metallothionein OS=Homo sapiens GN=MT1X PE=1 SV=1
adenyl nucleotide binding;adenyl ribonucleotide binding;ATP binding;binding;catalytic activity;cation binding;ion binding;kinase activity;metal ion binding;nucleotide binding;phosphotransferase activity, alcohol group as acceptor;protein kinase activity;protein serine/threonine kinase activity;protein tyrosine kinase activity;purine nucleotide binding;purine ribonucleoside triphosphate binding;pu…	anatomical structure development;biological regulation;cellular metabolic process;cellular process;developmental process;macromolecule metabolic process;macromolecule modification;metabolic process;phosphorus metabolic process;primary metabolic process;protein metabolic process;protein modification process;protein phosphorylation;regulation of protein modification process;response to stimulus;res…	cell part;cytosol;intracellular membrane-bounded organelle;intracellular non-membrane-bounded organelle;intracellular organelle;nucleus;organelle	Gap junction;MAPK signaling pathway;Neurotrophin signaling pathway	3D-structure;Acetylation;Alternativesplicing;ATP-binding;Completeproteome;Kinase;Magnesium;Metal-binding;Nucleotide-binding;Phosphoprotein;Polymorphism;Referenceproteome;Serine/threonine-proteinkinase;Transferase;Tyrosine-proteinkinase	Kinase maturation complex 1;MAP2K5-PRKCI-SQSTM1 complex	3.0105e-05	1043800	2	only T2	Q13163	Q13163	Dual specificity mitogen-activated protein kinase kinase 5	MAP2K5	>sp|Q13163|MP2K5_HUMAN Dual specificity mitogen-activated protein kinase kinase 5 OS=Homo sapiens GN=MAP2K5 PE=1 SV=2
	biological regulation;cell proliferation;cellular metabolic process;cellular nitrogen compound metabolic process;cellular process;macromolecule metabolic process;metabolic process;nitrogen compound metabolic process;nucleobase-containing compound metabolic process;primary metabolic process;regulation of cell cycle;RNA metabolic process;RNA processing;rRNA processing	cell part;macromolecular complex;nucleoplasm;protein complex		Completeproteome;Nucleus;Phosphoprotein;Referenceproteome;Repeat;Ribosomebiogenesis;rRNAprocessing;WDrepeat		0.00029277	1222300	2	only T2	Q14137;A0A075B729	Q14137;A0A075B729	Ribosome biogenesis protein BOP1	BOP1	>sp|Q14137|BOP1_HUMAN Ribosome biogenesis protein BOP1 OS=Homo sapiens GN=BOP1 PE=1 SV=2;>tr|A0A075B729|A0A075B729_HUMAN Ribosome biogenesis protein BOP1 (Fragment) OS=Homo sapiens GN=BOP1 PE=1 SV=1
acid-amino acid ligase activity;binding;catalytic activity;hormone receptor binding;ligase activity;ligase activity, forming carbon-nitrogen bonds;nuclear hormone receptor binding;protein binding;receptor binding;small conjugating protein ligase activity;thyroid hormone receptor binding;transcription factor binding;ubiquitin-protein ligase activity	biological regulation;cellular metabolic process;cellular nitrogen compound metabolic process;cellular process;developmental process;DNA metabolic process;DNA repair;embryo development;macromolecule metabolic process;macromolecule modification;metabolic process;nitrogen compound metabolic process;nucleobase-containing compound metabolic process;primary metabolic process;protein metabolic process;…	cell part;cytoplasm;nucleoplasm	Ubiquitin mediated proteolysis	Acetylation;Alternativesplicing;Completeproteome;DNAdamage;DNArepair;Ligase;Nucleus;Phosphoprotein;Referenceproteome;Ublconjugationpathway		0.00032749	1028500	1	only T2	Q14669	Q14669	Probable E3 ubiquitin-protein ligase TRIP12	TRIP12	>sp|Q14669|TRIPC_HUMAN E3 ubiquitin-protein ligase TRIP12 OS=Homo sapiens GN=TRIP12 PE=1 SV=1
binding;catalytic activity;cation binding;hydrolase activity;ion binding;metal ion binding				Acetylation;Completeproteome;Hydrolase;Magnesium;Metal-binding;Referenceproteome		9.0805e-07	849430	2	only T2	Q5TFE4;Q5QPD0	Q5TFE4;Q5QPD0	5-nucleotidase domain-containing protein 1	NT5DC1	>sp|Q5TFE4|NT5D1_HUMAN 5-nucleotidase domain-containing protein 1 OS=Homo sapiens GN=NT5DC1 PE=1 SV=1;>tr|Q5QPD0|Q5QPD0_HUMAN 5-nucleotidase domain-containing protein 1 (Fragment) OS=Homo sapiens GN=NT5DC1 PE=1 SV=1
aminomethyltransferase activity;catalytic activity;methyltransferase activity;transferase activity;transferase activity, transferring one-carbon groups	amine metabolic process;biosynthetic process;catabolic process;cellular amino acid metabolic process;cellular ketone metabolic process;cellular metabolic process;cellular nitrogen compound metabolic process;cellular process;cofactor metabolic process;heterocycle metabolic process;metabolic process;nitrogen compound metabolic process;organic acid metabolic process;pigment metabolic process;primary…	cell part;intracellular membrane-bounded organelle;intracellular organelle;mitochondrion;organelle		Completeproteome;Hemebiosynthesis;Mitochondrion;Polymorphism;Referenceproteome;Transferase;Transitpeptide		2.0744e-17	861600	1	only T2	Q5T440	Q5T440	Putative transferase CAF17, mitochondrial	IBA57	>sp|Q5T440|CAF17_HUMAN Putative transferase CAF17, mitochondrial OS=Homo sapiens GN=IBA57 PE=1 SV=1
	catabolic process;cellular metabolic process;cellular process;macromolecule metabolic process;metabolic process;primary metabolic process;protein metabolic process;proteolysis;proteolysis involved in cellular protein catabolic process	cell part;macromolecular complex;protein complex		Completeproteome;Proteasome;Referenceproteome		5.9563e-110	1835400	1	only T2	Q5VWC4;H7C2J9	Q5VWC4		PSMD4	>tr|Q5VWC4|Q5VWC4_HUMAN 26S proteasome non-ATPase regulatory subunit 4 OS=Homo sapiens GN=PSMD4 PE=1 SV=1
binding;nucleic acid binding;RNA binding	cellular metabolic process;cellular nitrogen compound metabolic process;cellular process;establishment of localization;interspecies interaction between organisms;macromolecule metabolic process;metabolic process;mRNA metabolic process;mRNA processing;multi-organism process;nitrogen compound metabolic process;nuclear transport;nucleobase-containing compound metabolic process;nucleobase-containing …	cell part;cytoplasm;macromolecular complex;protein complex;THO complex	RNA transport	Acetylation;Coiledcoil;Completeproteome;Cytoplasm;mRNAprocessing;mRNAsplicing;mRNAtransport;Nucleus;Referenceproteome;RNA-binding;Transport	Spliceosome;THO complex;TREX complex	0.00031946	532860	1	only T2	Q6I9Y2	Q6I9Y2	THO complex subunit 7 homolog	THOC7	>sp|Q6I9Y2|THOC7_HUMAN THO complex subunit 7 homolog OS=Homo sapiens GN=THOC7 PE=1 SV=3
catalytic activity;hydrolase activity;peptidase activity	macromolecule metabolic process;metabolic process;primary metabolic process;protein metabolic process;proteolysis	cell part;cytoplasm;intracellular membrane-bounded organelle;intracellular organelle;nucleus;organelle		3D-structure;Completeproteome;Cytoplasm;Hydrolase;Nucleus;Protease;Referenceproteome		0.00082182	653610	1	only T2	Q6ICB0	Q6ICB0	Desumoylating isopeptidase 1	PPPDE2	>sp|Q6ICB0|DESI1_HUMAN Desumoylating isopeptidase 1 OS=Homo sapiens GN=DESI1 PE=1 SV=1
binding;calcium ion binding;cation binding;ion binding;metal ion binding	cellular process;establishment of localization;transmembrane transport;transport	cell part;membrane		Acetylation;Alternativesplicing;Calcium;Completeproteome;Membrane;Metal-binding;Mitochondrion;Mitochondrioninnermembrane;Referenceproteome;Repeat;Transmembrane;Transmembranehelix;Transport		9.9418e-63	3763500	2	only T2	Q6NUK1	Q6NUK1	Calcium-binding mitochondrial carrier protein SCaMC-1	SLC25A24	>sp|Q6NUK1|SCMC1_HUMAN Calcium-binding mitochondrial carrier protein SCaMC-1 OS=Homo sapiens GN=SLC25A24 PE=1 SV=2
acetylpyruvate hydrolase activity;acylpyruvate hydrolase activity;binding;catalytic activity;cation binding;fumarylpyruvate hydrolase activity;hydrolase activity;hydrolase activity, acting on acid carbon-carbon bonds;hydrolase activity, acting on acid carbon-carbon bonds, in ketonic substances;ion binding;metal ion binding		cell part;cytosol;intracellular membrane-bounded organelle;intracellular organelle;mitochondrion;organelle		3D-structure;Alternativesplicing;Calcium;Completeproteome;Cytoplasm;Hydrolase;Magnesium;Metal-binding;Mitochondrion;Polymorphism;Referenceproteome;Transitpeptide		3.0428e-05	2017400	1	only T2	Q6P587	Q6P587	Acylpyruvase FAHD1, mitochondrial	FAHD1	>sp|Q6P587|FAHD1_HUMAN Acylpyruvase FAHD1, mitochondrial OS=Homo sapiens GN=FAHD1 PE=1 SV=2
catalytic activity;glucose-1,6-bisphosphate synthase activity;intramolecular transferase activity;intramolecular transferase activity, phosphotransferases;isomerase activity;kinase activity;phosphoglucomutase activity;phosphotransferase activity, alcohol group as acceptor;transferase activity;transferase activity, transferring phosphorus-containing groups	alcohol metabolic process;carbohydrate metabolic process;catabolic process;cellular metabolic process;cellular process;metabolic process;primary metabolic process;small molecule metabolic process	cell part;cytosol	Starch and sucrose metabolism	Carbohydratemetabolism;Completeproteome;Glucosemetabolism;Isomerase;Phosphoprotein;Polymorphism;Referenceproteome;Transferase		2.6873e-06	1444400	2	only T2	Q6PCE3	Q6PCE3	Glucose 1,6-bisphosphate synthase	PGM2L1	>sp|Q6PCE3|PGM2L_HUMAN Glucose 1,6-bisphosphate synthase OS=Homo sapiens GN=PGM2L1 PE=1 SV=3
	biological regulation;cellular component organization;cellular process;chromosome organization;cytokinesis;developmental process;meiosis;organelle organization;regulation of cell cycle;regulation of DNA metabolic process	cell part;cytosol;nucleoplasm	Cell cycle;Cell cycle - yeast;Meiosis - yeast	Acetylation;Alternativesplicing;Cellcycle;Celldivision;Centromere;Chromosome;Chromosomepartition;Completeproteome;Meiosis;Mitosis;Nucleus;Phosphoprotein;Polymorphism;Referenceproteome	Cohesin-SA2 complex;Mitotic 14S cohesin 2 complex;SNF2h-cohesin-NuRD complex	1.2718e-07	1300000	2	only T2	Q8N3U4	Q8N3U4	Cohesin subunit SA-2	STAG2	>sp|Q8N3U4|STAG2_HUMAN Cohesin subunit SA-2 OS=Homo sapiens GN=STAG2 PE=1 SV=3
cation transmembrane transporter activity;cobalt ion transmembrane transporter activity;copper ion transmembrane transporter activity;divalent inorganic cation transmembrane transporter activity;inorganic cation transmembrane transporter activity;ion transmembrane transporter activity;magnesium ion transmembrane transporter activity;manganese ion transmembrane transporter activity;metal ion trans…		cell part;endosome;Golgi apparatus;intracellular membrane-bounded organelle;intracellular organelle;macromolecular complex;membrane;organelle;plasma membrane;protein complex		Alternativesplicing;Completeproteome;Endoplasmicreticulum;Endosome;Golgiapparatus;Magnesium;Membrane;Referenceproteome;Signal;Transmembrane;Transmembranehelix;Transport		3.6002e-15	8204300	1	only T2	Q8N4V1	Q8N4V1	Membrane magnesium transporter 1	MMGT1	>sp|Q8N4V1|MMGT1_HUMAN Membrane magnesium transporter 1 OS=Homo sapiens GN=MMGT1 PE=1 SV=1
G-protein coupled receptor activity;molecular transducer activity;olfactory receptor activity;receptor activity;signal transducer activity;signaling receptor activity;transmembrane signaling receptor activity	detection of stimulus;response to chemical stimulus;response to stimulus	cell part;membrane;plasma membrane	Olfactory transduction	Cellmembrane;Completeproteome;Disulfidebond;Glycoprotein;G-proteincoupledreceptor;Membrane;Olfaction;Polymorphism;Receptor;Referenceproteome;Sensorytransduction;Transducer;Transmembrane;Transmembranehelix		0.048626	3742000	1	only T2	Q8NH49	Q8NH49	Olfactory receptor 4X1	OR4X1	>sp|Q8NH49|OR4X1_HUMAN Olfactory receptor 4X1 OS=Homo sapiens GN=OR4X1 PE=3 SV=1
binding;catalytic activity;nucleic acid binding;nucleotide binding;oxidoreductase activity	cellular metabolic process;cellular process;generation of precursor metabolites and energy;metabolic process;rhythmic process	cell part;extracellular space;membrane;plasma membrane		Biologicalrhythms;Cellmembrane;Coiledcoil;Completeproteome;Copper;Electrontransport;Membrane;NAD;Oxidoreductase;Phosphoprotein;Polymorphism;Referenceproteome;Secreted;Transport		0.041002	7721700	1	only T2	Q8TC92	Q8TC92	Ecto-NOX disulfide-thiol exchanger 1;Hydroquinone [NADH] oxidase;Protein disulfide-thiol oxidoreductase	ENOX1	>sp|Q8TC92|ENOX1_HUMAN Ecto-NOX disulfide-thiol exchanger 1 OS=Homo sapiens GN=ENOX1 PE=1 SV=1
catalytic activity;hydrolase activity;hydrolase activity, acting on ester bonds	amine metabolic process;catabolic process;cellular amino acid metabolic process;cellular ketone metabolic process;cellular metabolic process;cellular nitrogen compound metabolic process;cellular process;metabolic process;nitrogen compound metabolic process;organic acid metabolic process;primary metabolic process;small molecule metabolic process	cell part;cytoplasm;intracellular non-membrane-bounded organelle;intracellular organelle;nucleolus;organelle		3D-structure;Completeproteome;Cytoplasm;Hydrolase;Phosphoprotein;Referenceproteome		0.0025659	10621000	1	only T2	Q8TEA8	Q8TEA8	D-tyrosyl-tRNA(Tyr) deacylase 1	DTD1	>sp|Q8TEA8|DTD1_HUMAN D-tyrosyl-tRNA(Tyr) deacylase 1 OS=Homo sapiens GN=DTD1 PE=1 SV=2
binding;nucleic acid binding;RNA binding	biological regulation;regulation of translation	cell part;cytosol;intracellular non-membrane-bounded organelle;intracellular organelle;macromolecular complex;organelle;ribonucleoprotein complex;ribosome		3D-structure;Acetylation;Completeproteome;Cytoplasm;Phosphoprotein;Referenceproteome;RNA-binding;Translationregulation		3.6937e-06	2657900	3	only T2	Q92615	Q92615	La-related protein 4B	LARP4B	>sp|Q92615|LAR4B_HUMAN La-related protein 4B OS=Homo sapiens GN=LARP4B PE=1 SV=3
	cellular process;establishment of localization;Golgi vesicle transport;protein targeting;protein transport;transport;vesicle-mediated transport	cell part;Golgi apparatus;intracellular membrane-bounded organelle;intracellular organelle;membrane;organelle		Coiledcoil;Completeproteome;Golgiapparatus;Membrane;Phosphoprotein;Polymorphism;Referenceproteome		4.9712e-06	952250	2	only T2	Q92805;H0YE54	Q92805;H0YE54	Golgin subfamily A member 1	GOLGA1	>sp|Q92805|GOGA1_HUMAN Golgin subfamily A member 1 OS=Homo sapiens GN=GOLGA1 PE=1 SV=3;>tr|H0YE54|H0YE54_HUMAN Golgin subfamily A member 1 (Fragment) OS=Homo sapiens GN=GOLGA1 PE=1 SV=1
	cellular metabolic process;cellular nitrogen compound metabolic process;cellular process;macromolecule metabolic process;metabolic process;nitrogen compound metabolic process;nucleobase-containing compound metabolic process;primary metabolic process;RNA metabolic process;RNA processing;rRNA processing			Completeproteome;Referenceproteome;rRNAprocessing		0.00024199	793800	2	only T2	Q969E8	Q969E8	Pre-rRNA-processing protein TSR2 homolog	TSR2	>sp|Q969E8|TSR2_HUMAN Pre-rRNA-processing protein TSR2 homolog OS=Homo sapiens GN=TSR2 PE=1 SV=1
	cellular component organization;cellular membrane organization;cellular metabolic process;cellular process;establishment of localization;macromolecule metabolic process;membrane docking;membrane organization;metabolic process;primary metabolic process;protein metabolic process;protein transport;transport	cell part;cytoplasm;macromolecular complex;membrane;plasma membrane;protein complex	Tight junction	Acetylation;Coiledcoil;Completeproteome;Directproteinsequencing;Exocytosis;Phosphoprotein;Polymorphism;Proteintransport;Referenceproteome;Transport	Sec6/8 exocyst complex	0.0053046	30544000	1	only T2	Q96A65	Q96A65	Exocyst complex component 4	EXOC4	>sp|Q96A65|EXOC4_HUMAN Exocyst complex component 4 OS=Homo sapiens GN=EXOC4 PE=1 SV=1
				Alternativesplicing;Coiledcoil;Completeproteome;Leucine-richrepeat;Polymorphism;Referenceproteome;Repeat		0.015779	807220	1	only T2	Q96DD0	Q96DD0	Leucine-rich repeat-containing protein 39	LRRC39	>sp|Q96DD0|LRC39_HUMAN Leucine-rich repeat-containing protein 39 OS=Homo sapiens GN=LRRC39 PE=2 SV=1
	response to stimulus;response to stress	extracellular region		Completeproteome;Phosphoprotein;Polymorphism;Referenceproteome		8.2125e-05	422400	2	only T2	Q96ER3;E9PRZ1;J3KND1;H0YDM3	Q96ER3;E9PRZ1;J3KND1;H0YDM3	Protein SAAL1	SAAL1	>sp|Q96ER3|SAAL1_HUMAN Protein SAAL1 OS=Homo sapiens GN=SAAL1 PE=1 SV=2;>tr|E9PRZ1|E9PRZ1_HUMAN Protein SAAL1 OS=Homo sapiens GN=SAAL1 PE=1 SV=1;>tr|J3KND1|J3KND1_HUMAN Protein SAAL1 OS=Homo sapiens GN=SAAL1 PE=1 SV=1;>tr|H0YDM3|H0YDM3_HUMAN Protein SAAL1
binding;nucleic acid binding;RNA binding	catabolic process;cellular metabolic process;cellular nitrogen compound metabolic process;cellular process;macromolecule metabolic process;metabolic process;mRNA metabolic process;nitrogen compound metabolic process;nucleobase-containing compound metabolic process;primary metabolic process;RNA catabolic process;RNA metabolic process	cell part;cytosol;intracellular non-membrane-bounded organelle;intracellular organelle;macromolecular complex;organelle;ribonucleoprotein complex	RNA degradation	3D-structure;Completeproteome;Cytoplasm;Phosphoprotein;Referenceproteome;RNA-binding	Decapping complex	4.1483e-30	3697600	2	only T2	Q96F86	Q96F86	Enhancer of mRNA-decapping protein 3	EDC3	>sp|Q96F86|EDC3_HUMAN Enhancer of mRNA-decapping protein 3 OS=Homo sapiens GN=EDC3 PE=1 SV=1
binding;cation binding;DNA binding;ion binding;metal ion binding;nucleic acid binding;RNA binding;transition metal ion binding;zinc ion binding	developmental process;multicellular organismal development;multicellular organismal process	cell part;chromosome;cytoplasm;intracellular membrane-bounded organelle;intracellular non-membrane-bounded organelle;intracellular organelle;nucleus;organelle		Acetylation;Chromosome;Completeproteome;Cytoplasm;Developmentalprotein;DNA-binding;Nucleus;Phosphoprotein;Polymorphism;Referenceproteome;Repeat;RNA-binding		7.9194e-10	1696800	2	only T2	Q96KR1	Q96KR1	Zinc finger RNA-binding protein	ZFR	>sp|Q96KR1|ZFR_HUMAN Zinc finger RNA-binding protein OS=Homo sapiens GN=ZFR PE=1 SV=2
catalytic activity;transferase activity;transferase activity, transferring phosphorus-containing groups	biological regulation;cell division;cellular component organization;cellular process;chromosome organization;chromosome segregation;cytoskeleton organization;organelle organization;regulation of organelle organization;response to stimulus;signal transduction	cell part;cytoplasm;intracellular membrane-bounded organelle;intracellular non-membrane-bounded organelle;intracellular organelle;kinetochore;macromolecular complex;nucleus;organelle;protein complex		Cellcycle;Celldivision;Centromere;Chromosome;Coiledcoil;Completeproteome;Cytoplasm;Cytoskeleton;Kinetochore;Microtubule;Mitosis;Phosphoprotein;Referenceproteome		3.1603e-13	2306800	3	only T2	Q96R06;E9PMD0;K7ELC8;K7ELG0	Q96R06	Sperm-associated antigen 5	SPAG5	>sp|Q96R06|SPAG5_HUMAN Sperm-associated antigen 5 OS=Homo sapiens GN=SPAG5 PE=1 SV=2
binding;enzyme binding;GTPase binding;protein binding;Ran GTPase binding;Ras GTPase binding;small GTPase binding	cellular component assembly;cellular component organization;cellular process;cytoskeleton organization;locomotion;macromolecular complex assembly;organelle organization;protein complex assembly;response to chemical stimulus;response to external stimulus;response to stimulus	cell part;cytosol;intracellular membrane-bounded organelle;intracellular organelle;macromolecular complex;nucleus;organelle;protein complex		Acetylation;Alternativesplicing;Completeproteome;Cytoplasm;Nucleus;Phosphoprotein;Referenceproteome;Ublconjugation	CTLH complex;PLXNA1-RANBPM complex;PLXNA2-RANBPM complex;PLXNA3-RANBPM complex;PLXNA4-RANBPM complex;RANBPM-Muskelin-TWA1-HSMpp8 complex;RANBPM-SMP1 complex	8.2535e-08	655150	1	only T2	Q96S59	Q96S59	Ran-binding protein 9	RANBP9	>sp|Q96S59|RANB9_HUMAN Ran-binding protein 9 OS=Homo sapiens GN=RANBP9 PE=1 SV=1
catalytic activity;cysteine-type endopeptidase activity;cysteine-type peptidase activity;endopeptidase activity;hydrolase activity;peptidase activity;peptidase activity, acting on L-amino acid peptides	biological regulation;cellular process;immune system process;lipid metabolic process;macromolecule metabolic process;metabolic process;primary metabolic process;protein metabolic process;proteolysis;response to chemical stimulus;response to stimulus;response to stress;signal transduction;small molecule metabolic process;vitamin metabolic process	apical part of cell;cell part;endosome;intracellular membrane-bounded organelle;intracellular organelle;organelle	Antigen processing and presentation;Lysosome	Completeproteome;Directproteinsequencing;Glycoprotein;Hydrolase;Lysosome;Polymorphism;Protease;Referenceproteome;Signal;Thiolprotease;Zymogen		1.9668e-06	781120	2	only T2	Q99538;G3V4E4;G3V2T4;H0YJN9	Q99538;G3V4E4;G3V2T4;H0YJN9	Legumain	LGMN	>sp|Q99538|LGMN_HUMAN Legumain OS=Homo sapiens GN=LGMN PE=1 SV=1;>tr|G3V4E4|G3V4E4_HUMAN Legumain OS=Homo sapiens GN=LGMN PE=1 SV=1;>tr|G3V2T4|G3V2T4_HUMAN Legumain (Fragment) OS=Homo sapiens GN=LGMN PE=1 SV=1;>tr|H0YJN9|H0YJN9_HUMAN Legumain (Fragment) OS
	biological regulation;cellular component organization;regulation of organelle organization	cell part;cytoplasm;cytoskeleton;intracellular non-membrane-bounded organelle;intracellular organelle;organelle	Bacterial invasion of epithelial cells;Fc gamma R-mediated phagocytosis;Pathogenic Escherichia coli infection;Regulation of actin cytoskeleton;Shigellosis	Actin-binding;Completeproteome;Cytoplasm;Cytoskeleton;Directproteinsequencing;Phosphoprotein;Referenceproteome		7.1659e-09	18123000	1	only T2	Q9BPX5	Q9BPX5	Actin-related protein 2/3 complex subunit 5-like protein	ARPC5L	>sp|Q9BPX5|ARP5L_HUMAN Actin-related protein 2/3 complex subunit 5-like protein OS=Homo sapiens GN=ARPC5L PE=1 SV=1
[truncated: 19 more rows]
